# Supplementary material for: The iRhom homology domain is indispensable for ADAM17-mediated TNFα and EGF receptor ligand release
Source: Cell Mol Life Sci. 2021 May 5;78(11):5015–40. doi: 10.1007/s00018-021-03845-3 (PMC8233286; doi:10.1007/s00018-021-03845-3)
Supplement: Supplementary file 11 — Supplementary file11 (XLSX 5241 KB) [file 18_2021_3845_MOESM11_ESM.xlsx]

## Sheet: legend
tab	wt_vs_GFP		Perseus output of the two-sample test function wt_vs_GFP		analysis of wt vs GFP data
	mut_vs_GFP		Perseus output of the two-sample test function mut_vs_GFP		analysis of mut vs GFP data
	proteinGroups:txt		The MaxQuant output of the analysis of all co-immunoprecipitations
			GFP1		biological replicate 1 of the GFP IP (control)
			GFP2		technical replicate of GFP1
			GFP3		biological replicate 2 of the GFP IP (control)
			GFP4		technical replicate of GFP3
			GFP5		biological replicate 3 of the GFP IP (control)
			GFP6		technical replicate of GFP5
			iR20_1		biological replicate 1 of the iRhom2 wildtype IP
			iR20_2		technical replicate of iR20_1
			iR20_3		biological replicate 2 of the iRhom2 wildtype IP
			iR20_4		technical replicate of iR20_3
			iR20_5		biological replicate 3 of the iRhom2 wildtype IP
			iR20_6		technical replicate of iR20_5
			iR2A_1		biological replicate 1 of the iRhom2 mutant IP
			iR2A_2		technical replicate of iR2A_1
			iR2A_3		biological replicate 2 of the iRhom2 mutant IP
			iR2A_4		technical replicate of iR2A_3
			iR2A_5		biological replicate 3 of the iRhom2 mutant IP
			iR2A_6		technical replicate of iR2A_5

## Sheet: wt_vs_GFP
LFQ intensity GFP1	LFQ intensity GFP2	LFQ intensity GFP3	LFQ intensity GFP4	LFQ intensity GFP5	LFQ intensity GFP6	LFQ intensity iR20_1	LFQ intensity iR20_2	LFQ intensity iR20_3	LFQ intensity iR20_4	LFQ intensity iR20_5	LFQ intensity iR20_6	LFQ intensity iR2A_1	LFQ intensity iR2A_2	LFQ intensity iR2A_3	LFQ intensity iR2A_4	LFQ intensity iR2A_5	LFQ intensity iR2A_6	C: Only identified by site	C: Reverse	C: Potential contaminant	C: Student's T-test Significant wt_GFP	C: Student's T-test significant	N: Peptides	N: Razor + unique peptides	N: Unique peptides	N: Sequence coverage [%]	N: Unique + razor sequence coverage [%]	N: Unique sequence coverage [%]	N: Mol. weight [kDa]	N: Q-value	N: Score	N: Intensity	N: MS/MS count	N: Intensity GFP1	N: Intensity GFP2	N: Intensity GFP3	N: Intensity GFP4	N: Intensity GFP5	N: Intensity GFP6	N: Intensity iR20_1	N: Intensity iR20_2	N: Intensity iR20_3	N: Intensity iR20_4	N: Intensity iR20_5	N: Intensity iR20_6	N: Intensity iR2A_1	N: Intensity iR2A_2	N: Intensity iR2A_3	N: Intensity iR2A_4
22.5139	22.5474	21.7593	21.7864	23.1902	22.9806	20.4121	21.1015	22.387	22.4904	21.5317	21.5684	20.4336	21.2966	21.1498	19.8543	21.2492	20.6303				+	wt_GFP	12	12	11	10.4	10.4	9.7	216.56	0	44.965	105880000	82	5326900	7130100	3856800	3157200	17227000	16537000	925150	1622900	13086000	13442000	6283000	6045900	1019700	1095900	3328900	942850
22.7701	22.5435	21.5892	20.7276	22.1362	22.1081	23.086	23.0266	22.9709	23.2822	23.1473	23.2552	22.5751	22.4247	22.7125	22.6422	23.1408	22.9129				+	wt_GFP	16	16	16	19.2	19.2	19.2	148.4	0	50.485	221160000	123	3710700	3223600	1362700	196180	3844900	4478100	12801000	10647000	21422000	27361000	26498000	26855000	13424000	11999000	10739000	8643300
21.6304	21.2372	21.3223	21.1868	20.8238	20.6892	22.3342	22.3172	23.3477	23.3927	23.8487	23.9032	22.6665	22.4942	22.7567	22.8145	22.8221	22.898				+	wt_GFP	9	9	9	24.8	24.8	24.8	67.867	0	47.838	214800000	122	2310700	2105200	1778700	363750	2191900	1980800	9569500	9810300	24865000	23770000	32380000	32172000	9971300	11215000	12453000	10554000
21.628	21.367	20.3746	21.6939	20.9699	20.2987	21.8738	21.7272	20.9259	21.0964	21.5949	21.3076	21.5125	21.4398	21.4751	21.4093	21.1634	21.666						6	6	6	7.8	7.8	7.8	95.602	0	6.9345	78228000	44	2663200	3011100	1155400	2904800	3246400	1622500	5523800	4586700	4306200	4723700	4748900	10933000	5879300	6128100	4255700	4108200
20.7332	20.2011	19.788	20.4713	21.2477	21.3004	23.5393	23.1494	23.277	23.3593	23.1263	23.1701	23.6663	23.8502	23.9453	23.6717	23.9353	23.7308				+	wt_GFP	15	15	3	17.9	17.9	5.7	125.09	0	54.631	278260000	138	0	0	0	537530	3099200	3102400	13842000	8767900	26510000	26303000	20240000	23162000	24820000	25696000	23389000	20611000
19.8725	21.6365	21.2897	20.2349	19.4285	19.6467	21.7713	21.8737	21.2805	21.4036	21.6644	21.6263	21.3187	21.5491	21.6529	21.477	21.4653	21.8695				+	wt_GFP	9	8	8	8.8	8.2	8.2	144.49	0	20.867	70626000	46	593440	650920	0	0	0	844010	6008600	5403500	5177900	5174600	8386900	12541000	2917500	6322400	4667400	2781600
23.2173	23.0326	22.8793	23.0599	22.7587	22.6472	22.5777	22.6237	22.5614	22.4588	22.3774	22.43	22.6754	22.5165	22.4994	22.7688	22.3616	22.6345				+	wt_GFP	15	15	14	26.1	26.1	24.8	79.954	0	27.46	191950000	164	8202400	10472000	8056000	4590700	19986000	15428000	7355700	7319200	19437000	13270000	8878200	8023800	10368000	8482900	11948000	12432000
23.4762	23.7273	23.2975	23.3113	23.4553	23.2082	23.162	23.0098	23.3799	23.2396	23.3015	23.2855	23.383	23.2977	23.139	23.1888	23.0692	23.0749				+	wt_GFP	12	12	4	44.5	44.5	22.2	49.129	0	63.513	305650000	150	11261000	14771000	6018500	6551100	17476000	12751000	10211000	9637600	26460000	19788000	28071000	28040000	23374000	22606000	16043000	16871000
25.137	25.0498	25.0338	24.9598	24.9692	24.8948	24.0577	23.7128	24.1033	24.0796	23.9291	23.8696	23.7746	23.7275	24.1789	24.2747	23.8281	23.7867				+	wt_GFP	30	30	30	33.4	33.4	33.4	121.68	0	123.05	597200000	360	35262000	41544000	30147000	27221000	71317000	67672000	18240000	12337000	40670000	23699000	25805000	28268000	26896000	23958000	32741000	34910000
23.6023	23.9044	23.8953	23.9546	23.6812	23.6569	23.3522	23.4923	23.073	23.1827	22.5757	22.5688	23.1424	22.9861	23.2874	23.2541	22.6533	22.6793				+	wt_GFP	9	9	9	59.7	59.7	59.7	23.354	0	33.565	302110000	138	10591000	16554000	10762000	8556100	31408000	26955000	16429000	17297000	26600000	17422000	15596000	16421000	16676000	14846000	17176000	15409000
22.3949	22.4434	22.4828	22.3158	21.4779	22.2674	26.5796	26.5889	26.5443	26.4839	26.7137	26.7204	26.4109	26.3528	26.5636	26.4702	26.5929	26.626				+	wt_GFP	17	17	17	78.9	78.9	78.9	31.62	0	219.43	2235000000	319	3886700	4760600	4017600	3903700	3857200	6953300	146680000	149460000	189620000	200360000	251780000	263210000	170550000	156070000	161250000	153700000
26.9331	26.9403	26.5379	26.5348	26.5292	26.5364	26.1847	26.2168	26.2005	26.295	25.8652	25.8412	26.1743	26.1007	26.0649	26.0564	25.4498	25.4761				+	wt_GFP	75	75	73	15.7	15.7	15.2	657.54	0	323.31	2256800000	949	152930000	171640000	66517000	74165000	189450000	194760000	94563000	102580000	196870000	179550000	108080000	120340000	129740000	131980000	94519000	116510000
27.2033	27.1327	26.941	26.8817	27.1402	27.1022	26.7629	26.7941	26.5822	26.5757	26.8473	26.8648	26.559	26.4858	26.7203	26.7643	26.9439	26.9247				+	wt_GFP	34	31	30	55.6	52.7	51.6	63.704	0	213.42	3723500000	668	173990000	196920000	77750000	87470000	323880000	277050000	119060000	111540000	289940000	269790000	336490000	342100000	166690000	154160000	169470000	190680000
19.7909	20.0333	20.5779	20.7946	20.2188	19.4373	20.246	21.1791	20.8244	20.917	21.2838	21.4746	20.8577	20.9341	21.0814	21.1563	21.2544	21.2467				+	wt_GFP	5	5	5	15.1	15.1	15.1	50.268	0	8.2172	51347000	43	553590	584570	427310	0	758170	473900	3476200	3879800	1705700	4779300	5314800	3009000	3775300	4442200	3478200	3647300
20.1818	21.2653	20.536	20.8551	19.8235	19.6793	22.8443	22.9413	22.1215	22.206	22.6869	22.6177	22.4863	22.6125	22.482	22.4036	22.4536	22.6324				+	wt_GFP	7	7	7	13.8	13.8	13.8	81.852	0	46.138	133920000	50	0	0	0	0	0	0	9825400	10919000	7706000	11721000	18999000	19694000	10829000	9091300	5503100	8612800
26.5733	26.3857	26.8532	26.8312	26.083	26.0255	26.2721	26.2031	26.2081	26.2023	25.9586	25.8251	25.9472	25.9017	26.1128	26.0864	26.1315	26.0596				+	wt_GFP	8	8	8	62.7	62.7	62.7	15.199	0	65.13	2222300000	256	105650000	108480000	108100000	106010000	124650000	113120000	107920000	110060000	187550000	177080000	145190000	137670000	113480000	117760000	111690000	89999000
23.4606	23.715	23.9118	23.9277	23.9674	24.0444	23.5924	23.7009	23.4767	23.752	23.4225	23.1858	24.0723	24.1084	23.5086	23.5491	23.4961	23.4244				+	wt_GFP	12	12	12	20.6	20.6	20.6	68.002	0	27.122	392350000	173	10867000	15402000	10408000	17768000	32608000	35042000	19343000	23357000	27879000	39334000	20404000	14437000	22498000	31673000	24226000	14986000
24.863	24.759	25.1901	25.1328	25.8805	25.8752	24.5362	24.3744	24.64	24.5969	24.0421	24.0737	25.9575	25.8377	24.6639	24.7374	24.5317	24.5103				+	wt_GFP	29	29	29	65.3	65.3	65.3	66.049	0	156.59	1003300000	408	26466000	33497000	24581000	29223000	128960000	124350000	20848000	22285000	56120000	57945000	29688000	29817000	137740000	128940000	41273000	35942000
27.4176	27.4303	27.6368	27.6613	27.6692	27.7135	27.5755	27.6123	27.5749	27.5667	27.199	27.2257	27.6914	27.7836	27.6664	27.6994	27.841	27.8341						51	51	17	72.1	72.1	26.7	73.243	0	323.31	6130900000	1075	152460000	205840000	157490000	141500000	440600000	363910000	214280000	221360000	557170000	460960000	375610000	384480000	381770000	398430000	372460000	339620000
21.0655	21.3913	20.5192	19.1681	20.348	20.2618	21.7113	21.7335	21.3598	21.5325	21.9243	21.8455	21.5447	21.6297	21.3936	21.5689	21.6054	21.5469				+	wt_GFP	7	7	7	30.5	30.5	30.5	35.144	0	27.126	79689000	66	1137100	1783900	1635400	970650	2626700	2944100	2399000	5511300	2789100	2934200	6644600	9442100	5416400	4666900	7179700	5974900
19.33	19.0072	23.0712	20.1867	22.7542	18.848	23.148	22.7298	19.3356	22.9285	20.7753	22.4134	22.6651	22.9448	23.1552	23.1064	22.9511	23.0632						2	2	2	0.8	0.8	0.8	369.16	0.00046083	3.6537	182260000	42	2469100	3537200	6215500	3660600	9519800	6000900	20645000	7836500	5694400	19328000	3428300	15939000	9676400	17929000	11510000	11186000
20.1867	19.9904	20.1239	19.9547	20.6938	20.4881	22.359	22.0083	21.8269	21.8119	21.798	21.7804	21.937	22.1408	21.9919	21.9094	22.1304	22.1605				+	wt_GFP	3	3	3	7.7	7.7	7.7	50.639	0	10.029	90548000	34	0	0	0	0	667770	0	6553400	5138100	7754200	7429500	8641200	8948800	8147300	7304900	7008400	6861600
22.2653	22.5341	22.8317	22.1814	21.9906	21.7793	24.669	24.5736	24.0523	23.9248	24.658	24.6262	24.3608	24.4185	24.1142	24.0749	24.2592	24.2637				+	wt_GFP	16	16	16	44.5	44.5	44.5	64.84	0	77.687	513570000	176	3467000	5854500	4754800	3256000	5960700	4453900	30096000	29821000	45599000	40554000	70409000	67570000	36587000	39842000	29531000	23734000
21.8561	22.2631	22.2848	22.3721	21.6732	21.7496	21.3055	21.1127	21.527	21.3391	20.5919	20.6294	21.2992	21.4623	19.671	18.686	19.8244	20.7795				+	wt_GFP	15	15	15	9.6	9.6	9.6	231.43	0	26.488	68328000	70	3884300	7634800	5175800	6310800	7968000	3984600	2729500	1708500	8034400	6046700	1889300	2996000	2724400	3577800	0	0
20.1832	19.2263	20.6064	19.7291	19.1276	20.2856	21.5119	21.4383	22.1097	22.1912	22.8453	22.9095	21.2557	21.7462	21.8687	22.0883	21.9087	21.7751				+	wt_GFP	9	9	9	42.9	42.9	42.9	34.482	0	66.167	102310000	67	0	0	0	0	0	0	2551000	2434600	13076000	14222000	21520000	21193000	2885500	4671500	5487400	5929100
20.5853	19.4837	19.5988	19.556	20.1791	20.9742	22.0354	22.2285	21.9366	21.857	21.7702	21.5866	22.0124	21.9773	22.1201	22.0845	21.9348	21.9652				+	wt_GFP	5	5	5	4.9	4.9	4.9	130.16	0	12.995	93473000	49	0	718460	0	671370	1451200	1504500	4957700	5701000	10911000	9414500	8251800	7767300	7665300	6137600	7290900	6052300
22.9789	23.5705	23.252	23.1845	23.3258	23.1604	23.0408	23.1857	22.1806	22.4733	22.1223	22.2195	22.5395	22.6832	22.4584	22.1436	19.9319	22.0851				+	wt_GFP	14	14	14	26.7	26.7	26.7	87.687	0	33.834	192970000	100	6902700	19476000	7749900	9223300	21111000	19696000	9977300	14830000	12902000	16204000	11477000	11871000	6803100	7975800	5436400	4582900
22.3061	21.987	22.4999	22.4573	23.6054	23.5698	22.4947	22.5663	22.4974	22.5104	23.0182	23.042	22.3584	22.1416	19.7359	21.9718	22.6426	22.492						11	11	11	21.1	21.1	21.1	78.947	0	41.754	196210000	89	3563000	4903400	3553900	3572400	27444000	25013000	5591000	8831600	13495000	11615000	22769000	21624000	9118500	7502800	1820700	5537500
20.0186	20.6565	19.6265	20.0409	20.21	20.264	22.6118	22.7874	22.7154	22.7422	22.8865	22.8491	22.7681	22.6153	22.589	22.4588	22.5074	22.4884				+	wt_GFP	6	6	6	14.8	14.8	14.8	59.092	0	29.647	149210000	63	852020	700670	741710	712270	0	0	7490600	10039000	16559000	12680000	17390000	17067000	10974000	7668000	10827000	10276000
19.4108	22.0169	21.9486	21.8029	22.339	21.5304	22.8511	22.81	22.9861	22.8456	23.2713	22.9419	22.763	22.5831	22.3368	22.644	23.0372	22.4937				+	wt_GFP	13	13	13	14.8	14.8	14.8	123.9	0	25.443	192050000	142	811190	2693300	2787600	2143900	6955100	3068900	13087000	11690000	21108000	19722000	19547000	13742000	16828000	15323000	6197900	8813200
22.2446	21.9737	22.5448	22.4363	21.7149	21.8871	22.0711	22.3012	22.1516	22.4643	22.7102	22.7351	22.1354	22.1502	21.9404	22.0493	22.0305	21.8952						9	9	9	41.9	41.9	41.9	27.887	0	33.711	149980000	109	3810300	2087000	4098100	7248300	2513200	5326900	4696500	5982100	16878000	17106000	19597000	22571000	7750800	9290600	4390800	4505700
19.9836	20.6631	19.5511	19.8024	20.2177	18.8078	23.2957	23.202	23.2804	23.2178	23.1268	22.9694	23.1496	23.1828	23.0373	23.24	23.1115	23.2099				+	wt_GFP	7	7	7	28	28	28	38.287	0	89.851	203450000	85	0	0	0	0	0	0	11434000	14181000	23683000	19720000	18094000	16164000	15834000	16295000	17372000	16494000
19.9124	20.0324	20.9673	20.6422	19.0975	19.4028	21.8912	22.2548	22.123	22.0928	22.5113	22.3084	21.7947	21.9102	21.963	21.8642	22.0428	22.0344				+	wt_GFP	6	6	6	26.4	26.4	26.4	31.585	0	22.521	97623000	56	0	0	0	0	0	0	4196700	8197100	7841500	11767000	13766000	14403000	4775600	5439200	6125800	5789200
21.0198	20.2406	20.4669	20.9038	21.1498	21.2286	22.3149	21.9174	22.6954	22.7539	19.4262	20.4425	22.5446	22.5203	22.9832	22.869	22.9017	22.6177						2	2	2	26.8	26.8	26.8	9.9062	0	5.4112	130880000	36	1370300	696930	1133900	1340700	2614500	2867800	9435400	7401800	11263000	11250000	1239700	4016900	12788000	9582300	14718000	13930000
25.2773	25.1553	24.7498	24.4423	24.0732	24.1309	24.2966	24.0433	24.5239	24.6843	24.0206	23.8375	24.0642	23.849	24.4066	24.4216	24.7545	24.6368				+	wt_GFP	7	7	7	39.8	39.8	39.8	19.794	0	56.324	651930000	128	37637000	40719000	24231000	25787000	40732000	40232000	21913000	18063000	66739000	58702000	32106000	29359000	28910000	24318000	38279000	38179000
24.6613	24.6168	25.1091	24.8979	24.2633	24.4208	23.8188	23.5606	24.0642	24.2479	23.2798	23.4251	23.3404	23.3703	24.0576	23.9205	23.8912	23.7255				+	wt_GFP	16	16	16	14.7	14.7	14.7	167.59	0	103.06	506690000	171	22200000	26512000	34175000	27738000	38191000	45893000	15714000	13520000	52727000	44847000	26565000	28082000	17364000	16135000	24267000	26518000
20.7256	19.9114	20.3224	20.0852	19.5701	19.454	24.1211	24.2131	23.706	23.7801	24.038	24.0466	23.7674	23.8205	23.6428	23.7549	23.9484	23.9307				+	wt_GFP	9	8	8	19.7	17.7	17.7	70.038	0	35.751	340920000	72	0	0	0	0	0	0	22981000	25646000	34353000	33479000	38022000	38406000	21050000	24398000	21826000	23469000
22.0727	22.338	22.0738	22.0507	22.9511	22.5012	22.5663	22.4764	22.8236	21.8836	20.116	20.0599	21.4725	20.8934	23.4087	23.2846	22.9871	23.0331						16	16	16	17.4	17.4	17.4	115.28	0	22.299	160750000	92	2034400	4583000	2811500	2503700	13630000	12614000	6612900	7943100	16621000	9908800	0	0	4053900	2374700	17737000	17027000
26.5524	26.3719	26.0598	25.9254	26.6345	26.6323	25.385	25.4639	26.1777	26.271	25.7491	25.7171	25.8856	25.8765	25.4882	25.5022	25.4786	25.5194				+	wt_GFP	17	17	15	38.1	38.1	35.7	46.437	0	85.578	1927600000	282	93394000	103020000	56710000	62045000	201170000	186040000	48778000	56174000	189950000	170010000	128870000	115380000	107270000	110140000	63171000	73280000
23.4418	22.8706	19.5737	20.3068	20.9279	20.4574	24.2791	24.2272	24.9807	24.8779	25.0956	25.2146	23.8807	23.9273	23.9328	23.7233	24.1892	24.3436				+	wt_GFP	15	15	15	20.2	20.2	20.2	123.38	0	133.36	568250000	168	5323700	7176100	1063300	0	2691800	1787000	29921000	34167000	77688000	71369000	85804000	98224000	28923000	27053000	20783000	18889000
19.6838	20.3737	21.0707	20.9786	19.7231	19.699	23.6941	23.8059	23.2044	23.2328	23.7478	23.6847	23.3801	23.3233	22.9386	23.1267	23.1832	23.1164				+	wt_GFP	17	17	17	14.1	14.1	14.1	206.89	0	91.231	247490000	139	0	0	0	0	0	0	14572000	16476000	25817000	22629000	45053000	42132000	14564000	15819000	9445900	13292000
20.8091	19.2754	18.8341	21.1426	20.9773	19.4915	26.3075	26.2842	25.8687	25.8646	26.3116	26.3608	26.243	26.2752	26.3632	26.3171	26.3696	26.3222				+	wt_GFP	52	52	52	37.8	37.8	37.8	233.51	0	282.96	1733600000	566	0	0	0	0	619880	0	96900000	96766000	140060000	133500000	208300000	222250000	136390000	147950000	127040000	142170000
23.7834	23.712	23.7252	23.7771	23.8679	23.8894	24.0883	24.0998	23.7804	23.8058	23.4895	23.639	24.0596	24.0795	23.9944	23.9787	23.7488	23.8528						15	15	15	21.3	21.3	21.3	118.29	0	48.432	442910000	182	14634000	17762000	10111000	10794000	35512000	26420000	21701000	25059000	28521000	36354000	20387000	22228000	45028000	28233000	29782000	21475000
22.7512	22.8915	23.1464	23.0236	22.5159	22.6848	23.5181	23.5615	23.1163	23.2487	23.2929	23.0915	23.6753	23.6367	23.2299	23.3321	23.3361	23.2845				+	wt_GFP	10	10	10	35.5	35.5	35.5	39.249	0	69.55	295130000	154	7237200	10296000	6443200	7694800	9548400	11781000	10972000	13884000	28289000	25396000	28106000	24321000	22767000	22904000	11286000	12655000
21.8833	22.3845	22.6738	22.3203	23.7789	23.5617	21.7597	20.3613	22.1827	21.9777	21.4586	20.0651	23.3877	23.0335	22.1402	21.6459	19.7508	21.4153				+	wt_GFP	15	15	15	31.1	31.1	31.1	68.07	0	47.488	149730000	103	2210100	4423000	6184400	4340000	26489000	24269000	1494400	0	11842000	5838200	5262500	1787200	25472000	15659000	6754500	4532700
20.366	22.1748	21.7037	22.7476	22.8797	22.9027	22.962	23.0309	22.6559	22.7789	22.7935	22.6617	23.3936	23.4806	22.7164	22.7814	22.6661	22.6901				+	wt_GFP	14	14	14	27.4	27.4	27.4	77.672	0	18.993	214150000	136	736720	4113700	1951600	4940000	15090000	15964000	11425000	10657000	12398000	14748000	16070000	11047000	27725000	25047000	7405800	12077000
25.2847	24.8806	24.9265	24.7077	25.2086	25.1712	24.7156	24.7668	24.5636	24.6418	24.3823	24.4676	24.4752	24.331	24.6997	24.6469	24.7891	24.8615				+	wt_GFP	15	15	15	30.3	30.3	30.3	76.277	0	76.616	841330000	290	19460000	36693000	22664000	19117000	73735000	77399000	31258000	44431000	65278000	64403000	44523000	47334000	51669000	37784000	46042000	38626000
21.1645	21.6198	20.2301	21.6501	21.045	20.956	23.5789	23.4886	23.4706	23.4911	23.2912	23.4464	23.1456	23.1946	23.3764	23.2001	23.1558	23.2146				+	wt_GFP	11	11	11	28.8	28.8	28.8	52.743	0	32.963	246940000	85	1439300	2561000	1342300	2030600	1728000	1779000	17312000	18690000	28419000	27262000	25197000	25006000	17485000	17859000	12637000	14971000
27.0659	27.1277	27.0237	27.0585	26.8553	26.8852	26.8551	26.6994	26.3301	26.3304	26.1599	26.1719	26.5767	26.5973	26.6161	26.6628	25.9956	26.0362				+	wt_GFP	76	76	76	31.1	31.1	31.1	355.87	0	323.31	2925000000	983	139930000	226150000	94662000	127030000	243380000	242240000	147000000	143290000	225100000	189030000	141190000	166170000	162310000	169510000	147680000	157580000
20.0179	20.2569	19.8454	20.6985	18.8813	19.6329	22.9055	23.0644	22.5929	22.7265	22.9391	22.8313	23.0105	23.0342	23.1858	23.1483	23.2485	23.1258				+	wt_GFP	8	8	8	20.7	20.7	20.7	59.271	0	32.173	178190000	87	0	0	0	0	0	0	11153000	14520000	14391000	15066000	17264000	18798000	13707000	13150000	16087000	15916000
23.9894	23.8538	23.7309	23.6548	23.8826	23.8558	24.1426	24.2505	24.6052	24.528	24.8417	24.8207	24.3612	24.4249	24.5966	24.6269	24.5548	24.6215				+	wt_GFP	23	23	23	55.7	55.7	55.7	63.972	0	156.05	680530000	292	12291000	16638000	8398700	8292400	21942000	24204000	17363000	18780000	74941000	65154000	77306000	84442000	39909000	32246000	37200000	44557000
19.183	20.5967	20.0927	20.0505	20.6074	19.7979	22.4025	22.7918	22.5359	22.6142	23.1102	23.1201	22.126	22.381	21.9279	22.4105	22.4035	22.2983				+	wt_GFP	10	10	10	12.2	12.2	12.2	119.94	0	21.528	139570000	69	0	0	0	0	0	0	7427000	7897500	17056000	15062000	21764000	27428000	7066900	10182000	3748000	7819300
19.846	19.2681	20.0649	20.5981	19.9336	20.9832	22.9748	22.7328	22.4186	22.1931	23.0634	23.097	20.3314	19.5021	18.3028	19.313	19.4497	20.0549				+	wt_GFP	6	6	6	35.6	35.6	35.6	29.815	0	44.1	84720000	40	0	0	0	0	0	0	9603400	7459100	10396000	12476000	20609000	23250000	925830	0	0	0
22.9115	22.6481	22.9297	23.2361	22.5991	22.9256	23.0844	23.1909	23.0365	22.76	22.3387	22.3242	23.3162	23.0928	22.8012	22.8648	23.1009	22.9211						12	12	12	20.5	20.5	20.5	105.91	0	57.328	234840000	129	5837200	6356500	6459800	7864300	12111000	8763800	9972400	8917700	27176000	21386000	7656300	9531900	22479000	23806000	9512200	10499000
24.2501	24.3733	24.2387	24.2571	24.0532	24.0772	24.2565	24.28	24.1477	24.1999	24.1848	24.0928	23.5967	23.797	24.1733	23.8655	23.9918	23.9691						10	10	10	31.3	31.3	31.3	35.277	0	33.583	526870000	136	14817000	27489000	20209000	14469000	34260000	23218000	27007000	25854000	43808000	47324000	41164000	46745000	27738000	29019000	24422000	27783000
20.0222	19.5789	20.8592	20.0393	20.6919	21.3953	20.6361	20.6451	21.1569	21.2695	20.8746	20.4923	21.0153	21.16	20.9571	20.9606	20.0822	20.2072						3	3	3	9.7	9.7	9.7	44.871	0	8.2397	50458000	37	0	0	1491200	0	3032300	1923700	2795100	2364200	5353600	5214100	4001100	4347200	4705900	4240600	2856300	3220100
21.5452	21.4234	20.1753	20.0448	20.9301	18.9757	22.4044	22.1813	22.5158	22.4112	22.3067	22.2036	22.0746	22.4285	22.843	22.9948	22.8011	22.8499				+	wt_GFP	10	10	9	5.7	5.7	4.9	231.53	0	28.471	144970000	92	1484100	1661500	712840	587280	2285000	1299500	7020400	5898700	15084000	14080000	10391000	9823600	7007100	9245500	12049000	14226000
21.3176	21.6515	18.9023	20.5385	21.4671	21.4483	22.1464	22.3597	21.5486	21.7045	22.5101	22.5802	22.299	22.2699	21.8983	21.892	21.9193	21.8861				+	wt_GFP	8	8	8	30	30	30	38.787	0	28.497	116150000	80	619070	2774700	0	564920	2405400	2447400	3662700	9253400	7776400	4327100	17271000	19246000	10440000	12016000	5845300	5072700
23.4151	23.5941	23.6191	23.7627	24.1636	24.044	23.3287	23.3225	23.3728	23.3406	23.0151	22.8813	23.8456	24.0924	23.1289	23.3056	23.1844	23.2558				+	wt_GFP	18	18	18	21.9	21.9	21.9	90.932	0	37.445	349350000	164	7855900	14798000	10810000	12706000	36952000	35584000	11911000	13410000	21557000	21486000	15661000	14728000	32264000	39264000	12527000	16115000
19.9668	19.6612	19.9066	21.0225	19.6924	19.2917	23.197	23.321	23.0942	22.9508	23.4219	23.3727	23.632	23.5032	23.9361	23.8598	23.7739	23.6749				+	wt_GFP	10	10	10	26.6	26.6	26.6	78.213	0	80.105	257290000	68	0	0	0	0	0	0	14461000	12494000	23223000	16132000	24695000	29602000	27970000	12145000	24135000	19101000
22.1873	22.0984	22.1417	22.3322	22.7872	22.8013	22.2491	22.3184	22.5903	22.6883	22.5556	22.4925	22.9659	22.9596	22.6452	22.6745	22.4198	22.4206						14	14	14	31.6	31.6	31.6	58.449	0	26.402	186490000	145	3155200	5516300	2860300	3707300	11436000	13224000	5200700	7670000	16953000	15835000	10276000	16731000	17992000	16155000	10690000	10893000
26.517	26.4828	26.4499	26.5169	25.9528	25.9231	28.0317	28.0454	27.4478	27.3438	27.9901	27.9504	28.0205	28.0992	27.7697	27.7831	27.8751	27.8696				+	wt_GFP	30	30	30	49	49	49	56.65	0	273.86	5907400000	633	93649000	107440000	76997000	85430000	108420000	102260000	364710000	373150000	459170000	370170000	623890000	621340000	500890000	491450000	348680000	335680000
19.5662	19.9916	21.2548	20.0982	20.9277	20.2	23.4003	23.1312	23.1732	23.1676	23.0856	23.0831	23.1067	23.0777	22.9378	23.0935	23.0356	23.0229				+	wt_GFP	16	16	16	34.6	34.6	34.6	60.977	0	35.689	201360000	116	0	0	0	0	0	0	10365000	10274000	24955000	24442000	22248000	23216000	20130000	12137000	9648500	15066000
23.3594	23.2605	23.6194	23.5103	23.7263	23.7157	23.3162	23.3577	23.4705	23.3281	23.0356	23.0471	23.8874	23.8209	23.7676	23.6967	23.403	23.4891				+	wt_GFP	24	24	24	40.6	40.6	40.6	90.254	0	100.81	351410000	224	8602500	11765000	7929200	8749100	24320000	22602000	12423000	10807000	24487000	23670000	14038000	17425000	33546000	38536000	25531000	24414000
21.6742	22.1525	20.115	20.7602	22.5151	22.2667	19.6063	21.9997	23.3015	23.1765	23.7131	23.6868	22.5975	22.5285	22.4933	22.8216	23.0623	22.9591						13	13	12	40.9	40.9	37.6	39.124	0	50.151	217150000	121	2910300	4538400	0	750330	8338500	8306700	4195600	4804000	26826000	22951000	34119000	33866000	9365100	8654400	7072000	9621100
24.2237	24.1026	24.0167	24.0091	24.5496	24.6266	23.5998	23.4973	24.0548	24.1153	24.2595	24.2542	24.4993	24.4837	23.6913	23.742	23.6313	23.7085				+	wt_GFP	17	10	10	28.4	20.4	20.4	70.942	0	35.661	544970000	166	15657000	24901000	10068000	10774000	47542000	44423000	10596000	16544000	49044000	42803000	50443000	42979000	45953000	43966000	20315000	19765000
22.2797	22.8995	22.5968	22.6268	22.2122	21.9943	24.2903	24.0384	24.5826	24.3683	24.9255	24.8458	24.281	24.1475	24.478	24.3333	24.2539	24.1458				+	wt_GFP	23	23	23	9.7	9.7	9.7	295.64	0	70.564	549530000	238	2585000	6383100	4390200	3962300	4711200	4474100	21384000	25600000	65084000	45732000	81110000	77142000	34549000	30227000	33701000	39422000
25.7949	25.7573	25.7467	25.8708	25.5643	25.3409	25.0047	25.0877	24.9524	24.9843	25.0888	25.0262	24.9811	24.9642	25.0584	25.1183	25.027	25.0138				+	wt_GFP	12	12	12	41.7	41.7	41.7	54.67	0	160.77	1137100000	242	63065000	65135000	57943000	44062000	99002000	82109000	46131000	43124000	86483000	80820000	92486000	90440000	48530000	44895000	42824000	48667000
25.1657	25.1631	25.2717	25.2044	25.0619	25.1831	25.1747	25.1573	24.6379	24.5834	24.7605	24.6219	24.7982	24.7253	24.8607	24.8098	24.227	24.3317				+	wt_GFP	28	28	27	42.1	42.1	41.4	112.59	0	116	891790000	323	48649000	42938000	32728000	23504000	73561000	68888000	52751000	42102000	73110000	61960000	65257000	68452000	45899000	47134000	41397000	43099000
20.7637	19.1212	19.8884	20.5714	20.3152	19.0806	21.4788	21.5132	21.9011	21.7546	22.2854	22.1737	21.3861	21.3903	21.4793	21.6343	21.7647	21.4637				+	wt_GFP	6	6	6	7.9	7.9	7.9	109.96	0	31.198	97676000	66	3566500	621370	322100	337850	0	6451900	4759500	4095700	9985800	9580000	13210000	11007000	6148300	5484400	4579200	5237000
22.756	22.2957	20.6917	19.2372	22.4945	22.4909	22.9317	22.8348	22.4654	22.573	22.7107	22.694	23.0996	22.8789	22.7875	22.8797	22.9841	23.0855				+	wt_GFP	5	5	5	13.5	13.5	13.5	51.355	0	13.201	204110000	74	4060900	5567600	3094800	3399100	9266900	10379000	10268000	10258000	18707000	14763000	13250000	14388000	16322000	17243000	10598000	12013000
19.8726	20.852	20.2253	20.199	22.0811	22.0177	21.8366	21.744	21.8059	21.9469	22.0497	21.8348	22.5039	22.4874	21.9138	22.2515	21.9368	21.9557				+	wt_GFP	6	6	6	21.2	21.2	21.2	57.193	0	23.55	108670000	69	0	0	0	0	8564800	5673700	3778200	3606900	6256100	9918200	9876000	4681600	16417000	15611000	4455900	7846500
24.6362	24.4735	24.5918	24.53	24.1765	24.2327	23.9822	24.1146	24.3365	24.2037	23.9969	23.9425	23.8573	23.7727	24.0899	24.1498	24.1003	23.9681				+	wt_GFP	17	17	17	42.1	42.1	42.1	71.606	0	91.841	550720000	221	22392000	31821000	19976000	24252000	40374000	36615000	16794000	15853000	57669000	50594000	38582000	39359000	24407000	22427000	27930000	24728000
20.2726	19.3085	20.1138	19.7488	20.3551	19.7562	23.8252	23.8448	24.0161	23.9861	23.8869	23.675	23.9232	23.811	23.6223	23.666	23.6033	23.6486				+	wt_GFP	15	15	15	12.2	12.2	12.2	143.96	0	36.528	320380000	153	0	781180	0	288580	1300100	0	17164000	24807000	39019000	33111000	33022000	24005000	30655000	24251000	19537000	22956000
22.7691	22.7077	22.7058	22.7105	22.5303	22.5637	22.4089	22.4621	22.6308	22.5491	22.5441	22.3941	22.5211	22.6578	22.549	22.4959	22.4676	22.3039				+	wt_GFP	9	9	9	35.7	35.7	35.7	37.154	0	34.835	179540000	113	7098400	10218000	6701100	4316100	9684800	12641000	6782800	7343500	18586000	16493000	16694000	11177000	9383800	10231000	10850000	8011300
22.5873	22.4973	22.5594	22.6691	22.2684	22.2351	21.9467	22.2118	22.3453	22.4691	22.1942	21.9584	22.1572	22.1651	21.5475	19.7955	22.4311	22.2866				+	wt_GFP	5	5	5	34.5	34.5	34.5	31.88	0	24.832	145040000	70	5820800	6283700	5441800	7814000	10183000	8856500	3663600	4641400	19571000	9811100	16743000	10239000	5655200	5678100	3721800	4376900
20.5915	19.774	21.3147	19.7378	19.958	20.528	22.2903	22.4049	22.12	21.9684	23.6447	23.5732	20.5004	20.9487	20.3121	21.0859	20.4302	19.3846				+	wt_GFP	10	10	10	54.9	54.9	54.9	29.176	0	65.061	89082000	30	0	0	0	0	0	0	6489300	6712900	5982600	5763900	33523000	30611000	0	0	0	0
27.7793	27.6915	27.5698	27.5126	27.7176	27.6453	26.695	26.7641	26.5358	26.5536	26.253	26.3613	25.9855	26.0361	26.1635	26.2988	26.2569	26.2805				+	wt_GFP	49	49	49	47.6	47.6	47.6	131.98	0	243.63	3419900000	939	236240000	289170000	176960000	186740000	461590000	390880000	109690000	121830000	224740000	215690000	175990000	169690000	103730000	94606000	103020000	110960000
22.6966	22.5191	21.8674	21.9255	22.8706	22.8025	21.6645	19.2439	21.9897	21.9408	19.0642	22.0554	21.0041	19.5096	19.788	21.4107	19.4054	20.1441				+	wt_GFP	5	5	5	4.4	4.4	4.4	123.58	0	11.371	80412000	40	8284800	8414500	1651000	1220200	16435000	15039000	0	0	12155000	5904200	740080	4722200	333510	0	0	4942800
21.9516	19.0098	22.5578	22.5195	23.2774	23.4082	21.7696	21.8735	21.9762	21.7193	21.1234	20.1744	23.3839	23.2341	22.3117	22.3839	21.7933	21.9225						5	5	5	9.3	9.3	9.3	51.84	0	18.334	155460000	75	2465700	1240000	4702800	4675400	19910000	21971000	2919300	3196900	7205700	4341700	3684500	1566200	28135000	24085000	9745800	6553000
20.1282	19.6694	19.2832	19.2154	21.969	21.4758	23.273	23.3372	23.2515	23.201	23.7551	23.8015	23.563	23.5801	23.3962	23.6788	23.6336	23.4568				+	wt_GFP	18	18	18	34.7	34.7	34.7	76.107	0	79.394	282700000	125	0	482150	739060	811030	5456800	3928200	10639000	10001000	27876000	24339000	36486000	49230000	17967000	21313000	10669000	16654000
23.2706	23.4759	23.359	23.2071	23.5361	23.4326	27.2415	27.2347	26.7689	26.8634	27.4686	27.5502	27.2393	27.2686	27.0691	27.1097	27.4227	27.4209				+	wt_GFP	22	22	22	61.6	61.6	61.6	37.106	0	138.61	3584600000	433	9346700	13161000	8503900	7928700	19647000	18767000	213400000	204890000	276240000	268290000	470190000	507300000	271490000	269580000	202460000	213560000
20.3145	19.6543	19.7485	21.2792	18.8999	20.3981	21.7869	21.5328	21.7348	21.9157	22.0234	22.2105	21.5705	21.1518	21.7886	21.4875	21.7006	21.7402				+	wt_GFP	7	7	7	12.1	12.1	12.1	84.018	0	29.319	82624000	69	809420	801630	549370	865550	1169500	1194800	5237100	5068900	9852100	4543900	8694200	14688000	4003000	1750700	6453000	3398100
26.7334	26.6943	26.9287	26.8694	26.0238	26.0412	25.2078	25.2063	25.2847	25.2756	25.2	25.2705	24.8205	24.7864	25.0155	25.1559	24.7135	24.7019				+	wt_GFP	10	10	10	83.9	83.9	83.9	21.474	0	289.11	1589600000	383	140620000	132970000	110590000	128070000	125000000	127690000	49907000	47161000	130110000	94266000	99867000	92718000	50095000	53598000	57669000	56204000
24.2694	24.1462	24.3352	24.345	25.1336	25.1859	23.568	23.7384	24.1904	24.1701	23.6916	23.5971	25.1953	25.2985	24.2698	24.3451	24.0288	23.913				+	wt_GFP	26	26	19	24.3	24.3	19.8	121.9	0	121.56	662560000	284	16962000	26952000	12768000	13664000	73077000	69076000	9416800	14701000	51401000	43275000	23173000	18910000	89729000	89566000	33396000	32185000
22.9092	22.9372	23.0449	22.8872	22.4235	22.7267	23.3438	23.2727	23.4083	23.4615	23.4595	23.4266	23.2985	23.1606	23.3442	23.2584	23.4944	23.5751				+	wt_GFP	10	10	9	21.5	21.5	20.1	68.315	0	81.735	305750000	141	5699600	11048000	4672800	4364800	7444900	9638600	7145300	13106000	29171000	33339000	36569000	30889000	16160000	16389000	12934000	15308000
30.026	29.955	29.9273	29.8788	30.2462	30.2313	29.9354	29.8709	29.7422	29.7969	29.3413	29.3713	29.7607	29.7315	30.0103	29.9709	29.8788	29.9174				+	wt_GFP	34	34	33	11.8	11.8	11.3	399.67	0	323.31	31319000000	1458	1236600000	1445500000	958250000	952850000	2535300000	2267900000	1454200000	1502600000	2107500000	2013500000	1412500000	1486900000	1928400000	1710300000	2029400000	2095700000
26.0757	25.9368	25.6518	25.7002	26.274	26.3007	25.7574	25.7817	26.0106	26.0159	26.0102	25.9462	26.0818	26.0523	25.694	25.803	25.7965	25.781						27	27	20	53.8	53.8	45.6	69.602	0	161.58	1956600000	543	74102000	91916000	42855000	32477000	141890000	139260000	58724000	64001000	176440000	167360000	211060000	185800000	120880000	119520000	81623000	77503000
20.635	20.3083	21.212	19.8289	20.3159	19.9373	20.6615	22.4812	22.6025	22.6568	23.6398	23.3632	22.4685	22.4272	22.0849	22.0941	22.1899	22.3631				+	wt_GFP	6	6	6	34.5	34.5	34.5	18.092	0	26.845	150080000	54	0	0	0	0	0	0	6809800	7814900	15860000	16660000	33208000	28637000	9007800	8534100	4756000	4478300
23.5829	23.5761	23.8932	23.857	23.414	23.5379	24.4838	24.6234	24.0739	24.0221	24.2576	24.2407	24.3104	24.3042	24.5004	24.3751	24.4158	24.396				+	wt_GFP	26	26	26	36.7	36.7	36.7	108.17	0	162.45	563270000	289	9729400	12144000	12447000	12570000	16552000	19402000	30626000	30593000	49740000	44779000	52947000	54714000	35161000	41792000	33999000	34203000
24.062	24.1021	24.1539	24.3151	23.8088	23.96	24.7076	24.7739	24.3055	24.3104	24.611	24.5311	24.1323	24.229	24.1244	24.167	24.4408	24.2518				+	wt_GFP	12	12	12	54.6	54.6	54.6	29.634	0	86.512	621250000	189	14546000	22438000	13407000	11598000	24083000	15068000	37501000	39471000	53453000	46658000	60732000	64398000	42749000	40443000	27438000	29777000
22.4292	22.5483	22.3278	22.3075	23.526	23.5499	20.2077	19.2776	22.3039	21.9877	20.54	19.9516	22.4255	22.8076	22.0885	22.2183	21.9468	19.7549				+	wt_GFP	10	10	10	16	16	16	138.83	0	53.563	132490000	70	7206400	6046300	4143200	4266000	28238000	25748000	0	0	13592000	5556800	0	919440	8440300	11189000	4149000	4648700
24.3218	23.9785	24.213	24.2249	23.7876	23.8278	25.3518	25.3501	25.469	25.4337	25.5596	25.5125	25.3692	25.3726	25.4096	25.489	25.5003	25.5588				+	wt_GFP	23	23	23	26.5	26.5	26.5	107.6	0	108.2	1146300000	421	14885000	14077000	14243000	12257000	16958000	17298000	60558000	65040000	120680000	106520000	117690000	116540000	79177000	80725000	69717000	68991000
23.7716	24.0022	22.912	23.2122	24.182	24.2315	22.7062	22.9027	22.872	23.0443	21.4678	22.0231	23.2071	23.1621	23.7088	23.5708	23.2539	22.89				+	wt_GFP	17	17	17	46	46	46	66.193	0	45.403	291930000	165	13137000	21196000	5698800	7770500	40355000	45716000	4870400	10156000	12477000	17036000	2935700	5198300	13016000	12888000	23391000	21216000
22.6119	22.603	22.3115	22.6439	22.4775	22.7341	23.1189	23.0731	22.8687	22.918	23.136	22.7652	23.1504	22.8819	22.9871	23.2689	23.1659	22.9623				+	wt_GFP	14	14	14	13.4	13.4	13.4	141.13	0	45.947	233720000	177	4639000	4792000	2537300	4962100	12163000	9636500	13930000	12992000	14858000	17175000	16379000	16227000	17757000	13929000	14430000	18852000
19.7875	19.8198	19.3825	20.4857	21.6378	21.9789	23.61	23.6917	22.7512	22.7429	23.4505	23.5539	24.0908	24.0922	23.2088	23.4294	23.1936	23.1381				+	wt_GFP	15	15	14	30.7	30.7	28	89.13	0	63.294	266120000	160	726080	0	307440	1208900	2780100	4446500	16421000	17300000	18483000	14638000	27221000	28665000	35223000	33576000	15735000	16595000
20.4147	19.9133	19.8751	20.2697	20.423	19.0913	21.5236	21.2835	21.6326	21.6728	22.5887	22.5268	21.3259	21.2944	20.5952	21.5721	21.6345	21.6002				+	wt_GFP	12	9	9	12.1	10	10	135.25	0	34.395	77801000	71	963850	0	0	0	0	0	2673500	2881400	8734900	6748100	15371000	16773000	3675600	4116800	884640	4339900
22.5287	22.5226	22.5605	22.2674	22.082	22.2924	24.8401	24.9232	25.0573	25.1973	25.3028	25.0902	24.7271	24.768	24.969	24.8998	25.0645	24.9757				+	wt_GFP	12	12	11	42.9	42.9	42.9	36.087	0	70.065	804150000	213	5199700	4733000	4260500	3704600	5576200	7114500	34047000	44147000	84227000	93050000	100840000	79311000	49200000	55509000	49640000	47938000
20.15	19.6495	19.3078	21.9169	21.6639	20.2675	21.9967	22.1942	22.1753	21.9911	22.1647	22.3841	22.1301	22.1237	21.5012	21.6156	21.8451	22.1392				+	wt_GFP	7	7	7	7.8	7.8	7.8	101.85	0	8.4192	108380000	65	1255000	0	0	1729700	2635300	704880	5287200	11408000	10244000	12031000	16228000	10657000	7982100	7719600	1739400	4213700
23.9531	23.8584	21.0245	22.2995	23.6757	23.2873	19.6425	20.269	23.7372	23.7803	23.259	23.1551	21.6618	21.2668	21.8023	21.7834	21.3491	21.6263						13	13	13	15.4	15.4	15.4	98.613	0	53.197	213930000	124	20814000	19387000	1734200	3265400	25126000	19971000	0	0	31179000	28630000	22618000	21024000	4386800	2785900	3047500	3033900
20.7192	21.4231	21.3701	21.2308	21.5602	22.1036	19.5765	21.228	20.6652	20.7898	18.4951	18.8191	21.6098	21.714	20.5137	19.0144	20.6216	19.2978				+	wt_GFP	5	4	4	18.5	16.1	16.1	39.617	0	47.034	51024000	31	1662000	2791400	2406200	2354400	6502100	6211400	0	1188300	3129700	3246800	1467200	2181100	7738700	6005500	1202600	1448900
20.433	19.9539	19.146	19.9052	20.1524	18.5567	22.0626	22.2464	21.9792	22.0876	22.5068	22.5034	21.9363	22.0388	21.5694	21.5839	21.9283	21.8178				+	wt_GFP	9	9	9	39.1	39.1	39.1	24.593	0	24.533	97751000	54	745060	0	629130	548600	0	777480	6329600	8672800	7625600	9110800	16707000	11345000	6671400	7187200	4241700	4091200
25.6568	25.4075	25.6593	25.5993	25.3292	25.3674	25.1802	25.247	25.2911	25.2371	24.9307	24.8645	25.1853	25.1239	25.0006	25.1469	25.2691	25.2745				+	wt_GFP	17	17	17	20.8	20.8	20.8	108.8	0	119.55	1177700000	314	32530000	45762000	46685000	38804000	88143000	88172000	49149000	62199000	118290000	89957000	79199000	59104000	58357000	58494000	51432000	56728000
23.7466	23.5452	23.1633	23.2771	23.8798	23.9428	22.5896	19.1265	23.1375	22.8657	22.8254	22.6855	22.4098	22.3322	21.8107	22.0971	22.3472	22.0914				+	wt_GFP	9	9	9	31.7	31.7	31.7	31.3	0	39.105	230260000	102	13667000	17604000	9578600	7133600	33771000	17036000	6016600	3388700	23261000	18251000	18157000	14714000	12160000	10209000	3920200	5583500
25.0527	24.7297	23.9446	24.3122	24.7889	24.7242	19.6983	19.781	23.6461	23.6956	23.0121	22.9516	20.4087	20.0388	23.0051	23.2141	23.3944	19.9295				+	wt_GFP	9	9	9	74.2	74.2	74.2	10.058	0	24.281	392290000	104	35594000	37122000	18797000	17999000	65656000	53984000	4230800	4728800	25826000	29189000	18734000	14240000	6283700	7117200	11078000	14242000
22.9557	23.2091	23.8051	23.7222	24.5122	24.3783	23.1993	23.1124	23.2775	23.4604	22.6679	22.7364	24.419	24.3732	23.7162	23.6336	23.4806	23.5445				+	wt_GFP	26	26	26	24.9	24.9	24.9	145.83	0	88.537	390950000	241	8766200	9746100	10120000	13961000	52072000	47209000	9315300	9064700	23769000	24495000	12223000	13505000	47824000	40808000	16105000	20461000
23.1656	23.2178	23.3625	21.0244	23.985	23.8189	20.5257	22.8953	23.2445	23.1466	23.0061	23.0621	24.1281	24.3065	23.679	23.7587	23.4174	23.375						5	5	5	45.5	45.5	45.5	19.343	0	54.781	329480000	75	10468000	11730000	8568400	1871200	32263000	27839000	2993300	9017000	28164000	9952800	19853000	20069000	31488000	31990000	21839000	25090000
23.2703	23.2405	23.8285	23.8125	24.4512	24.4015	23.916	24.2298	23.9062	24.0008	23.7268	23.6926	24.7941	24.7326	24.2078	24.4106	24.4324	24.3135						27	27	27	16	16	16	244.5	0	101.76	556510000	290	8612800	11543000	12552000	11144000	42296000	44045000	21055000	25895000	42905000	38772000	34683000	25734000	58581000	58515000	23974000	27570000
23.0804	23.12	20.1741	21.8879	21.9293	21.9684	24.1527	24.0027	23.8178	23.9677	24.5203	24.5651	23.8873	23.8301	23.9124	23.8253	24.2133	23.8914				+	wt_GFP	16	11	11	33.3	26.8	26.8	74.761	0	24.024	436710000	148	3358700	6815800	1948600	3017800	7250300	4381200	30063000	26057000	22731000	39107000	52495000	57042000	29382000	30929000	27610000	25379000
29.0097	29.1731	29.0721	29.0647	28.605	28.6472	25.7404	25.8091	25.3128	25.3765	25.662	25.632	25.4335	25.5562	25.3821	25.4197	25.4629	25.5469				+	wt_GFP	45	45	43	63.2	63.2	61.3	92.565	0	323.31	4768300000	812	545950000	765690000	502350000	514900000	772990000	774470000	60750000	63906000	78781000	85915000	111130000	106760000	64093000	71317000	55545000	56254000
21.2382	18.9723	21.3164	19.5651	19.9434	18.2712	18.8596	19.7108	22.1362	22.3254	21.5418	21.8194	21.9752	21.8816	21.9095	22.154	22.3448	22.0408						4	4	4	10.7	10.7	10.7	54.812	0	5.981	89199000	43	0	0	0	0	0	0	3927400	3972100	12143000	14574000	4866500	6208100	5986000	5754000	5059100	6118200
23.9927	24.0157	23.9015	23.9585	23.9488	23.99	23.8886	23.9136	23.5824	23.452	23.3773	23.4296	23.6984	23.6237	23.7932	23.6936	23.4681	23.5392				+	wt_GFP	15	15	15	36.1	36.1	36.1	47.355	0	76.859	389390000	243	21537000	25727000	10593000	18575000	31522000	33658000	18288000	16419000	22980000	20698000	23733000	18151000	23119000	25275000	22130000	24881000
24.1266	24.6193	24.3347	24.2911	25.8558	25.9306	23.6986	24.1794	24.5322	24.6349	22.3046	22.3833	25.7799	25.8003	24.2191	24.4638	24.2313	24.145				+	wt_GFP	22	22	22	45.9	45.9	45.9	54.972	0	131.75	835950000	234	18674000	23658000	13357000	12912000	136630000	112040000	15345000	24133000	58559000	57587000	7580600	8134400	106410000	119330000	28764000	33347000
19.8981	21.5565	21.7408	18.9528	19.7887	20.4316	23.5057	23.5533	23.2532	23.3978	23.4463	23.4754	23.2029	23.3688	23.1567	23.2077	23.3277	23.3867				+	wt_GFP	7	7	7	25.7	25.7	25.7	37.84	0	41.145	244520000	74	920360	2768500	2206100	874650	0	1020600	15798000	16128000	25308000	21923000	24655000	23284000	23884000	18132000	17430000	14398000
20.8539	19.4388	21.5683	21.3737	23.6262	23.5758	20.6061	20.5292	21.7946	21.0066	21.2238	20.3501	24.7116	24.6024	21.6677	22.1965	20.7472	20.7795						18	18	15	33.8	33.8	28.7	75.022	0	53.788	190480000	127	1248800	682120	1990100	1834400	25417000	20085000	1650800	762400	9220100	2871200	6606200	1984300	52065000	45919000	5058000	9008200
20.247	19.229	20.2377	20.3658	19.3621	19.1566	23.6806	23.6055	23.173	23.124	23.6177	23.6238	23.3914	23.2248	23.0129	22.8783	23.0604	23.2113				+	wt_GFP	9	9	9	7.2	7.2	7.2	200.55	0	27.114	229310000	72	642690	0	0	0	0	0	18532000	17893000	21923000	18664000	28247000	33336000	18658000	17723000	11563000	11067000
20.3757	21.0153	19.6161	20.4438	19.7912	20.5887	21.5998	21.7262	21.0632	21.0207	21.6628	21.5281	21.035	19.1891	21.2538	21.2017	21.4433	21.1459				+	wt_GFP	3	3	3	2.8	2.8	2.8	108.19	0	5.2722	54323000	26	0	0	0	0	0	0	4934300	5504900	4753100	4353700	6765500	7465900	2960000	2677800	3676000	3596700
22.391	22.3705	22.5688	22.3871	22.8386	23.046	21.9469	22.0431	22.0275	22.1914	21.5543	21.8996	21.9213	22.3252	22.1612	22.3451	21.8519	22.0291				+	wt_GFP	13	13	13	14.2	14.2	14.2	116.2	0	15.41	139760000	82	4191800	8679200	6801500	4787200	15328000	17581000	5096600	4712600	7679900	8578200	4626300	8425100	6364800	9424300	11105000	6343600
19.8583	20.513	19.8288	20.7448	20.5625	20.5881	21.8292	21.5568	21.4289	21.324	21.5515	21.6317	21.6185	21.707	21.8922	21.6788	21.5669	20.3431				+	wt_GFP	4	4	4	5.2	5.2	5.2	89.594	0	5.123	64375000	35	0	0	0	0	0	0	4456300	4278200	6624300	4978700	7387800	2370800	7718700	7493800	5596000	4880700
20.4186	20.9376	18.4614	20.1208	18.8669	18.7059	23.6567	23.6937	22.9997	23.3616	23.4556	23.4651	23.5918	23.5733	23.8165	23.7538	23.1207	23.2843				+	wt_GFP	9	9	7	28.9	28.9	26.8	37.839	0	21.323	259660000	91	862530	1771200	719960	900680	1022300	896730	18020000	19394000	17690000	22782000	24993000	28089000	24386000	23630000	23694000	22877000
21.3539	22.2549	23.1237	21.8697	23.4648	23.5111	23.7576	23.8216	23.4687	23.6128	22.9825	23.2244	24.6992	24.632	23.9645	24.0352	24.014	24.0651				+	wt_GFP	21	21	21	23.5	23.5	23.5	106.92	0	39.796	405640000	202	1870500	4158000	4913900	2319600	20541000	18721000	21936000	19702000	27447000	25125000	14275000	19709000	55798000	52083000	25232000	24300000
20.2486	19.7091	19.9646	19.9943	20.4684	19.3629	21.4476	21.6351	21.1334	20.7721	21.1131	21.2938	21.5282	21.6289	21.348	21.3801	21.3411	21.5268				+	wt_GFP	2	2	2	6.8	6.8	6.8	45.281	0	10.976	57595000	26	0	0	0	0	0	0	3933600	4369700	5191200	3910600	4700300	5825400	5379900	5950000	3943100	4267800
20.9176	19.651	19.1842	21.2176	20.1023	19.1977	22.7893	22.8354	23.0794	22.715	23.03	23.2753	22.1734	22.2986	22.2818	22.4416	22.4961	22.5533				+	wt_GFP	16	16	16	9.4	9.4	9.4	309.35	0	76.625	158290000	103	449110	559750	0	0	996370	540880	9276900	10820000	27491000	15032000	21939000	26230000	5858700	9949400	5380400	5808900
20.3333	19.9936	20.4193	20.0947	20.5844	19.7948	24.3936	24.2082	23.5795	23.5008	23.6843	23.6866	23.9233	23.8645	23.7941	23.6771	23.8124	23.6078				+	wt_GFP	3	3	3	5	5	5	112.61	0	114.23	319270000	35	0	0	0	0	0	0	34218000	24717000	35026000	31540000	32061000	24129000	30079000	27890000	16949000	20328000
25.8418	26.0103	25.9779	26.0306	25.7429	25.6661	25.4039	25.2141	25.3823	25.2592	24.9532	24.9626	25.1389	25.0928	25.1502	25.2088	24.9542	25.0063				+	wt_GFP	14	14	14	33.3	33.3	33.3	51.466	0	148.36	1273300000	274	54660000	70061000	57169000	58262000	102350000	95773000	52615000	59998000	118860000	105830000	59046000	74873000	69454000	59643000	57435000	61349000
19.4472	20.0551	21.877	20.7062	19.8251	20.1667	22.9317	22.9896	22.7237	22.6264	22.9857	22.9258	21.7399	21.7081	21.3997	21.6055	20.0688	21.6834				+	wt_GFP	7	7	7	39.2	39.2	39.2	28.612	0	19.487	119020000	51	0	0	0	0	0	0	11627000	10392000	16401000	15910000	19839000	18415000	5479100	5096300	3760800	4077300
20.4692	20.8164	19.3888	19.8153	19.9563	20.7258	23.5487	23.1823	22.4713	22.8973	23.6398	23.9727	22.6369	22.5302	22.3689	21.866	22.6885	22.7237				+	wt_GFP	24	24	24	25.7	25.7	25.7	135.65	0	40.599	187710000	129	338100	1434000	0	0	0	0	20703000	12084000	10009000	15731000	36784000	35743000	12167000	12759000	5743000	3278200
19.2401	21.5261	20.5344	19.3318	19.746	20.1014	20.8414	18.9133	21.4731	21.3571	21.8774	21.7095	20.9578	21.064	21.2879	21.1607	21.2323	21.2759				+	wt_GFP	8	8	8	27.6	27.6	27.6	61.438	0	47.256	55225000	52	0	0	0	0	0	0	1269100	1493500	7169900	4823800	7793400	10338000	4175300	4088800	3651300	2903600
22.2459	22.3829	20.4008	20.2328	21.3417	21.2698	25.0071	24.896	25.4516	25.3873	25.2305	25.416	24.8964	24.9029	24.8971	24.9196	24.9047	24.9145				+	wt_GFP	12	12	12	9.6	9.6	9.6	119.52	0	52.561	834080000	168	3745700	5390000	1352100	1473500	3480900	3287800	31877000	36926000	116050000	103550000	80974000	119160000	55455000	55231000	51654000	50290000
22.1466	21.7243	20.8898	21.8674	22.1582	22.1483	19.7494	22.939	22.8265	22.854	23.0201	22.7137	22.9317	23.0517	22.8962	22.9294	23.0313	22.9895						8	8	8	23.5	23.5	23.5	68.386	0	55.98	197170000	83	4902100	4466400	1515500	1878500	6627700	6317000	3738900	8310600	18115000	15804000	17830000	14252000	14762000	19765000	9871400	10446000
20.9382	22.3691	20.8591	20.0277	20.5391	19.8048	23.183	23.1776	23.0264	22.9744	23.4028	23.2341	23.1998	20.1141	23.1638	23.1794	23.5593	23.4942				+	wt_GFP	7	7	7	18.1	18.1	18.1	59.851	0	20.582	230280000	74	1806800	3354200	2178100	1877200	2350700	2425200	12344000	11785000	16670000	14852000	29312000	24449000	18829000	12972000	13686000	12790000
21.9667	20.5334	20.2477	22.0266	21.7766	22.0903	22.3397	22.2753	22.0383	22.1761	20.7165	21.7929	22.5849	22.5704	22.4175	22.5163	22.4699	22.5601						7	7	7	28.7	28.7	28.7	37.646	0	15.153	131090000	69	1578100	0	0	1569900	6408300	4331800	8059200	7912100	12467000	11290000	1480200	9119800	12843000	12545000	9750200	11299000
24.9058	24.9971	24.8287	24.7279	25.3407	25.3839	24.3465	24.4015	24.4178	24.3408	24.1456	24.0264	24.0702	24.0602	24.8558	24.8626	24.5486	24.5432				+	wt_GFP	37	37	37	26.1	26.1	26.1	247.74	0	234.78	743950000	375	33785000	44149000	22266000	19368000	99534000	97666000	26493000	25040000	53875000	40948000	29965000	24207000	27232000	17916000	44612000	49873000
22.8236	23.0232	22.9011	22.7917	22.5283	22.4371	22.5584	22.3293	22.8285	22.8065	23.3228	23.2332	22.5588	22.8587	22.5484	22.8323	22.701	22.8579						9	9	9	28.2	28.2	28.2	63.523	0	53.175	214250000	107	5914900	10150000	5883500	8087900	11355000	8242500	9206200	9715700	18767000	16328000	23161000	18933000	12116000	12815000	8755500	11461000
19.3481	19.9776	19.7002	19.519	19.9818	19.5507	22.5604	22.8975	22.5244	22.6091	22.7347	22.6091	22.7263	22.8297	22.6222	22.6976	22.7891	22.5302				+	wt_GFP	11	10	10	20	20	20	80.419	0	36.036	151200000	78	0	0	0	0	0	429490	7093400	10851000	21076000	21378000	20399000	17487000	9630700	14064000	7053900	8476600
23.7653	23.8294	24.1061	24.1733	23.9308	23.8545	24.1951	24.3034	24.2544	24.1444	23.5565	23.5183	24.5016	24.5274	24.3425	24.2807	24.4058	24.4191						36	36	35	23.1	23.1	22.7	246.27	0	114.46	555860000	311	9606800	17211000	11471000	13961000	23835000	27146000	18466000	22967000	55216000	48778000	20417000	24472000	52167000	49627000	40628000	31797000
22.9583	22.6144	22.7675	22.5943	21.9425	22.3273	22.3781	19.1265	22.279	22.1284	22.416	22.5701	21.779	22.6349	20.7417	19.4177	22.2855	19.3277						7	7	7	2.7	2.7	2.7	378.03	0	9.0586	137060000	44	7789800	10158000	8524500	7836900	6333700	10269000	6507700	3992700	10317000	7205800	7798900	10114000	6808600	9019200	5201200	5404600
26.1346	26.116	25.9737	25.8834	25.7006	25.8348	23.7716	23.6644	23.6874	23.6018	23.944	23.8101	23.1377	23.2507	23.8283	23.5873	23.566	23.6186				+	wt_GFP	14	14	13	59.9	59.9	56.5	30.255	0	91.58	729470000	195	85698000	93423000	62941000	60748000	99827000	101750000	14209000	13713000	25866000	23583000	29872000	29123000	11585000	12373000	15665000	13339000
20.0271	20.936	21.457	21.649	20.7046	20.7146	19.458	21.905	21.3008	21.0536	21.5986	21.4115	21.1659	21.3089	21.6364	21.3902	21.3516	21.5649						8	8	8	28.3	28.3	28.3	43.064	0	37.83	76002000	63	747020	1929900	1765400	2088200	1988400	1999500	1787600	4913500	7279200	4349600	9457100	5890500	4905400	5329000	5742900	4529500
19.6886	20.0259	20.9162	20.298	19.6846	20.2867	22.085	22.048	22.8641	22.767	22.5195	22.1615	22.307	22.1659	22.8759	22.8554	22.5521	22.4906				+	wt_GFP	10	8	8	15.6	12.3	12.3	94.511	0	26.717	127130000	90	0	0	0	0	0	0	5521000	4901700	14427000	12140000	7181700	7403100	11396000	7298700	16099000	14659000
22.4256	22.4468	22.6639	22.468	23.2435	23.2051	22.431	22.5018	22.3032	22.0434	22.0744	21.9483	23.0483	22.8486	22.7759	22.6764	22.895	22.6624				+	wt_GFP	5	4	4	9.7	8.7	8.7	87.81	0	10.161	189680000	76	6252600	7617100	2671400	5695800	14152000	20090000	8286800	8344600	12749000	10119000	9433400	7943400	17156000	13886000	12120000	8415000
21.3814	21.5121	20.9984	20.8737	21.0976	20.9697	20.7446	20.1159	20.8781	21.0228	20.8714	20.9708	21.0232	18.8864	19.7663	20.6985	18.661	20.2512				+	wt_GFP	9	9	6	11.8	11.8	8.9	107.54	0	33.59	44640000	70	2729100	4283800	1196100	1146700	3674200	2788600	0	0	5437700	6349300	4666800	4750600	0	0	583530	1806900
22.0857	21.9251	21.1516	20.2271	19.6518	20.8033	22.9832	22.9108	23.1386	23.4008	23.4246	23.4322	23.0794	23.3325	23.6281	23.1145	23.1755	23.0653				+	wt_GFP	13	13	13	12.8	12.8	12.8	178.67	0	69.966	238790000	130	1136800	1237500	0	741260	823430	1926900	12413000	8810300	21051000	22910000	27721000	29887000	18580000	22565000	18189000	15849000
24.4191	24.3306	23.9351	23.993	24.2928	24.1082	24.3655	24.5746	24.924	24.9749	24.7611	24.7214	24.2938	24.2831	24.6568	24.7533	24.7396	24.5817				+	wt_GFP	23	23	23	47.8	47.8	47.8	63.182	0	92.185	739550000	267	21281000	21147000	13622000	16653000	41846000	38004000	18119000	20453000	95034000	85882000	65743000	71225000	28475000	27668000	45761000	38895000
23.5766	23.5295	23.1162	23.1944	23.0715	22.9016	26.1323	26.0255	27.0753	27.1212	26.1929	27.9978	27.4428	27.3489	27.5201	27.4646	27.6363	27.5486				+	wt_GFP	13	13	13	72	72	72	23.772	0	205.61	3686400000	169	7251900	8304500	4724000	5090800	8931800	7632100	190960000	186260000	281560000	314080000	514940000	629820000	270350000	261260000	217570000	233240000
20.6479	20.396	20.4901	21.2887	19.2528	20.2559	25.1117	25.0676	24.5781	24.6494	24.9525	24.8667	24.8674	24.8779	24.933	25.0259	24.8458	24.8936				+	wt_GFP	20	20	20	56.5	56.5	56.5	61.594	0	124.62	677130000	216	0	0	0	0	0	0	32194000	34369000	49339000	50522000	80402000	75620000	56499000	55376000	42562000	62109000
21.3641	20.0305	19.8239	19.4219	19.4404	20.1492	22.3861	22.1702	22.4015	22.3414	21.4218	21.5653	21.6013	21.763	21.5106	21.5098	21.8198	21.5729				+	wt_GFP	2	2	2	3.4	3.4	3.4	76.096	0	6.7645	83662000	27	0	0	0	0	0	0	7440300	6650400	12163000	10764000	5755700	6416200	5661500	6420300	5068300	4713500
20.6918	20.5505	20.3626	21.0514	21.9031	21.7954	20.2607	20.4513	21.5539	21.25	21.5318	21.4859	22.6131	22.2963	21.3615	21.8652	21.383	21.2658						5	5	5	20	20	20	47.46	0	24.635	84487000	59	2341700	1573900	372360	0	9133600	9028700	667120	0	5170500	3780500	7897800	6170200	14999000	12116000	2309300	3321800
22.5365	22.412	22.5792	22.5953	21.8642	21.7546	22.3946	22.2395	21.7953	22.0925	22.3598	22.1781	22.0954	22.2779	21.9752	22.0856	22.4636	22.3244						6	5	5	5.3	4.5	4.5	167.66	0	12.827	139540000	73	5464300	7863600	5084900	5987800	5881300	8152100	7141800	6542600	7337200	8392400	10790000	9724400	7375000	7977000	8462000	6274900
21.9882	21.9193	21.5739	21.4158	20.9928	21.0732	20.2839	20.3155	19.9336	21.545	20.3069	20.314	19.8571	19.4002	19.5987	19.6602	20.514	19.7807				+	wt_GFP	2	2	2	3.3	3.3	3.3	122.2	0	7.1594	32452000	19	3788300	4468900	2948600	2814000	3621500	3535200	0	2373800	2777000	0	0	0	0	0	1659000	1441300
24.2703	24.132	24.0411	23.971	23.479	23.4415	22.1655	22.0936	22.9999	23.115	23.2894	22.9845	22.2979	22.274	20.1177	22.7454	22.3661	22.3535				+	wt_GFP	6	3	3	4.1	2.9	2.9	187.15	0	17.189	258130000	89	19916000	23078000	15864000	14794000	19866000	19339000	2298200	5037700	21131000	20217000	24072000	20780000	9038500	8309600	5832000	9863000
21.8235	21.8248	21.0332	21.0697	20.9154	21.6489	22.4869	22.2374	22.4816	22.3605	22.355	21.8672	21.0297	21.8222	21.1879	21.8135	22.1396	21.9556				+	wt_GFP	13	13	13	24.1	24.1	24.1	86.744	0	24.655	119150000	96	2280100	2779600	1313900	1350800	2283500	4728700	9790700	7526700	12895000	11916000	17497000	8801300	2685500	5334900	2963500	4757400
25.4796	25.4879	25.4002	25.4396	25.8637	25.8691	24.6617	24.8243	24.8113	24.7424	24.7338	24.8566	26.0211	26.0245	25.5321	25.4528	25.3718	25.4213				+	wt_GFP	32	30	30	51.8	50.6	50.6	74.139	0	132.5	1263600000	457	50809000	51898000	38546000	40704000	111360000	113300000	29239000	40072000	58399000	53855000	54056000	63523000	133580000	133870000	67255000	70794000
21.8412	19.9247	21.8343	22.3767	20.8727	20.0218	25.0138	24.9215	25.0833	25.1583	25.3074	25.213	23.6083	23.6838	23.5091	23.5676	23.6896	23.6136				+	wt_GFP	20	20	20	26.3	26.3	26.3	84.87	0	70.822	583900000	187	2836700	2179700	2463500	3350300	2828400	2386600	43922000	39403000	88949000	78443000	96933000	95306000	21003000	21671000	17625000	19524000
24.912	24.9663	24.5904	24.5703	24.9445	24.8106	26.5503	26.5785	26.4045	26.3987	26.769	26.7338	26.3599	26.393	26.2105	26.2489	26.456	26.4565				+	wt_GFP	35	35	35	46.3	46.3	46.3	104.21	0	299.62	2334200000	568	25046000	31940000	17072000	17691000	60606000	45648000	111570000	114360000	244590000	233150000	286060000	294240000	151090000	157100000	130350000	113270000
19.4201	19.6121	20.8496	21.5557	21.6979	19.7223	23.9567	23.7786	23.6922	23.442	24.172	24.0465	23.872	23.558	23.7743	23.7404	23.6888	23.7035				+	wt_GFP	10	10	8	23	23	19.4	73.051	0	73.48	331710000	98	0	0	1220800	2115500	3677800	1763600	22757000	19008000	34756000	25615000	42375000	40864000	28770000	22149000	18577000	21546000
21.8495	21.8395	21.8932	21.7907	21.3184	21.3353	21.8274	21.8989	21.4593	21.6326	21.3531	21.3541	20.5248	18.9314	19.6665	20.4682	21.6631	21.2555						4	4	4	13.5	13.5	13.5	39.42	0	11.693	77988000	45	4256100	4863700	3695700	2477000	5028600	5945800	3873800	4124800	8367600	8433800	7539200	4244800	2396300	2091200	1438200	1337600
21.9183	22.3103	20.6085	19.0539	20.5596	19.1735	23.8114	23.7247	23.3979	23.4487	24.2391	24.5107	23.4511	23.4944	23.3028	23.2351	23.4117	23.5039				+	wt_GFP	31	6	2	75.2	16.4	8.1	49.585	0	76.964	318880000	80	1653500	2663400	1801700	2088300	2789100	2853900	19427000	23987000	25042000	23674000	42471000	57171000	21104000	19444000	19278000	14513000
23.482	23.3604	23.1049	23.0521	22.6625	22.5986	22.7866	22.9692	22.4916	22.6769	22.4629	22.6455	22.4148	22.3264	22.2344	22.0121	22.4074	22.434				+	wt_GFP	8	8	8	35.2	35.2	35.2	36.053	0	38.865	191720000	125	10203000	15701000	7525700	7773300	13955000	12957000	7552800	10826000	14829000	11282000	15060000	10337000	10042000	9727600	7090300	6323500
25.0947	24.9748	25.3117	25.2591	25.4966	25.5295	24.5259	24.5957	24.8311	24.8159	24.2924	24.5238	24.6426	24.4893	24.4343	24.4363	24.763	24.7105				+	wt_GFP	17	17	17	47.3	47.3	47.3	43.653	0	84.713	864560000	292	25312000	40511000	41066000	39632000	100590000	96434000	25419000	20431000	54000000	67478000	55396000	46639000	45043000	40216000	33746000	35928000
22.9843	23.0552	22.8047	22.7259	22.404	22.3679	24.5364	24.5265	24.2223	24.1984	24.9691	24.9395	24.5019	24.5507	24.1334	24.163	24.2432	24.2309				+	wt_GFP	9	9	9	75.1	75.1	75.1	22.782	0	66.939	561620000	137	5896100	10094000	4587800	7453700	8261800	11015000	31425000	35419000	41819000	50066000	64257000	86434000	52861000	38343000	25510000	32211000
19.9797	21.3972	18.8469	20.4067	19.8528	21.1332	25.6046	25.6637	25.7931	25.885	25.7176	25.7719	25.4145	25.404	25.7539	25.7127	25.5253	25.6366				+	wt_GFP	23	23	23	41.8	41.8	41.8	68.569	0	75.977	1163100000	285	264520	1859300	0	0	1051900	991080	61824000	72573000	132390000	126740000	105410000	121720000	79445000	82605000	85726000	94328000
19.9473	21.3422	20.4156	20.3364	21.7495	19.3545	22.9856	23.0013	23.3703	23.2667	23.1635	23.3918	22.8588	22.8354	22.9526	23.1954	23.0373	22.6897				+	wt_GFP	15	15	15	10.5	10.5	10.5	217.61	0	60.959	201490000	107	0	0	0	0	0	0	6546300	7654400	36318000	28534000	23142000	26467000	11792000	8552000	14349000	13922000
22.7368	23.0903	22.8522	22.8505	22.5745	22.481	21.8164	21.8772	21.9237	21.9227	21.425	21.4505	21.5898	21.6106	21.6885	21.7459	21.4916	21.6307				+	wt_GFP	12	7	7	45.9	29.9	29.9	40.45	0	28.819	123460000	69	10294000	12162000	4977100	6515900	13244000	11446000	5224600	5304500	10080000	7126900	5819600	6026800	5560400	4182700	3663900	3931000
23.7976	23.8023	24.3109	24.1323	23.6885	23.6511	27.5248	27.4375	27.0379	27.0553	27.2341	27.2127	27.0348	27.0227	26.7563	26.7437	26.7528	26.9267				+	wt_GFP	33	33	31	37.2	37.2	34.5	112.89	0	323.31	3202700000	542	9790100	11941000	13082000	12455000	19030000	15012000	284290000	268150000	311720000	313550000	331020000	327280000	258480000	229230000	194030000	187350000
27.886	27.8533	27.9692	27.862	27.8105	27.7895	28.3495	28.3531	28.4763	28.4011	28.9526	28.7007	28.1249	28.1561	28.0284	27.9683	28.0988	28.1588				+	wt_GFP	20	10	10	46	20.1	20.1	32.852	0	150.9	9481500000	468	218740000	243290000	206630000	206620000	285360000	280760000	575380000	583910000	823040000	781760000	1090100000	909470000	569280000	534250000	594960000	534270000
22.8872	23.2121	23.4206	23.469	23.3846	23.1948	23.6237	23.5141	23.181	23.129	23.1003	23.1069	23.3772	23.3542	23.4495	23.4008	23.35	23.4291						10	10	10	38.1	38.1	38.1	36.112	0	49.94	305660000	79	5192500	12013000	9017600	9723500	20919000	14626000	14864000	16940000	22337000	20419000	18747000	22305000	20652000	19108000	17363000	18217000
23.2295	23.637	22.6571	22.7433	22.9947	21.7872	23.5858	23.5699	25.0324	24.6935	25.1353	25	23.9148	23.5014	23.8163	23.9611	23.8872	23.9816				+	wt_GFP	11	11	10	97.4	97.4	82.6	11.665	0	81.943	576050000	139	6362400	11484000	3861400	5302700	14929000	4596500	12514000	14026000	86715000	56669000	105730000	83083000	34344000	16624000	20483000	30720000
24.6687	24.828	24.7792	24.9473	24.8336	25.0644	26.1652	26.0207	25.7436	25.8151	26.1773	26.3303	26.216	26.277	26.002	26.0287	26.2328	26.0994				+	wt_GFP	12	12	12	49.2	49.2	49.2	34.273	0	129.24	1810000000	238	29696000	36629000	19817000	24484000	55621000	48873000	79945000	91098000	149190000	136230000	185910000	201210000	129740000	135670000	112110000	103210000
20.759	20.4736	21.4136	21.1225	21.0508	20.9951	21.7317	21.5899	21.3207	21.2441	21.6128	21.6168	21.4422	21.4604	21.5507	21.6412	21.309	21.5616				+	wt_GFP	4	4	4	18.1	18.1	18.1	35.675	0	29.322	72499000	59	0	0	325070	0	2543000	3484900	3326300	4684800	5498400	3633400	8539900	9013400	6681200	5104700	4504600	5178900
22.3499	22.1438	22.1032	20.189	22.3135	22.401	23.0307	22.9342	22.7653	22.8179	22.616	22.356	22.6198	22.6609	22.4828	22.5754	22.657	22.6419				+	wt_GFP	6	6	6	16.9	16.9	16.9	46.836	0	18.377	180790000	63	5308500	5290000	3450100	1236100	7412900	9948800	12129000	11009000	16144000	18373000	12645000	12335000	11566000	13715000	8595600	8426400
23.9502	23.9453	23.8009	23.582	23.6346	23.6621	23.472	23.1235	23.4912	23.3581	23.226	22.9551	23.027	22.7423	23.4169	23.3322	22.5891	22.7543				+	wt_GFP	12	11	7	25.5	25.5	17.9	60.761	0	36.117	315180000	139	16153000	22157000	8279000	10198000	24115000	28060000	9892100	10485000	35304000	30257000	25169000	14725000	12764000	9639300	16210000	18233000
24.2318	24.2165	24.3665	24.1651	23.8638	23.7331	25.4035	25.3438	25.1578	25.0662	25.1359	25.2183	25.3052	25.2948	25.2531	25.4133	25.3761	25.3763				+	wt_GFP	11	11	10	37	37	34.3	34.095	0	35.05	1042100000	249	17309000	19725000	18141000	16576000	25255000	24216000	57806000	58103000	87016000	76659000	90182000	87321000	74494000	74825000	68961000	76577000
22.5943	22.6784	22.7789	22.6628	22.6798	22.7781	22.265	22.0631	23.0631	22.9036	21.9902	22.0671	21.7323	21.3834	20.8055	22.2253	22.332	22.2353						4	4	4	18	18	18	25.097	0	14.601	159300000	75	6653800	8308400	5608600	5454500	13253000	11867000	6083700	5451600	20489000	17399000	9066300	9895800	6629600	4214600	2965700	6950300
27.3603	27.2899	27.1228	27.0498	26.5952	26.6819	26.8024	26.8226	26.8563	26.9036	27.0079	26.9631	26.8258	26.8213	26.7427	26.7758	26.9901	27.0673						31	31	29	70.7	70.7	67.3	47.168	0	323.31	3796800000	549	166920000	166430000	98220000	96298000	146010000	181310000	129270000	125400000	299410000	272720000	338310000	338570000	246810000	232110000	198260000	210870000
27.7375	27.5747	27.5538	27.6009	28.2845	28.2766	26.8059	26.9537	27.3668	27.3782	26.6531	26.7278	28.2381	28.3024	27.6181	27.4955	27.2252	27.1545				+	wt_GFP	21	21	21	65.3	65.3	65.3	32.575	0	323.31	6258700000	684	238340000	264540000	156990000	156540000	685220000	702570000	125560000	144020000	531730000	477630000	289750000	307620000	524630000	546550000	303880000	297050000
25.7178	25.7194	25.9836	25.862	25.8832	25.9746	25.4375	25.4946	25.4887	25.5907	24.7474	24.6909	25.4359	25.2923	26.0173	25.944	25.7235	25.8673				+	wt_GFP	16	16	9	41.8	41.8	24.6	32.95	0	109.37	1513300000	354	47762000	37466000	52584000	51074000	112350000	86937000	55392000	62846000	129080000	121390000	65401000	60615000	85741000	80881000	116060000	122290000
23.2398	23.2838	23.4413	23.2323	22.9346	22.9746	24.1029	24.0825	23.0686	23.0267	23.9337	23.9207	23.7248	23.7077	23.7428	23.7087	24.0362	23.9252				+	wt_GFP	9	9	8	31.1	31.1	27.5	36.638	0	29.1	381200000	148	8600900	9226800	7894800	7670600	10633000	8545300	26399000	23678000	17122000	11262000	42773000	38893000	28322000	29243000	22581000	25076000
29.1239	29.0951	29.2515	29.2699	29.3153	29.3035	29.0431	29.0031	28.8574	28.8261	28.6733	28.6624	29.3403	29.2831	29.2651	29.2762	28.6974	28.6841				+	wt_GFP	46	41	41	36.5	34.7	34.7	120.07	0	323.31	16786000000	1211	645450000	764800000	564820000	591160000	1256600000	1232100000	720080000	683340000	1238200000	1159100000	1021900000	1015500000	1235200000	1111300000	1039100000	1063200000
30.5219	30.4729	30.5875	30.6171	30.654	30.7078	30.5911	30.547	30.3455	30.3922	30.0614	30.0714	30.7372	30.7298	30.8265	30.8281	30.2476	30.2141				+	wt_GFP	79	79	72	66.5	66.5	63	102.47	0	323.31	44928000000	2763	1541500000	1882700000	1218600000	1403800000	3168400000	3190200000	2142000000	2065700000	3508900000	3392400000	2664800000	2591000000	3298100000	2989500000	2830800000	2905300000
23.1814	24.0721	24.4852	24.5148	23.8274	24.471	24.8675	25.0024	24.4221	24.3231	24.742	24.7229	24.4933	24.5152	24.5262	24.4676	24.7775	24.8139				+	wt_GFP	7	7	7	30.4	30.4	30.4	20.863	0	34.987	736890000	160	12677000	18296000	21018000	21612000	20608000	28681000	47824000	53731000	52984000	51886000	76637000	69352000	49811000	48694000	38540000	39139000
28.9909	28.8676	28.9185	28.7747	28.3677	28.4304	29.7164	29.5679	29.633	29.6673	30.3645	30.2425	29.6686	29.6095	29.4917	29.5299	29.5774	29.5703				+	wt_GFP	33	7	6	74.5	20.5	17.1	49.67	0	323.31	26422000000	671	625010000	729720000	521160000	544730000	676530000	703290000	1193800000	1174700000	2283000000	2171600000	3386600000	3245400000	1782600000	1627100000	1335400000	1327700000
24.8288	24.9195	24.8873	24.7486	24.3138	24.2012	25.9438	25.9591	25.8039	25.8318	26.1262	26.0677	25.8092	25.8008	25.8998	25.8461	25.7869	25.8029				+	wt_GFP	61	61	61	47.4	47.4	47.4	170.59	0	301.2	1597500000	726	20132000	26482000	18166000	16936000	25394000	23609000	87590000	86190000	150900000	144660000	194550000	190770000	118880000	103180000	90821000	82833000
22.0949	22.1157	21.9946	21.9599	21.5654	21.5027	22.1437	22.0362	21.7883	22.0201	21.8042	21.9999	21.7941	19.6094	19.3125	21.8133	21.785	22.1143						18	9	9	28.7	16.7	16.7	84.659	0	27.739	105690000	65	4112300	6248100	4261400	3402500	2693500	6009000	5860800	3773200	9002500	10555000	11580000	10334000	4977000	3453200	0	5404800
27.0435	26.81	26.9517	26.9809	27.8403	27.8754	25.7969	25.5105	26.3846	26.4871	26.0613	26.0311	27.5672	27.6275	26.7332	26.8007	26.3198	26.2863				+	wt_GFP	19	19	10	52.9	52.9	45.1	33.67	0	115.88	3865500000	596	119360000	162110000	137860000	150340000	393110000	521040000	99936000	49564000	281840000	210070000	129400000	124810000	357980000	533900000	173070000	174500000
22.8573	22.603	22.2204	22.0511	22.1079	22.1746	20.3259	21.466	21.6149	21.7489	20.3396	20.0185	19.8506	20.3143	21.0899	19.5626	20.9984	19.3793				+	wt_GFP	12	6	6	30.6	20.3	20.3	60.801	0	19.438	66937000	55	6991200	8178300	4675300	4154700	9090000	9525500	0	3818700	4578800	6993000	1176900	1174900	0	1302500	996590	1293600
23.8827	23.8401	23.3155	23.3313	23.3623	23.6757	23.0438	22.9928	23.174	23.1716	22.5648	22.448	22.8492	22.932	22.8353	22.7327	22.6775	22.393				+	wt_GFP	17	17	15	43.4	43.4	40.4	58.573	0	61.586	250490000	142	17368000	22119000	8953000	9481600	25251000	27902000	12294000	10790000	16787000	19890000	11635000	12317000	10155000	10684000	9269800	8309400
19.4409	21.8012	22.5656	22.3928	21.7223	21.7317	24.4322	24.4992	23.784	23.6874	24.4316	24.4728	24.3167	24.3068	24.1912	24.2202	24.2201	24.346				+	wt_GFP	9	9	9	16.7	16.7	16.7	80.692	0	200.77	463890000	112	3023100	3535500	4394200	3817600	4478700	4317300	33265000	31238000	31638000	27466000	52657000	56461000	37952000	36896000	30860000	31693000
26.1278	26.1115	26.1578	26.1651	25.6689	25.6909	26.5554	26.6098	26.6002	26.6935	26.7133	26.6002	26.5203	26.551	26.6116	26.6259	26.6277	26.6192				+	wt_GFP	37	37	24	49.2	49.2	34.7	83.263	0	212.94	2762500000	747	69508000	83720000	60792000	57846000	86226000	86562000	128180000	136630000	257800000	246150000	248260000	243480000	172590000	186480000	149190000	161440000
24.2332	24.1954	24.8255	24.8436	24.8475	24.8519	25.6456	25.6415	25.2489	25.4334	25.2621	25.1887	25.7094	25.7689	25.4134	25.3643	25.3317	25.2828				+	wt_GFP	16	16	16	40	40	40	51.556	0	98.836	1181500000	298	19249000	21505000	25384000	27214000	64825000	55618000	71716000	69394000	90525000	85011000	80935000	77805000	109030000	106800000	61626000	65442000
30.4718	30.4149	30.2473	30.238	30.4668	30.501	29.9754	30.0034	30.0833	30.0427	29.7983	29.7894	30.3704	30.3766	30.321	30.2933	29.7459	29.728				+	wt_GFP	62	60	56	85.2	82.6	76.2	53.651	0	323.31	35670000000	2152	1561200000	1715000000	1102000000	1255100000	2750600000	2816100000	1475700000	1529300000	2751400000	2505100000	2067400000	1952000000	2540300000	2422200000	2092600000	2207400000
30.099	29.8014	29.8551	29.9466	29.4019	29.395	29.6782	29.6752	29.446	29.3964	29.3554	29.3561	28.7833	28.5715	28.7533	28.836	28.7712	28.8467				+	wt_GFP	15	15	15	77.8	77.8	77.8	15.55	0	323.31	23925000000	782	1703300000	1718200000	1239700000	1334700000	2009000000	1943900000	328320000	325330000	2571900000	2326900000	2116400000	2296700000	415770000	447110000	826070000	853180000
25.2379	25.2875	25.1876	25.1661	24.7913	24.699	24.0975	24.3147	24.1568	24.1002	23.9728	23.8923	23.7119	23.72	23.9815	23.9862	23.7014	23.4668				+	wt_GFP	16	16	11	56.2	56.2	40.1	40.532	0	82.679	597850000	179	37855000	57029000	33423000	34600000	52491000	48290000	26113000	26609000	41853000	38413000	36166000	34573000	23297000	24877000	20103000	21063000
25.4032	25.4377	25.4725	25.5591	25.0311	24.9701	24.7017	24.6975	24.7818	24.7641	24.8111	24.7945	24.4171	24.4422	24.6996	24.6506	24.6497	24.6587				+	wt_GFP	29	29	29	18.8	18.8	18.8	210	0	143.06	918400000	341	42315000	53101000	32455000	30069000	46464000	49915000	35440000	40187000	75646000	60431000	85911000	89551000	33204000	41334000	46131000	42671000
22.9017	22.7801	22.666	22.4847	23.2088	23.2791	22.4536	22.2544	22.265	22.3291	22.1763	22.1538	22.955	22.816	22.5181	22.2307	22.2115	22.366				+	wt_GFP	4	4	4	26.4	26.4	26.4	17.394	0	43.807	182520000	113	8556300	8036500	5507800	5066100	16511000	19338000	7616200	6545700	12810000	10449000	11650000	11163000	13911000	12448000	8711000	7285500
28.9814	28.9579	29.0269	29.0861	29.549	29.7341	28.4275	28.5479	29.2352	29.2527	28.6104	28.632	29.066	29.0738	28.9752	28.9728	28.8511	28.8223				+	wt_GFP	33	33	33	62.6	62.6	62.6	38.746	0	323.31	16048000000	1048	551670000	709360000	419830000	474780000	1507700000	1475400000	533920000	550020000	1339300000	1289900000	852970000	879640000	1108300000	1152600000	770110000	754800000
22.1672	19.6112	22.3251	19.7276	23.0138	23.2035	21.518	21.6335	21.9742	22.2994	21.1225	21.4966	22.9201	22.8915	21.9422	22.4368	19.2805	21.7067						10	10	10	37.3	37.3	37.3	28.415	0	30.147	134770000	63	5082500	1394700	4276700	1251200	17567000	18778000	3170900	4054000	7222200	14913000	4163500	5405300	11418000	17019000	4919300	7000500
24.5666	24.6604	24.844	24.8198	24.1727	24.1251	25.3023	25.2426	24.937	24.8079	25.3001	25.2787	25.1262	25.1244	25.0052	25.0551	25.2367	25.2598				+	wt_GFP	39	39	38	25.2	25.2	24.6	187.11	0	103.74	1013900000	518	16190000	23246000	20857000	17959000	18197000	28060000	45388000	46935000	84491000	73321000	108310000	101870000	70627000	78485000	54910000	59690000
26.1457	26.1478	25.9283	25.7993	26.4191	26.4178	25.2436	25.4505	25.4083	25.3994	25.2698	25.2155	25.9748	26.0112	25.5104	25.3951	25.3823	25.4938				+	wt_GFP	31	31	31	35	35	35	113.08	0	132.89	1622300000	474	64671000	77175000	52507000	49110000	176210000	189530000	48805000	53299000	110070000	98414000	84467000	82770000	122810000	124970000	69907000	72334000
24.1191	23.9042	23.5594	23.4658	24.0622	24.0837	22.5247	22.2711	23.321	23.3239	23.135	23.1534	23.8964	23.7649	22.8347	22.815	22.7228	22.9232				+	wt_GFP	5	3	3	31.2	24.2	24.2	13.509	0	19.55	324010000	69	19211000	19443000	10391000	9819900	31022000	30993000	7106200	5635100	23956000	25980000	22631000	23815000	27129000	23720000	12023000	10319000
28.9412	29.0153	28.1171	27.9669	29.0111	28.9	27.2385	27.3895	27.9877	27.9121	27.8641	27.7651	28.0309	28.1253	27.4739	27.4122	27.5131	27.5043				+	wt_GFP	6	6	2	35.9	35.9	14.1	13.936	0	116.09	8367900000	284	436080000	409210000	262590000	248150000	1053200000	888680000	258970000	256320000	565650000	482330000	411950000	449640000	656540000	609800000	273620000	294080000
21.594	22.3031	20.0168	21.0606	22.8183	22.8974	23.6488	23.5921	23.3496	23.5167	23.8456	23.9479	23.7013	23.699	23.9522	23.8273	23.8044	23.8578				+	wt_GFP	20	20	20	8.1	8.1	8.1	303.54	0	52.878	343570000	215	2523000	3930700	831230	2224300	11600000	10207000	17445000	15426000	24682000	27140000	37197000	40580000	22032000	21118000	26120000	25432000
29.7341	29.745	29.6738	29.6673	29.1597	29.1146	31.5421	31.5362	31.7591	31.822	32.0305	32.0688	31.451	31.5243	31.6541	31.5997	31.5411	31.5101				+	wt_GFP	55	55	34	71.9	71.9	48.2	70.051	0	323.31	84723000000	2708	880600000	1004100000	690040000	707940000	1053300000	1024300000	4313900000	4310900000	8999400000	8297900000	10258000000	10676000000	5563500000	5485600000	5593600000	5111100000
26.5316	26.1899	25.4332	25.595	25.9877	26.2279	24.5698	24.944	25.8313	25.6218	25.7517	25.586	25.2618	25.1199	25.4583	25.3807	25.1173	25.2538				+	wt_GFP	11	11	11	44.2	44.2	44.2	27.872	0	205.64	1509100000	193	99716000	97552000	23911000	53620000	131630000	150260000	28230000	29718000	146650000	126860000	150590000	143080000	59064000	35164000	62657000	41316000
29.1139	29.0448	28.9348	28.9274	29.1713	29.201	28.6181	28.5663	28.3586	28.2667	28.1114	28.1363	28.0828	28.0735	28.4049	28.4169	28.2704	28.2482				+	wt_GFP	13	13	13	85.9	85.9	85.9	16.837	0	323.31	11804000000	425	538370000	648420000	441180000	417060000	1307700000	918030000	490770000	486030000	958920000	862840000	815070000	808210000	444790000	470170000	503170000	517120000
19.0198	19.5682	20.372	20.5476	20.3759	20.9858	21.4433	21.251	20.9511	21.0286	20.9235	21.1059	21.6735	21.6722	21.3576	21.5485	21.6005	21.4931				+	wt_GFP	6	6	6	39.8	39.8	39.8	15.237	0	10.956	63027000	38	0	0	0	827690	1214100	2759100	3188300	3955200	2952600	3650200	6875600	6854900	4772500	4714700	4786400	5429200
22.0672	21.8563	21.4114	21.2746	21.2092	18.7923	22.058	19.6805	22.0592	22.2326	22.1783	22.3642	21.7743	21.7834	21.5352	21.1931	21.9969	21.6931						8	8	8	21.4	21.4	21.4	60.67	0	89.633	107860000	81	3298000	4834600	2181700	1673500	2998800	1579400	4960900	874150	12952000	14345000	13623000	15587000	6100400	6076800	2860000	3107600
19.6843	19.822	20.0495	21.3393	19.8832	19.5132	20.1053	21.3284	20.6806	20.8267	21.241	20.9732	21.0257	20.9688	20.8954	21.1094	20.9413	21.1924				+	wt_GFP	6	4	4	13.4	9.6	9.6	67.585	0	8.1809	45733000	37	0	0	0	0	0	0	2610200	3249500	3092400	4302000	5976700	5028800	3283700	3240800	2749600	4167000
31.0911	31.1375	31.5028	31.4963	31.0768	31.0022	31.7185	31.7079	31.2972	31.2448	31.0064	31.0411	31.5246	31.5474	31.5467	31.583	31.6132	31.6626						18	18	3	40.6	40.6	9.6	21.865	0	219.07	81252000000	824	2452600000	2889400000	2694000000	2850400000	4073300000	3909900000	4830500000	4823000000	6010800000	5591800000	4678800000	4963800000	5558900000	5428800000	4600700000	4736500000
19.3532	20.1129	19.6561	20.2071	19.1255	20.7933	23.2001	23.337	22.7812	22.7376	23.48	23.3576	23.4017	23.5174	23.3515	23.3412	23.5262	23.5798				+	wt_GFP	12	12	11	39.9	39.9	37.8	42.981	0	65.774	232780000	107	0	0	0	0	0	0	9697100	10461000	20786000	17142000	34819000	31972000	21844000	24816000	16731000	10929000
27.1638	27.1432	27.2649	27.1694	26.8746	26.8421	30.1251	30.0637	30.9607	30.9617	29.966	29.9512	30.3738	30.4072	31.5055	31.5164	31.0488	31.0599				+	wt_GFP	62	62	61	62.8	62.8	62.8	72.332	0	323.31	41924000000	2247	122010000	147160000	106250000	102520000	182340000	164570000	1545000000	1642500000	5060400000	4717600000	2481700000	2422400000	2743700000	2665900000	4815500000	4883700000
28.5254	28.479	28.5878	28.5845	28.0548	28.0377	30.7937	30.7456	30.614	30.5855	31.2492	31.1974	30.9253	30.9182	30.9169	30.8674	30.8716	30.9102				+	wt_GFP	53	49	41	68.3	66.3	59.8	70.897	0	323.31	49513000000	2010	382750000	445020000	321880000	345860000	468120000	456490000	2613400000	2593400000	4289300000	3748200000	5976300000	5988300000	3916300000	3900600000	3302000000	3391400000
23.0691	23.1417	23.0587	23.1208	22.9233	22.9283	22.845	22.9582	22.3716	22.4057	22.4321	22.4154	23.0089	22.7459	22.9015	22.8044	22.3179	22.721				+	wt_GFP	10	10	10	19	19	19	97.016	0	31.042	201710000	129	11002000	13093000	7420400	9447200	15024000	16619000	10608000	9443100	11401000	13158000	13984000	11519000	8117300	9069900	13825000	10670000
20.7243	20.1726	21.5268	21.0413	19.6219	20.5309	19.4812	22.0295	22.117	21.7998	22.7518	22.6283	22.0406	21.6537	21.712	21.4808	21.872	21.8744				+	wt_GFP	12	12	12	29.8	29.8	29.8	52.221	0	26.536	103220000	82	1110300	417060	2099200	1148200	993720	621110	1669100	4709700	13105000	8324100	20270000	17651000	6025900	5732800	5259400	2375800
23.0636	22.9595	23.183	23.3411	23.9668	24.2337	22.9177	22.3771	23.0706	22.9161	22.2501	21.861	23.4908	23.7587	22.9676	23.0808	23.1323	23.0481				+	wt_GFP	13	13	13	17.1	17.1	17.1	90.725	0	31.464	275120000	138	8913600	10305000	9387700	11124000	32753000	40576000	6304300	4233400	20951000	16017000	10461000	4381200	24544000	29559000	8916100	9228500
24.3966	24.3948	24.999	24.9118	25.5269	25.5646	23.7291	23.7709	24.0518	24.1681	23.2736	23.2447	24.9623	25.0417	24.0679	24.0781	23.747	23.9425				+	wt_GFP	30	30	26	25	25	22.9	174.38	0	161.62	669020000	302	21750000	20645000	23583000	27891000	100300000	103940000	13101000	15641000	39853000	33249000	14119000	14161000	74417000	75760000	25281000	25731000
28.9216	28.7994	28.11	28.17	28.7459	28.8382	27.4015	27.4422	28.3702	28.3163	27.2285	27.2204	27.1114	27.1069	27.4845	27.509	27.6158	27.6499				+	wt_GFP	40	40	27	67.1	67.1	47.3	70.67	0	323.31	8029600000	921	480580000	602380000	224360000	236200000	864680000	878890000	256550000	252590000	869110000	806200000	319110000	338510000	264730000	250320000	307440000	291780000
24.7175	24.711	24.5078	24.4624	23.9275	23.961	24.8675	24.9605	24.6001	24.5676	25.2117	25.1545	24.9805	24.8478	24.5095	24.4631	24.6883	24.6544				+	wt_GFP	13	13	13	70.9	70.9	70.9	28.768	0	100.17	819380000	192	22572000	32400000	15786000	22880000	20459000	29072000	31039000	46274000	53840000	58674000	92959000	99136000	67545000	51813000	34643000	31496000
27.3741	27.4156	27.7961	27.6577	27.4689	27.5198	28.3821	28.4437	28.1566	28.1332	28.3645	28.3749	28.3098	28.2036	28.0861	28.1137	28.0883	28.0047				+	wt_GFP	21	21	5	30.1	30.1	6.9	59.306	0	157.43	8373900000	479	137940000	197830000	134520000	185130000	236830000	271240000	499130000	476120000	577340000	681160000	843470000	897930000	629870000	604580000	390060000	539250000
23.3672	23.3633	23.4529	23.4579	23.7827	23.6553	23.515	23.3518	23.4843	23.5534	23.082	22.8902	23.4765	23.2815	23.7042	23.7929	23.7445	23.7722						15	15	15	33.7	33.7	33.7	55.804	0	35.139	356020000	172	8475200	7855600	8440000	7817000	31335000	23820000	12752000	13384000	34493000	29249000	20814000	20915000	18294000	15990000	21016000	21307000
20.7342	20.2109	18.8268	19.8279	19.0715	21.469	22.1377	21.4512	22.1049	22.1505	22.1733	22.1487	21.6907	21.8192	21.8896	22.1858	22.011	22.056				+	wt_GFP	13	13	13	8.7	8.7	8.7	219.81	0	20.855	98939000	63	0	1133800	0	0	1362700	0	6412500	2106100	14877000	19934000	12965000	12697000	2723800	3751600	4184000	4464400
26.2265	26.3032	25.6987	25.6163	26.1328	26.0777	24.6419	24.6245	24.7196	24.7429	24.4125	24.6177	24.8855	24.9238	24.7335	24.6226	24.9842	24.8958				+	wt_GFP	33	33	33	52.9	52.9	52.9	69.842	0	132.11	1092300000	413	98644000	123120000	43985000	46449000	153330000	128500000	30138000	32164000	43320000	47071000	34823000	38973000	51735000	47573000	37039000	34141000
25.7152	25.6465	25.2596	25.1183	25.7389	25.6966	24.0792	23.735	24.1735	24.1399	23.8807	23.9405	24.4852	24.4206	24.1939	24.1709	24.4881	24.5031				+	wt_GFP	31	31	31	51.6	51.6	51.6	82.704	0	219.67	833700000	348	59599000	63455000	25134000	30951000	132330000	106680000	18791000	13132000	56149000	36044000	24180000	33879000	48680000	47907000	25487000	19874000
24.775	24.7759	24.8537	24.765	24.2865	24.2227	24.5716	24.6268	24.4161	24.5045	24.3992	24.3889	24.3492	24.3958	24.1921	24.1786	24.3537	24.3722						17	16	16	26.7	25.5	25.5	95.337	0	59.4	664390000	247	27910000	42555000	28040000	28397000	31332000	35985000	29338000	33252000	53104000	61405000	57963000	55201000	29184000	33242000	23403000	20614000
23.0154	23.0937	22.3959	22.6948	22.5043	22.4995	23.0821	23.241	22.6887	22.8102	23.0344	22.9574	22.8592	22.8831	22.9973	22.9054	22.8124	22.7823				+	wt_GFP	14	14	14	47.5	47.5	47.5	45.518	0	56.912	227970000	154	7247400	9398600	2879600	4656900	6506600	8019600	12486000	10033000	12910000	19245000	23643000	20566000	13314000	15295000	16263000	15815000
23.9239	23.858	23.7279	23.804	23.2291	23.3199	23.1562	23.1603	22.9227	22.937	23.0982	23.0821	22.649	22.8864	22.5689	22.6799	22.8935	22.9053				+	wt_GFP	15	15	15	43.5	43.5	43.5	57.936	0	42.546	263130000	174	19539000	22537000	10098000	13170000	21940000	23528000	10113000	10278000	14637000	14645000	15597000	20678000	10114000	10608000	8488400	9355300
23.8702	23.8412	23.9605	24.0168	23.5881	23.7413	23.9767	23.8568	23.8769	23.8395	23.8454	23.7727	23.5071	23.4164	23.6799	23.6075	23.7672	23.7702						25	24	24	35.7	34	34	92.468	0	70.076	424960000	316	14931000	16647000	13030000	13312000	22956000	22076000	19232000	19361000	47408000	42832000	39094000	27447000	17904000	18873000	18933000	18913000
25.7506	25.7153	25.4324	25.5157	26.5072	26.4865	24.7459	24.6717	25.6907	25.6543	25.1257	25.115	26.0683	26.0822	25.2117	25.1338	24.9382	25.0112				+	wt_GFP	24	24	23	57	57	57	64.132	0	153.54	1513500000	306	54473000	71224000	39741000	33018000	187600000	169980000	31988000	24971000	149960000	136190000	73653000	71557000	125190000	126080000	46826000	57944000
24.6436	24.3668	23.944	24.0415	23.6724	23.8815	23.6425	23.7039	23.5082	23.6475	23.6497	23.7592	23.3918	23.3279	23.3813	23.297	23.0248	23.0075				+	wt_GFP	22	22	21	18.8	18.8	18.2	182.14	0	87.473	372190000	255	29663000	31612000	17357000	18748000	25371000	30862000	12070000	21673000	28501000	28111000	25559000	28468000	13184000	15611000	14032000	12281000
23.622	23.5744	23.7154	23.4929	23.4733	23.564	23.7766	23.6765	23.6425	23.4026	23.5147	23.5496	23.4157	23.2918	23.5533	23.5843	23.4613	23.5207						16	16	14	25	25	21.2	71.452	0	68.382	367410000	201	8251000	16007000	8060600	7298800	27480000	28554000	17149000	18890000	36592000	24171000	35015000	28478000	17932000	19626000	18238000	16312000
22.3354	22.5066	23.0541	22.9178	22.5372	22.6487	20.244	22.5745	19.0996	20.8393	19.2327	20.6733	20.3915	21.4022	19.5761	19.656	19.7664	20.2031				+	wt_GFP	7	7	7	12.6	12.6	12.6	69.412	0	17.87	77038000	37	3880400	6861800	8314100	8601200	10911000	11259000	1094200	7057200	7436000	1760500	6847900	0	994190	2019800	0	0
27.295	27.1732	27.4344	27.3235	27.7768	27.7293	27.5743	27.4146	27.672	27.7189	27.1437	27.1528	27.4101	27.468	27.4443	27.4156	27.5304	27.5048						19	19	19	54.9	54.9	54.9	31.324	0	107.95	5505300000	497	167830000	187180000	149020000	151380000	347340000	320830000	274010000	259930000	520980000	491620000	330110000	313500000	343470000	338450000	291990000	297130000
27.0939	27.1309	27.2106	27.1726	26.8311	26.868	27.5202	27.4669	27.2867	27.2987	27.2318	27.2316	27.3915	27.3543	27.2728	27.2624	27.3296	27.3119				+	wt_GFP	112	112	112	46.3	46.3	46.3	331.77	0	323.31	4754300000	1771	130480000	159790000	107650000	110000000	219500000	212250000	253110000	267110000	431900000	356570000	398870000	381200000	325340000	308880000	252590000	249960000
24.0584	23.8574	19.5153	20.1991	23.843	20.2288	23.7133	23.7033	24.1877	24.1005	23.549	23.4648	23.5587	23.5971	23.7961	23.8497	23.5069	23.6312				+	wt_GFP	18	3	3	40.3	9.5	9.5	22.35	0	44.003	393540000	54	16359000	16853000	6366100	6616300	23539000	11861000	12909000	22922000	40468000	43493000	24403000	23024000	26855000	27792000	21029000	21952000
28.3979	28.3661	28.6067	28.5711	28.3878	28.3729	28.484	28.4114	28.2842	28.1914	27.8483	27.826	28.4457	28.245	28.4122	28.4442	28.4111	28.2755				+	wt_GFP	17	3	3	41.3	9.9	9.9	21.364	0	94.054	9628100000	98	351290000	414530000	369360000	369600000	599180000	580570000	543870000	505460000	753790000	656410000	449790000	509900000	669280000	590750000	566050000	567960000
24.2468	24.2383	24.2698	24.2664	23.9475	23.9644	27.3809	27.2898	27.115	27.1599	27.4254	27.3537	27.0592	27.0614	26.9286	26.9167	26.7651	26.7434				+	wt_GFP	35	35	25	33.2	33.2	26.1	114.76	0	323.31	3593000000	686	13685000	18361000	12479000	13107000	19936000	18286000	226350000	227060000	387850000	374380000	448280000	434110000	279100000	260610000	201420000	226280000
26.7934	26.7762	26.7158	26.6033	26.9832	27.0881	26.6087	26.6572	27.0052	27.0141	25.9716	25.9565	26.2386	26.1982	26.5504	26.5722	26.7392	26.717						21	21	13	68.8	68.8	62.4	40.089	0	323.31	3139600000	462	119340000	145800000	91398000	86304000	239590000	282390000	114600000	113620000	330540000	320950000	149260000	138910000	129860000	123420000	166920000	147980000
20.0707	21.5359	21.6668	20.162	20.7081	22.2042	24.3541	24.6356	24.0901	24.2341	24.6922	24.685	24.3598	24.3898	24.4812	24.4153	24.8506	24.9051				+	wt_GFP	14	14	14	58.2	58.2	58.2	42.155	0	105.99	548550000	179	0	2984300	2961000	866360	2528800	5935000	23713000	36313000	42770000	45758000	70645000	72717000	34845000	34370000	34804000	29433000
19.1856	21.3214	20.2817	21.3223	20.8566	20.6682	22.015	18.9337	21.6068	21.3519	22.5374	22.477	21.9315	22.1136	22.0062	22.2806	22.1326	22.4193						8	8	8	21.3	21.3	21.3	63.629	0	50.763	95802000	48	0	0	0	0	0	0	3407100	0	11813000	5769500	18025000	17455000	5743800	6334900	5067700	6160600
20.3446	20.5368	20.3775	20.227	20.7382	20.1947	28.0955	28.0873	28.886	28.8633	28.8994	28.6969	28.2594	28.3582	28.7737	28.5753	28.3093	28.4155				+	wt_GFP	12	2	2	17.9	3.7	3.7	71.027	0	23.189	9137200000	86	60979000	90515000	40455000	47291000	77098000	84859000	356300000	392480000	1092600000	979040000	1112300000	1129600000	606880000	571760000	692100000	663430000
23.56	23.756	23.7783	23.5811	24.6366	24.5751	21.5528	23.0285	23.3947	23.1114	20.4188	19.5595	23.5656	23.7831	23.1893	19.576	19.6547	20.0848				+	wt_GFP	2	2	2	41.1	41.1	41.1	11.676	0	42.419	291670000	45	3660700	18855000	15372000	3322300	50173000	48111000	10188000	11482000	28898000	22356000	8162800	0	25023000	27780000	14561000	1942800
22.7282	19.8048	23.4674	23.6954	22.9137	22.8499	23.8574	23.772	23.8547	23.6738	23.1065	23.2998	23.3312	23.3302	23.6009	23.6628	23.5736	23.3745				+	wt_GFP	6	6	6	19.6	19.6	19.6	43.008	0	65.297	335380000	98	4120200	2169200	9024900	6286100	9826600	6703600	23602000	20227000	41052000	35276000	22045000	34289000	18306000	23940000	23578000	22378000
23.2158	23.4025	23.8655	23.8973	24.2814	24.4601	22.1966	21.6915	22.5967	22.7499	19.3052	21.7882	24.2586	24.4477	22.6081	22.9934	21.1144	20.4043				+	wt_GFP	15	15	15	23.6	23.6	23.6	89.405	0	41.277	275690000	140	9105500	17615000	14179000	14878000	35102000	40062000	4358700	2751100	10680000	14367000	2365300	5977200	38094000	41718000	11312000	9827100
22.7117	22.4051	22.6666	22.3209	22.5978	22.6534	24.897	24.947	24.3666	24.4751	25.9102	25.8771	24.6582	24.7083	24.6505	24.5512	25.3166	25.1418				+	wt_GFP	24	24	23	48.1	48.1	45.7	66.69	0	70.196	821660000	281	5540300	5312600	4723800	3846000	8263900	8758100	44180000	44329000	50028000	49933000	144770000	140710000	49721000	48601000	31737000	39241000
28.6138	28.6391	28.7612	28.7146	28.7942	28.8184	28.813	28.8444	28.8874	28.8981	28.5392	28.5899	28.7529	28.8148	28.8271	28.8357	28.981	28.9103						49	48	39	59.3	59.3	50	69.147	0	243.36	13830000000	1277	446960000	517510000	361160000	326920000	891940000	848640000	606740000	632840000	1292500000	1081300000	928210000	962680000	810210000	864090000	711530000	755020000
18.9526	19.5266	20.7821	20.6493	20.1771	20.3625	22.2701	18.8614	22.9814	23.0601	23.2671	23.1325	22.7011	22.6265	22.9533	22.9071	22.4977	22.5443				+	wt_GFP	13	13	13	40.8	40.8	40.8	49.203	0	41.856	166130000	128	799290	0	0	0	562960	1078700	3896000	0	22994000	19407000	28053000	25277000	11661000	10559000	12692000	13440000
24.823	24.8796	25.0367	24.9938	24.4614	24.3057	25.5806	25.4573	25.4389	25.4261	25.3939	25.4111	25.3667	25.3667	25.3039	25.3839	25.567	25.4681				+	wt_GFP	29	29	29	61.3	61.3	61.3	60.343	0	141.65	1248300000	499	26181000	30957000	23918000	23545000	32523000	27966000	59670000	65280000	114830000	102300000	113700000	128570000	85053000	82855000	59317000	65738000
20.4077	19.6469	19.7014	20.4644	19.6377	19.4688	22.4746	22.5549	22.7836	22.947	23.1162	22.9619	22.5795	22.561	23.0661	22.9323	22.8552	22.7607				+	wt_GFP	10	10	10	24.6	24.6	24.6	49.966	0	37.756	163450000	123	0	0	0	0	993650	0	10942000	11450000	16351000	16233000	13442000	11851000	13745000	12708000	15007000	15031000
24.0252	23.9709	24.0678	24.1301	24.5119	24.3975	25.0857	25.0962	24.8698	24.9507	25.0325	25.0249	25.0746	25.1768	25.0609	25.0279	24.993	25.1397				+	wt_GFP	11	11	11	38.2	38.2	38.2	12.538	0	22.247	934050000	252	12429000	17744000	14403000	15976000	43415000	41912000	44972000	56524000	65063000	76888000	86378000	84629000	62633000	69520000	57047000	62240000
25.9976	26.1168	26.123	26.0929	26.4893	26.6118	27.295	27.3956	27.0734	26.9797	26.7724	26.8145	27.242	27.2949	27.1592	27.1041	27.1045	27.0996				+	wt_GFP	21	21	21	57.7	57.7	57.7	29.225	0	98.652	3761200000	447	63463000	78695000	54809000	67614000	147630000	171430000	226670000	233200000	350400000	293370000	254260000	261550000	305190000	286080000	217280000	222430000
23.3044	23.471	23.8884	23.6086	23.9995	24.0781	23.709	23.7632	23.6574	23.4619	23.4414	23.6389	24.3401	24.3819	23.6844	23.7585	23.8067	23.7307						22	22	22	15.2	15.2	15.2	263.83	0	91.479	439070000	233	7426400	15558000	10816000	9288200	40882000	37996000	16494000	14928000	38532000	28378000	37268000	44462000	29116000	29917000	18774000	17223000
29.723	29.7412	29.8507	29.7897	29.4516	29.4899	29.6372	29.5916	29.4342	29.3605	29.595	29.5127	29.0219	28.8801	28.9855	28.9183	28.9916	28.9093				+	wt_GFP	19	19	19	71.2	71.2	71.2	21.397	0	278.22	20586000000	885	907440000	1068000000	912420000	906090000	1299300000	1364800000	886930000	962060000	1611000000	1541700000	1819900000	1720500000	915050000	941000000	865790000	857160000
21.7969	21.965	20.7131	20.5053	24.0868	23.885	20.8755	19.7769	21.2281	19.9822	19.233	19.4715	23.1642	23.4751	20.0735	20.8306	20.127	20.2708				+	wt_GFP	14	14	14	46.1	46.1	46.1	44.969	0	71.053	118360000	76	2695300	3259300	1443000	1357300	31372000	25150000	0	0	4619900	1292000	526420	914450	19444000	23626000	2017900	333480
23.3327	23.3225	22.497	23.0065	24.0306	24.0667	22.5371	22.0797	22.7584	22.7172	22.8035	22.8478	22.6963	22.7443	22.9753	23.1053	23.2877	23.2086				+	wt_GFP	12	12	12	28.3	28.3	28.3	69.476	0	74.265	260300000	148	11434000	13245000	3168400	4995300	33845000	36151000	4924800	3664800	13125000	12728000	15300000	14147000	14137000	12660000	13008000	17316000
28.5062	28.376	28.1883	28.2332	28.7761	28.7747	28.6479	28.5056	28.6988	28.7003	28.6953	28.7217	28.7165	28.675	28.4081	28.403	28.3805	28.3319				+	wt_GFP	42	42	42	45.8	45.8	45.8	76.613	0	323.31	11859000000	1177	393940000	441840000	270410000	266430000	900170000	826550000	435520000	462530000	1050800000	1014000000	998090000	1065300000	767550000	725160000	519860000	526860000
31.6945	31.7423	31.7951	31.7879	31.3092	31.3384	30.7417	30.7715	30.4485	30.3777	31.0877	31.1454	30.46	30.4718	29.9467	29.953	30.2918	30.3063				+	wt_GFP	41	41	41	59.4	59.4	59.4	54.169	0	323.31	58680000000	2011	3873000000	4488700000	3417600000	3651700000	4574900000	4524400000	2237700000	2394300000	3387600000	3035000000	5038200000	5180600000	2613300000	2544500000	1554400000	1571000000
21.8228	22.04	22.3679	22.2771	21.523	21.7444	21.9065	21.9662	21.9994	21.8873	21.7389	21.1987	21.4333	20.166	21.9121	21.9399	21.5594	21.5887						5	5	2	6.7	6.7	2.7	106.46	0	11.128	101000000	62	4816500	5535500	5548100	4151600	7004200	6623200	3738900	6495600	9794400	9965300	9052000	2333000	3766900	2517300	4311300	4388000
21.0709	19.9865	20.2751	21.0257	19.7658	19.986	22.7128	22.5714	21.8706	22.321	22.9869	22.423	21.8039	21.5373	18.8183	20.603	21.124	19.7789				+	wt_GFP	18	10	9	20	12.9	11.8	138.75	0	22.678	90205000	55	0	0	0	0	0	0	10132000	7465400	11876000	9720600	20737000	16132000	5398500	3105400	282600	1629100
23.1556	22.9686	19.9983	22.7074	23.0843	23.1418	22.8772	22.8718	23.143	23.1757	22.8033	22.9315	22.9748	22.9622	23.2375	23.1486	23.0267	23.0574						14	14	14	35.4	35.4	35.4	38.388	0	40.424	250390000	131	6379600	7339200	2262500	4421700	15276000	18208000	6427900	9390200	23106000	22574000	19382000	19396000	12176000	14508000	19577000	14644000
19.1945	19.2968	20.3707	19.2442	20.1076	19.4055	21.4963	21.7255	21.544	21.778	21.4159	21.4841	19.8817	21.2645	21.6286	21.4213	20.1718	21.4487				+	wt_GFP	5	5	5	29	29	29	26.489	0	7.7661	61890000	55	966570	912730	666710	0	0	908410	5383600	3977900	8270600	7689200	8005400	7441200	0	3557100	2900600	3423400
26.5204	26.4798	26.6794	26.6923	27.3034	27.3199	26.0879	26.2345	26.3545	26.3539	26.3858	26.3286	27.5456	27.611	26.8729	26.8879	26.7104	26.7011				+	wt_GFP	44	40	40	61.6	56.3	56.3	66.408	0	296.8	3472700000	745	80676000	108010000	78782000	83645000	334880000	298520000	82456000	99190000	187400000	175250000	169800000	185490000	405780000	415000000	191040000	198930000
24.0596	24.3412	24.5404	24.6381	24.103	24.1726	24.203	24.0687	23.8295	23.7496	23.9779	23.8998	23.8635	24.0522	23.9369	23.9425	24.0691	23.9614				+	wt_GFP	10	10	10	68.9	68.9	68.9	29.345	0	83.52	506660000	135	18966000	29483000	27050000	26910000	36317000	35421000	23831000	25589000	30032000	26803000	32085000	29232000	28636000	29171000	14391000	23439000
22.0728	22.0019	19.4804	21.7512	21.4271	21.4085	18.8284	22.4645	22.35	22.2994	21.2829	22.4338	22.2353	22.2298	22.2228	22.3281	22.1325	22.0983						2	2	2	2.4	2.4	2.4	111.61	0	9.5344	126410000	38	4462800	4951000	1508000	3212000	4718400	4585300	3895000	8096000	12042000	10813000	6200600	12516000	9005000	8754600	7554200	8166100
21.2412	20.9109	21.3633	21.0449	21.1993	21.1494	19.9504	18.8809	18.6224	19.5997	19.1655	19.9181	21.4526	21.3728	19.1979	19.7847	20.811	21.1837				+	wt_GFP	4	4	4	6	6	6	91.361	0	7.2446	43411000	33	2149800	2065700	3639700	1754600	3572100	4886000	1339200	0	776880	2562300	933980	3238200	4608600	4215400	994510	2333500
24.1025	23.9909	24.0631	24.0537	23.8963	23.797	24.0383	23.628	24.0256	23.9783	23.6854	23.5558	23.5506	23.525	23.9718	23.9543	23.8014	23.7003				+	wt_GFP	24	24	24	15.6	15.6	15.6	280.74	0	109.68	449610000	253	14556000	20444000	15129000	12295000	26853000	23116000	20410000	11624000	57054000	39665000	35049000	31772000	17121000	20407000	26706000	27620000
22.4065	22.476	22.5426	22.7584	22.6313	23.0422	20.9189	18.856	21.5872	20.403	19.517	20.0835	21.4658	20.5948	19.8027	20.4141	19.9072	21.4057				+	wt_GFP	4	4	4	32.9	32.9	32.9	15.585	0	13.269	76851000	38	5733600	6812800	6076600	5413800	12755000	14719000	984460	1159300	7210300	2894000	1524300	0	3391800	1882000	0	0
22.5712	22.3307	22.9183	22.356	22.5862	22.4772	23.3684	23.381	23.3525	23.1823	23.7617	24.1105	23.1707	23.3388	23.2302	22.9148	23.2693	23.2385				+	wt_GFP	19	19	19	12.6	12.6	12.6	190.56	0	64.507	299050000	132	5136100	5254200	5382000	3882600	10255000	9882200	10571000	12637000	34200000	29195000	38753000	41871000	14227000	18415000	16729000	6973000
25.3131	25.4064	25.7899	25.8638	24.6565	24.9462	25.3616	25.0887	25.125	25.1015	25.4058	25.4366	24.9323	25.0307	25.2433	25.322	25.2917	25.4151						13	13	13	64.8	64.8	64.8	24.636	0	138.1	1208900000	294	40575000	58589000	53692000	48331000	50606000	44818000	45023000	40229000	99231000	109440000	132380000	110100000	59726000	52781000	48831000	66734000
25.8071	25.6581	26.1303	26.0366	26.5405	26.6249	25.7372	25.6712	25.8553	25.8736	25.1548	25.1156	26.7645	26.7854	25.8277	25.8194	25.7091	25.7411				+	wt_GFP	18	18	17	60.7	60.7	57.3	33.784	0	115.51	1984200000	391	61045000	67140000	51829000	60342000	207130000	190060000	62821000	63777000	144950000	135610000	88365000	81787000	203830000	206610000	87186000	90970000
23.5164	23.3692	23.3054	23.0118	22.9637	22.8883	23.8512	23.9241	23.8219	23.5356	24.2722	24.1928	23.9884	23.7853	23.7483	23.6914	24.0413	23.887				+	wt_GFP	26	26	26	39.9	39.9	39.9	107.77	0	131.19	435720000	264	8692700	9857500	5507500	5303800	10828000	9050700	15716000	14950000	42059000	32223000	62325000	61412000	33037000	23526000	21690000	16619000
29.3809	29.3412	29.2961	29.2624	30.0215	29.9773	29.0807	29.1136	29.1857	29.2064	28.7486	28.7389	29.6828	29.7292	29.2862	29.2718	29.2771	29.2645				+	wt_GFP	34	34	34	76.5	76.5	76.5	37.429	0	323.31	21202000000	1247	752960000	864840000	613280000	640810000	2020600000	1946500000	734970000	777750000	1510500000	1306000000	1094500000	1068700000	1734100000	1693200000	1092700000	1087800000
21.7104	21.5365	19.9736	19.4629	19.7793	20.5996	23.0673	23.0351	23.2638	22.9263	22.899	22.5297	22.8583	22.8812	22.9846	23.0798	22.9087	23.0489				+	wt_GFP	11	11	11	39	39	39	51.169	0	44.593	191660000	111	2734300	2818300	1106800	0	1175000	883470	11065000	9578900	27883000	19860000	20288000	15573000	12617000	10928000	12631000	12738000
29.303	29.2731	29.3448	29.3242	29.1399	29.1605	29.2714	29.2906	29.2424	29.278	28.9756	28.9955	28.9984	29.0324	29.0047	29.0169	29.1251	29.1194						61	61	43	62.6	62.6	46.8	63.701	0	323.31	17713000000	1644	695470000	825710000	514150000	631800000	1024600000	1010900000	841290000	864900000	1553900000	1472400000	1308400000	1237100000	970220000	927440000	880750000	890950000
25.7901	25.5619	25.421	25.3025	25.8856	25.7992	25.1204	24.9352	25.3694	25.3418	24.7433	24.9285	25.1139	25.1038	25.7381	25.7432	25.4021	25.3242				+	wt_GFP	13	9	9	80.1	54.8	54.8	18.502	0	105.56	1260800000	228	74979000	74697000	37382000	33561000	117280000	84196000	42628000	38582000	106570000	106740000	68429000	70960000	58113000	53515000	74576000	87032000
19.0878	21.3059	20.4994	19.9416	18.3206	20.0181	23.5717	23.7621	23.6134	23.7874	24.3746	24.246	21.8417	22.0099	21.3644	21.8402	22.0857	21.936				+	wt_GFP	19	19	11	21.8	21.8	14.7	137.92	0	75.647	232170000	115	0	0	0	0	0	0	17583000	22703000	36161000	35420000	42373000	50528000	4529200	5174800	2958000	4980800
22.4824	22.3365	22.5045	22.5981	22.0643	22.1246	23.4437	23.4903	23.0998	23.0323	22.9579	23.334	23.4057	23.216	23.378	23.3745	23.3159	23.4148				+	wt_GFP	7	7	7	44.4	44.4	44.4	24.763	0	23.524	266420000	120	5098500	6450100	4583200	5083000	6498600	5615900	14003000	14533000	26861000	17985000	27629000	32015000	17989000	16375000	16204000	14776000
20.0289	20.2995	21.2015	20.3175	19.9324	21.5499	21.6807	21.8288	21.3462	21.2851	21.2919	21.8429	22.2365	22.1832	21.8285	21.8258	21.7064	21.4073				+	wt_GFP	9	9	9	7.3	7.3	7.3	217.17	0	18.683	85581000	57	284040	962810	1306600	363220	1602100	5289100	4187700	6469500	4145100	5719600	6168600	6040400	12053000	11125000	4786700	4941300
22.9381	23.0414	22.339	21.9908	22.3847	22.4958	24.3757	24.1691	24.1359	24.1896	24.2489	24.2705	24.1672	24.1201	24.222	24.2553	24.3641	24.3521				+	wt_GFP	18	18	18	25.1	25.1	25.1	90.98	0	57.682	488380000	190	7103200	10602000	2532600	2811000	10031000	10022000	18394000	21095000	51267000	49406000	52427000	50119000	35576000	25663000	33908000	29831000
27.3967	27.3646	27.2041	27.0669	27.4008	27.4421	27.0047	26.9919	27.4377	27.4966	27.3037	27.2808	26.8478	26.8298	26.9432	27.0362	27.0816	27.1199						15	15	15	81.8	81.8	81.8	14.515	0	246.04	4567100000	431	151440000	192760000	123850000	130310000	288950000	257190000	200150000	209990000	408520000	410430000	378750000	336290000	227050000	230710000	215590000	248530000
22.8923	23.1795	23.181	19.6626	22.9044	22.8389	23.6695	23.7366	23.6058	23.5177	24.002	23.8123	23.5246	23.5268	23.7711	23.3973	23.5373	23.5727				+	wt_GFP	8	8	6	26.1	26.1	19.1	44.712	0	14.597	349940000	116	7502100	4657600	6970800	1113000	9308400	10723000	16397000	17809000	31226000	24851000	44445000	37317000	24332000	20518000	23623000	18163000
20.3681	20.1874	20.7675	20.9416	19.9031	19.0726	22.8592	22.9161	22.674	22.6174	23.2626	23.2853	22.7794	22.7558	22.7569	22.9487	22.728	22.6855				+	wt_GFP	11	11	10	37.4	37.4	37.4	38.044	0	53.412	170670000	98	0	0	0	0	0	0	8745400	9197000	15388000	8753600	36921000	23051000	12107000	18110000	9467200	10534000
19.8447	19.1261	20.555	20.9451	20.3614	19.506	22.7204	23.0868	22.0728	22.108	22.5588	22.5653	22.7926	22.829	22.6753	22.9859	22.8307	22.8516				+	wt_GFP	7	7	7	29.7	29.7	29.7	29.555	0	35.244	150630000	56	0	0	0	0	0	0	8419500	13798000	10812000	10141000	15440000	17303000	12923000	9600900	11019000	15157000
23.4795	23.4147	23.3964	23.3133	23.7752	23.7862	23.3195	23.2071	23.808	23.5937	23.0649	22.4833	22.8989	19.5726	23.2288	23.1034	23.5031	23.2919						9	9	9	35.2	35.2	35.2	54.416	0	75.96	313720000	88	6760800	15688000	8169100	8109000	30010000	20638000	10987000	10619000	53361000	40057000	15728000	7046300	11189000	6556900	12083000	10962000
24.8861	24.6268	23.8023	21.0434	24.2503	24.22	24.0772	23.959	24.0566	24.3557	24.1445	24.1486	24.2204	24.2193	24.2966	24.3451	24.028	24.0358						11	11	11	35.2	35.2	35.2	53.5	0	104.52	628880000	207	28973000	35927000	9973300	7288400	48801000	47787000	18754000	15517000	58537000	60626000	59878000	61304000	30655000	29951000	30627000	30796000
27.6129	27.6034	27.6263	27.6681	27.8141	27.8319	28.7641	28.7947	28.6207	28.6155	28.579	28.5325	28.8082	28.7538	28.9004	28.8629	28.7441	28.7284				+	wt_GFP	17	17	17	55.5	55.5	55.5	24.261	0	105.6	11488000000	532	174140000	222680000	170990000	189070000	369570000	401290000	659110000	691870000	1002300000	933040000	959610000	890130000	882000000	829420000	668150000	796540000
24.2591	24.3554	23.5431	23.3554	24.8915	24.8494	21.4115	22.7277	24.1366	24.1395	23.3919	23.5275	23.976	23.7401	23.5277	23.4684	23.6845	23.6347				+	wt_GFP	17	17	16	36.3	36.3	34.8	57.221	0	118.78	487750000	240	28548000	33696000	7455800	5746600	71275000	59890000	2560800	9424600	45863000	46736000	19506000	28420000	32949000	29882000	12953000	12585000
21.204	21.1569	20.2194	19.6772	19.8499	19.2061	21.7587	21.3859	21.256	20.9882	21.0956	21.1216	21.2586	21.3148	21.0585	21.5556	21.4078	21.3422				+	wt_GFP	5	5	5	3	3	3	268.77	0	20.398	64736000	47	1235700	1802100	710830	1014400	0	903890	4967100	5248400	6495100	4136400	5411500	5572700	6155600	3773200	3759100	3505800
24.8723	24.885	25.0484	24.8965	24.4513	24.3539	26.0408	25.9946	25.6397	25.6452	25.7534	25.7157	25.7177	25.7076	25.625	25.6121	25.8303	25.7144				+	wt_GFP	11	11	11	32	32	32	50.118	0	111.33	1486500000	252	30495000	37301000	26746000	25501000	39472000	34631000	104810000	104720000	129810000	116980000	125690000	124880000	113820000	103590000	80976000	84157000
20.0518	21.3891	19.6303	20.434	20.436	20.0291	21.0332	21.282	21.594	21.4755	21.8382	21.735	21.1828	21.1482	21.1312	19.4529	20.5398	20.1103				+	wt_GFP	5	5	5	17.4	17.4	17.4	31.73	0	11.655	57212000	42	1046400	1622300	0	1382400	989690	961630	1895800	3156300	12357000	9827500	6546600	8136400	3142300	3095800	1495100	0
23.3701	22.3519	22.4774	22.2402	21.5537	22.0351	27.8805	27.8033	27.5858	27.5427	27.3962	27.4307	27.7676	27.8622	28.1308	28.0746	28.389	28.1778				+	wt_GFP	27	27	13	10.5	10.5	1.4	781.43	0	257.03	5512500000	458	14772000	5822800	4847800	4208900	5342500	6751400	372470000	338570000	486820000	444080000	423040000	420230000	429260000	413210000	451700000	424810000
28.5567	28.6282	28.7911	28.8023	28.5149	28.6699	28.981	28.9615	28.5536	28.4661	28.8064	28.674	28.8016	28.7851	28.7465	28.6572	28.6903	28.6222						17	17	17	60.3	60.3	60.3	24.604	0	179.97	13910000000	904	451810000	582630000	455230000	481180000	827820000	825590000	720860000	661510000	1093100000	933940000	1233100000	1169500000	816880000	782420000	718440000	637790000
25.0694	25.0414	25.135	25.0886	24.4252	24.3922	26.1801	26.1707	25.8029	25.8421	26.3395	26.2801	26.1063	26.1213	25.9659	25.9883	26.1463	26.1242				+	wt_GFP	58	58	57	37.6	37.6	37.3	242.98	0	323.31	1846700000	693	25869000	35419000	23627000	27446000	32673000	27578000	94302000	105020000	152860000	161590000	243590000	227370000	139050000	123890000	87065000	94775000
20.316	18.4962	20.0161	20.1737	21.4483	21.7702	21.7645	21.8798	20.7916	21.4622	20.3452	19.5903	21.8589	21.8462	21.9997	22.1644	21.8594	22.0285						7	7	7	10.5	10.5	10.5	121	0	27.215	77453000	40	628730	1196700	0	0	3328000	4255300	5981300	6889300	0	7615000	2268700	5056800	6345100	4358800	6707200	8338200
19.9488	18.9051	20.7396	19.7587	21.0725	20.3421	25.4755	25.2979	25.7392	24.8225	25.716	25.6701	24.7165	25.5231	25.1374	25.2074	25.4176	24.827				+	wt_GFP	18	18	17	34.3	34.3	32.3	67.567	0	102.6	957060000	199	744140	771810	1081600	359470	2573100	963020	51492000	45364000	127030000	88017000	139320000	124810000	56005000	79903000	53904000	55350000
19.3246	20.97	21.0454	19.4972	18.8161	20.8478	23.2728	23.1903	22.8673	22.6326	22.9796	23.1158	23.1709	23.241	23.0522	22.9362	22.8366	22.9167				+	wt_GFP	6	6	6	33.6	33.6	33.6	26.411	0	42.679	196240000	67	1947600	459460	2282100	2944000	2478700	0	13430000	13167000	20005000	15415000	20699000	22477000	15290000	18151000	10732000	10638000
19.855	19.2673	20.0414	20.2822	20.1738	19.4159	20.7815	20.8898	20.9781	20.9324	21.1804	19.8387	20.7958	20.9446	21.1626	20.9486	20.7608	20.8795				+	wt_GFP	5	5	5	26.1	26.1	26.1	29.204	0	5.0546	42071000	37	0	0	0	0	0	0	2249700	2468700	4010900	4144000	5504800	2656000	3602500	4076100	3804600	3262900
22.7023	22.6287	22.8624	22.6961	22.6676	22.5972	23.6842	23.5438	23.0883	23.0329	22.9585	22.9762	22.4414	22.7674	22.9744	22.9436	23.0598	22.8375				+	wt_GFP	9	9	9	16.8	16.8	16.8	75.475	0	45.627	239100000	113	7403300	9128900	7166800	5271400	10762000	9728000	15406000	16096000	24170000	25044000	20553000	21728000	4581100	9073500	10566000	12320000
20.098	19.8799	18.4915	19.4416	19.8369	20.1934	22.7098	22.5691	22.1912	22.1996	22.6161	22.7467	22.5889	22.5932	21.9755	22.0204	22.4471	22.5507				+	wt_GFP	20	20	20	25.3	25.3	25.3	123.63	0	39.825	127760000	101	655580	803540	0	0	0	0	8136800	9248700	10928000	7517800	18659000	20664000	7061100	9641000	5736200	5087000
24.7535	24.7204	24.9071	24.7078	24.1489	24.2054	23.8566	23.7867	23.9041	23.9862	24.0511	24.0665	23.4317	23.5714	23.6753	23.6782	23.6606	23.8013				+	wt_GFP	14	14	14	57.4	57.4	57.4	32.868	0	59.17	496190000	219	30568000	38759000	26121000	29473000	36866000	35003000	15326000	12307000	39073000	43302000	39256000	34622000	12924000	21318000	20867000	14122000
21.2742	20.4895	20.4592	19.2745	20.4919	19.5214	21.3744	21.2187	21.4276	20.9581	21.9667	21.8789	21.1611	21.0285	21.01	21.2986	21.1765	21.3447				+	wt_GFP	8	8	8	7.8	7.8	7.8	133.65	0	11.412	61607000	57	0	0	373410	561550	404020	681470	2301300	2947900	5297200	2572400	10487000	10292000	2770100	3154900	3556000	4030000
20.8108	21.0526	20.1603	20.9128	20.6804	20.431	20.3789	20.2369	20.5672	20.5992	20.8165	20.856	20.2902	20.728	20.493	20.6446	20.7865	21.0506						3	3	3	25.9	25.9	25.9	25.035	0	14.044	46670000	57	1199900	3097800	0	487180	2782300	1518500	1722600	1508000	3918600	4402400	4340200	4216600	2909000	2481300	1477500	2818900
25.5963	25.6312	25.7878	25.7271	25.6068	25.5752	26.3349	26.2766	26.4611	26.3191	26.7595	26.7331	26.3057	26.3573	26.5878	26.6232	26.3606	26.3038				+	wt_GFP	7	7	7	58.8	58.8	58.8	17.818	0	109.24	2434500000	252	54438000	63081000	42942000	53096000	92680000	88977000	107710000	102270000	225590000	234470000	256180000	262110000	149800000	156800000	110050000	148540000
20.6682	20.4743	20.1739	19.7763	20.8209	20.2178	23.1409	23.413	23.1694	23.341	23.5703	23.4598	23.2611	23.1499	23.5623	23.6683	23.3182	23.2697				+	wt_GFP	15	15	15	36.2	36.2	36.2	56.782	0	37.109	238740000	141	1081400	517400	0	291770	0	459220	10682000	14039000	19404000	21409000	27679000	27833000	17669000	14055000	19938000	20345000
22.4327	22.6431	22.3938	22.1226	21.2255	21.3394	21.9151	21.5063	22.35	22.0421	22.0783	22.3303	21.5135	21.6438	21.8674	21.9317	22.1458	22.0852						8	8	5	18	18	13.6	65.308	0	49.932	128170000	93	5520100	5881700	2810000	3873400	2528800	2713600	4132100	3867400	14140000	10189000	14620000	13675000	8238900	6923200	5057400	6380000
21.3321	19.7737	20.6901	20.9043	19.9776	20.1458	24.2255	24.3291	24.3079	24.2859	24.8389	24.7405	24.3905	24.5317	24.3665	24.3606	24.4723	24.1713				+	wt_GFP	33	33	33	37.9	37.9	37.9	133.9	0	132.04	508970000	287	1122900	1629600	1767900	2144800	2780600	2255600	25010000	27422000	48244000	46550000	74062000	66838000	35381000	37579000	29057000	30703000
20.1198	19.1286	20.8869	18.8459	19.2035	20.2169	21.1886	21.4397	20.8442	20.953	21.0259	21.1807	20.922	21.1032	21.1235	20.8148	21.1857	21.0696				+	wt_GFP	3	3	3	2	2	2	352.56	0	5.137	50476000	36	630160	0	0	632610	898910	0	2929100	3631700	4832200	4718500	5389500	5868700	3426400	3914400	3186100	2549400
24.4717	24.4659	23.7802	24.6057	23.4815	23.4826	25.6316	25.6922	25.7403	25.8063	25.5375	25.5651	25.5048	25.4775	25.7293	25.6941	25.7699	25.7328				+	wt_GFP	14	14	14	44.8	44.8	44.8	44.868	0	107.07	1298700000	252	10929000	17085000	10475000	12436000	15843000	14825000	69180000	71404000	119550000	123940000	109060000	113660000	88598000	87498000	96956000	107670000
25.6984	25.7649	25.1546	25.1009	25.9246	25.8946	24.4778	24.5513	25.4013	25.248	24.8985	24.9554	25.4542	25.5041	25.1164	25.1432	25.094	25.1172				+	wt_GFP	18	16	16	71.4	68.5	68.5	36.926	0	176.99	1310700000	319	55088000	64012000	33238000	29482000	128710000	126660000	38704000	36575000	111790000	94148000	75436000	74590000	100010000	95975000	55616000	56565000
26.9382	26.9071	26.2913	26.1891	26.8521	26.7955	26.4814	26.5346	27.1796	27.1781	26.9763	26.9732	26.7743	26.5872	26.6453	26.6087	26.654	26.7153						20	18	13	51.7	45.7	33.2	49.229	0	323.31	3589900000	490	148830000	183130000	67906000	60618000	213180000	205210000	125930000	139730000	389050000	345900000	309960000	306870000	187180000	206060000	162890000	154980000
22.0938	22.3729	22.6469	22.5685	22.5343	22.4712	27.2594	27.3016	27.116	27.0333	27.2468	27.2753	27.2211	27.3035	27.6199	27.572	27.9878	27.8701				+	wt_GFP	19	15	13	68.7	58.5	52	28.082	0	264.45	4156400000	279	4404500	6801600	5679800	5717600	10210000	9385600	240450000	239550000	364550000	310400000	342950000	354910000	314390000	314660000	337910000	328100000
26.4095	26.4363	26.1494	26.1314	26.5797	26.2557	25.8994	25.873	26.0941	26.0423	25.6971	25.648	26.0432	26.1534	26.0153	26.1115	25.9534	26.0061				+	wt_GFP	16	16	16	76	76	76	21.863	0	189.9	2155200000	250	114810000	117780000	50911000	52550000	198290000	152860000	67063000	67765000	204840000	190590000	164290000	157710000	104650000	107640000	89897000	117410000
21.1598	21.669	21.6797	21.6773	21.118	20.4932	22.1454	22.1595	22.4445	22.1634	22.491	22.1972	22.0158	22.2054	21.8648	22.1522	22.2727	22.3673				+	wt_GFP	12	12	12	21.7	21.7	21.7	96.557	0	17.325	126360000	84	0	3278100	2287600	1704300	1344700	1597500	4424300	3949200	17233000	13354000	15611000	11361000	8045100	8988400	4540500	7582400
22.1051	21.8195	22.0036	21.82	21.669	21.878	22.0731	21.738	21.6812	21.3875	21.681	21.732	21.731	22.0851	21.7949	21.7771	21.8361	22.1316						8	8	8	14.9	14.9	14.9	82.285	0	14.474	108300000	76	2893200	5278600	2615600	3600100	7725900	9781700	6039300	5262500	8753600	7062500	5797100	5152900	7088800	6576400	4641200	6723700
23.3141	23.3736	23.0058	23.0477	22.9153	22.7522	23.5853	23.6701	23.666	23.4726	23.8576	23.7088	23.7086	23.5134	23.5352	23.5793	23.8688	23.8552				+	wt_GFP	19	19	19	36.2	36.2	36.2	81.307	0	69.632	374180000	189	6771600	7885300	4252500	5773600	8729600	7593100	14593000	14244000	34549000	33239000	40195000	42676000	29401000	20213000	20794000	19805000
21.6454	21.6562	21.5748	20.4709	21.3001	20.0856	21.5696	21.3684	20.9017	20.9618	20.9246	21.0364	21.1743	21.2872	18.7878	21.2705	19.3805	20.6096						6	6	5	9.7	9.7	7.8	100.07	0	10.693	61072000	48	4068500	3972400	1802600	882030	4436900	612270	4275700	4286900	3728100	5380900	4924700	3191000	4211200	6472300	1690200	2993300
23.7939	23.6656	23.8245	23.7533	23.4878	23.3667	25.9378	25.9354	25.9037	25.879	26.102	26.1712	25.6039	25.6508	25.6171	25.5278	25.6199	25.6353				+	wt_GFP	19	19	19	65.1	65.1	65.1	29.804	0	194.43	1421400000	367	11482000	13159000	10010000	9851800	17199000	16864000	77459000	71068000	159670000	152680000	181100000	194510000	85474000	93218000	80740000	62443000
21.8804	22.1604	22.0049	22.0685	21.6871	21.6564	22.2734	22.3531	21.8586	22.0076	22.0645	22.077	22.2304	21.9475	22.1239	21.949	22.2169	22.158				+	wt_GFP	10	10	10	32.5	32.5	32.5	39.681	0	14.939	133340000	117	1711000	3566700	2181000	2333500	5864500	3132700	5214000	6346500	9723500	10083000	11512000	12158000	12582000	10971000	8397100	6718500
21.794	21.8261	22.0779	22.1023	22.2037	22.1391	22.8019	22.8808	22.5517	22.4515	22.6805	22.6441	22.6979	22.6438	22.9281	22.9838	22.8678	22.7637				+	wt_GFP	10	10	10	36.4	36.4	36.4	39.157	0	20.757	188450000	128	3435600	5168700	2785600	2414900	10258000	6854100	7677400	8056300	17741000	16276000	15374000	18395000	12815000	12231000	15683000	11987000
23.3483	23.4991	23.1371	23.423	23.3995	23.487	24.2215	24.0594	23.9497	24.0213	23.8863	23.8327	24.1126	23.956	24.5053	24.3534	24.4725	24.2696				+	wt_GFP	21	21	21	19	19	19	174.53	0	154.97	491640000	258	7542800	8565900	4932900	5769300	16978000	20144000	28498000	22216000	44155000	40795000	31561000	23160000	34894000	27026000	37071000	38125000
26.0083	25.9964	26.0471	26.1036	26.5317	26.4953	25.3412	25.4857	25.351	25.2951	24.514	24.3887	25.7525	25.6004	25.0292	25.1037	25.3067	25.3228				+	wt_GFP	9	9	8	68.8	68.8	62.5	14.787	0	129.06	1475000000	171	80678000	94651000	54827000	61104000	157730000	156670000	60308000	63175000	119910000	104110000	50577000	49946000	90852000	85449000	48392000	54382000
29.0958	29.0629	29.4164	29.4183	29.2464	29.2677	28.9899	29.0214	29.2702	29.263	28.186	28.1852	28.9521	28.9851	29.8916	29.8702	29.7872	29.7656				+	wt_GFP	160	160	140	64.8	64.8	59.6	226.53	0	323.31	19128000000	3894	551680000	669920000	542000000	587250000	1186500000	1168400000	601610000	628320000	1756400000	1510300000	652670000	645480000	877720000	930410000	1705800000	1687800000
25.8601	25.7814	25.9786	25.9539	25.6925	25.7451	25.5035	25.4298	25.2654	25.1172	24.9545	24.8518	25.2411	25.2346	25.5547	25.507	25.6152	25.6661				+	wt_GFP	77	61	58	42.1	34.7	33.4	229	0	323.31	1349200000	752	59189000	76822000	56155000	59354000	112190000	108870000	51531000	58051000	105020000	84084000	62490000	64436000	60663000	51583000	72672000	75820000
23.1848	23.1188	23.1491	23.1192	23.0963	23.1394	22.968	22.8324	22.5803	22.4587	22.3249	22.4438	22.8905	22.9764	23.0925	22.8529	22.3173	22.2659				+	wt_GFP	8	8	8	13.6	13.6	13.6	80.954	0	20.306	208980000	120	11497000	12097000	8209400	7832800	19229000	18621000	12613000	10553000	11819000	13150000	10316000	10131000	13480000	16389000	6980400	12617000
28.5059	28.6508	27.9211	27.9294	28.4943	28.4032	27.4092	27.5586	28.0144	27.9749	27.6757	27.7834	27.0595	27.1122	27.3012	27.2609	27.741	27.6542				+	wt_GFP	18	18	15	27.8	27.8	26	53.425	0	323.31	7254000000	573	540400000	668760000	203070000	212380000	769830000	680540000	159840000	157000000	707110000	704610000	554890000	577350000	194930000	178350000	189480000	206170000
20.9415	21.1213	20.8805	20.2385	22.6747	22.5711	21.1867	21.3923	22.1985	22.4958	21.9734	21.6698	22.7014	22.6829	21.9444	22.07	21.3161	21.6443						11	11	11	8.9	8.9	8.9	213.62	0	19.297	122660000	93	0	1455000	900820	634370	12733000	9371600	2322100	2714500	11394000	13410000	8618000	4007300	17336000	14997000	6583900	8371000
26.3678	26.338	26.17	26.1656	26.2959	26.214	27.5169	27.6002	27.4725	27.4168	27.7211	27.677	27.5088	27.5257	27.5428	27.5862	27.5519	27.506				+	wt_GFP	30	30	30	13.1	13.1	13.1	225.4	0	260.42	4952400000	717	79656000	84674000	60937000	62607000	144430000	97869000	253720000	267490000	449080000	415840000	547710000	477490000	340100000	344990000	287940000	337740000
18.8518	19.5731	20.3471	19.0513	20.3942	21.0949	23.9688	23.9809	23.8986	23.9432	24.1646	24.0509	23.8245	24.024	23.879	24.0239	23.995	24.0962				+	wt_GFP	20	20	20	56.4	56.4	56.4	48.633	0	112.87	374130000	187	0	1107800	1133900	1024000	929300	1136700	15818000	21132000	39389000	39891000	49340000	45783000	26365000	24726000	24878000	24600000
19.3658	19.592	19.6325	21.4215	20.9856	19.7433	22.3544	22.1648	22.1361	21.7866	22.0116	22.0274	22.5113	22.4545	22.1608	22.3735	22.2142	22.3285				+	wt_GFP	7	7	7	23.8	23.8	23.8	44.424	0	20.704	112840000	56	862490	755450	843970	1832800	0	0	6338700	4719600	15063000	4881900	10842000	12289000	10367000	10279000	8019000	7349800
27.1589	27.1502	27.0564	27.0613	27.5649	27.5073	28.2815	28.1269	28.243	28.2516	28.2302	28.188	28.43	28.4197	28.4717	28.4385	28.3079	28.2874				+	wt_GFP	36	36	36	56.7	56.7	56.7	47.697	0	317.25	9072700000	943	99362000	155760000	100250000	112420000	294060000	292690000	438540000	429480000	809740000	785820000	713910000	752820000	770540000	755330000	663000000	648150000
19.5383	19.0141	21.2407	21.5508	20.9744	21.0423	21.7404	21.2831	21.5336	21.271	21.512	20.2798	21.6206	21.7501	21.3072	21.4833	21.6099	21.306						6	6	6	26	26	26	36.373	0	12.414	71778000	53	445950	531820	0	2073500	5757000	5964400	4977800	2806600	5416000	4370600	5728000	3234900	3456900	4994400	4075900	5066700
23.222	23.2319	22.9441	22.6424	23.0273	22.9333	22.9788	22.8713	22.9585	22.9983	22.7118	22.7674	22.2495	22.3455	22.4319	22.7314	22.8699	23.0569						9	9	9	35.3	35.3	35.3	27.843	0	15.282	223110000	146	8705200	13590000	4959800	3641300	15475000	15429000	11046000	11292000	20728000	21022000	15865000	16426000	8086900	6595900	7101300	10580000
20.0577	19.9943	20.1188	20.5326	19.7588	19.8919	21.8142	21.6241	21.7758	21.7954	21.6635	22.0359	19.0684	21.7245	19.4634	19.4274	21.0144	20.9173				+	wt_GFP	5	5	5	8.3	8.3	8.3	87.56	0	6.1055	50666000	25	0	0	0	0	0	0	11600000	1004000	16669000	2082700	1554100	2667000	0	12952000	505610	313750
21.0394	20.3426	19.7019	20.8541	20.6698	19.4117	22.8389	22.7419	22.8472	22.5813	23.0184	23.089	22.3478	22.4349	22.2636	22.3885	22.5666	22.4837				+	wt_GFP	13	13	13	30.6	30.6	30.6	68.303	0	47.144	155240000	79	1698400	998750	0	589450	0	1399800	8747700	8033900	21709000	15367000	23136000	23486000	7298300	9229400	5706300	7588000
25.0156	24.8553	24.9223	24.8579	25.4419	25.5153	24.9746	24.9821	24.9558	24.7863	24.7388	24.8085	25.4112	25.497	24.9559	24.9912	25.1576	24.9396				+	wt_GFP	16	16	14	40.4	40.4	34.3	46.871	0	51.148	1093600000	189	33163000	37992000	29151000	29214000	75781000	77764000	42895000	47104000	77375000	67113000	59108000	64434000	97347000	95108000	60617000	60244000
27.3846	27.2519	27.2129	27.1295	27.6209	27.5609	26.7643	26.8984	27.2076	27.1688	26.6986	26.681	27.2597	27.2948	27.0738	27.1325	26.9825	26.9391				+	wt_GFP	12	12	12	49	49	49	16.06	0	59.196	4291400000	473	166450000	195280000	131630000	128480000	360790000	328990000	176450000	171120000	295420000	319360000	235240000	242260000	272840000	324970000	226940000	233520000
26.4158	26.345	26.3122	26.1167	26.663	26.6955	27.4521	27.4891	27.4795	27.458	27.2316	27.2372	27.4006	27.4831	27.431	27.4132	27.47	27.4903				+	wt_GFP	30	30	30	58.8	58.8	58.8	46.108	0	188.35	4845000000	717	79995000	101560000	76116000	64969000	186210000	196470000	255630000	293870000	575490000	569970000	374980000	407920000	330540000	290860000	255590000	239900000
20.0181	19.2797	20.7197	20.5158	20.2524	19.9713	22.7231	22.6453	22.8672	22.9845	23.1665	23.2943	23.0498	23.1163	22.9679	22.8668	22.7665	22.8247				+	wt_GFP	7	7	7	25	25	25	50.8	0	63.808	184980000	74	0	0	0	0	0	0	9157200	9335200	20991000	19417000	25847000	29445000	15042000	14558000	11183000	11008000
23.3802	23.279	23.5223	23.4835	23.0506	22.8492	23.8378	23.9534	23.5101	23.6564	23.8214	23.7437	23.7421	23.5835	23.6952	23.5621	23.7431	23.6497				+	wt_GFP	15	15	12	38.2	38.2	32.6	58.024	0	92.64	381640000	206	10417000	13029000	8479500	9936500	13382000	10536000	14224000	17363000	37473000	36754000	36735000	46955000	21170000	21407000	20419000	17713000
25.1148	25.008	25.0757	24.7143	25.338	25.3464	26.4248	26.6148	26.5505	26.5363	26.2296	26.2575	26.5637	26.6115	26.5935	26.5095	26.6078	26.5643				+	wt_GFP	13	13	13	42.4	42.4	42.4	23.577	0	22.675	2527200000	356	26734000	35387000	19984000	18699000	65001000	68899000	141730000	142070000	269410000	247280000	199730000	189290000	204970000	190920000	163540000	159390000
21.128	19.5654	21.2938	19.7153	19.179	19.3608	22.6969	22.9299	22.8461	23.153	22.8984	22.8935	22.5223	22.7788	22.8384	22.1866	22.8834	22.9239				+	wt_GFP	10	10	10	37.1	37.1	37.1	40.556	0	28.495	178180000	76	1562500	555840	1390300	743940	1233200	1435700	6590600	9734400	25280000	24133000	24437000	25118000	8877500	10438000	9328600	4898600
24.0875	24.0745	23.7349	23.7321	24.0594	24.0336	23.2415	23.0325	23.9556	23.7844	23.1285	23.1107	23.2245	23.2433	23.3079	23.0737	23.3213	23.0343				+	wt_GFP	10	10	3	8.8	8.8	2.8	183.7	0	39.697	354550000	146	20233000	24256000	12402000	11423000	35515000	33457000	10175000	8922300	39984000	37203000	20656000	18272000	17347000	13334000	10880000	10475000
19.8944	20.766	20.7872	19.2499	20.9451	21.01	21.5318	21.4511	21.7946	21.5613	21.775	21.8289	21.5504	21.2983	21.4252	21.2055	21.1505	21.3901				+	wt_GFP	7	7	7	10.6	10.6	10.6	117.8	0	39.349	78779000	72	444780	982950	739760	0	2911800	1754300	3539300	3399500	11221000	9597700	9687000	8028700	7378000	3866900	3751400	3409300
20.2436	19.0959	19.4472	19.9756	19.8628	19.7177	21.4138	21.3331	20.8923	20.6865	21.2162	21.0753	20.8752	20.7297	20.9827	21.2096	20.8919	20.1823				+	wt_GFP	11	11	11	6.8	6.8	6.8	288.89	0	10.055	39410000	46	0	0	0	0	0	0	3019700	2790900	4180600	6131800	5259700	6737100	3210300	2798600	949520	663040
26.6259	27.0374	26.8434	26.9777	27.0983	27.109	28.1248	28.2493	28.3208	28.4737	27.699	27.6563	27.7851	27.776	27.959	27.8448	28.0623	28.0532				+	wt_GFP	19	6	3	22.7	8.2	3	46.908	0	36.821	7019000000	258	64096000	105730000	96519000	80653000	194860000	209220000	418590000	468270000	685230000	703200000	502680000	500030000	494330000	498380000	459260000	437250000
22.7808	22.7301	21.6307	22.072	22.9936	22.8054	22.7441	22.7295	22.367	22.5121	22.7705	22.8382	22.4067	22.316	22.6676	22.8628	22.8264	22.7525						18	18	18	15.8	15.8	15.8	218.97	0	51.478	195110000	130	5390500	7068800	2562700	1959100	16651000	14881000	8592300	9158900	12992000	11437000	15182000	19131000	9320200	7138500	11974000	16945000
19.2908	18.6648	20.4732	20.5213	20.0207	19.1865	22.7783	22.733	22.6264	22.8632	22.7159	22.8747	22.4427	22.482	22.7984	22.8054	22.7055	22.6989				+	wt_GFP	10	10	10	9.5	9.5	9.5	190.8	0	43.643	153020000	66	323790	246690	0	0	514920	0	8352700	10166000	19079000	12746000	19151000	20587000	10489000	7409500	9678000	8188300
20.4035	20.213	20.302	20.5626	21.7662	21.5742	20.1406	19.534	20.8503	20.3295	19.1687	18.6362	20.1294	20.4718	20.6563	20.4429	19.2912	19.701				+	wt_GFP	3	3	3	10.2	10.2	10.2	48.564	0	56.153	35837000	37	493630	977400	1077700	1663700	6047300	7547300	0	0	2884600	3327900	0	1069200	2906100	2846600	1733200	1493600
29.1977	29.2512	29.4611	29.4285	28.8416	28.8973	29.3703	29.333	29.3492	29.1334	28.8191	28.7459	28.958	28.9454	28.8769	28.9185	29.1439	29.1403						7	7	7	36.6	36.6	36.6	14.551	0	72.299	16427000000	488	773140000	881090000	761770000	728950000	944250000	956580000	572160000	630370000	1631600000	1196100000	1250200000	1182600000	796470000	770660000	719200000	745660000
26.2776	26.2305	26.5154	26.5095	27.2016	27.2362	26.1034	26.274	26.1804	26.2844	25.8883	25.7341	27.3246	27.3322	26.745	26.6576	26.4997	26.4242				+	wt_GFP	32	32	32	43	43	43	94.622	0	134.12	2989700000	563	81083000	100230000	66198000	78292000	302150000	317960000	80060000	83646000	186260000	177850000	123380000	114920000	342810000	321630000	172370000	149760000
21.4709	19.9695	20.2967	20.3553	21.4682	19.9384	21.133	18.914	21.2034	21.0396	21.5074	21.6949	21.6064	21.6963	21.4309	21.1243	21.23	21.4432						10	10	10	16.3	16.3	16.3	104.74	0	14.93	61552000	49	0	0	0	0	0	963090	2506700	3538600	6773300	2611300	8341600	9944700	6099500	4867500	3437400	3625600
20.7821	19.6741	21.7689	21.8747	21.2238	21.2816	22.3933	22.1462	21.8316	21.8279	22.0775	22.0041	21.9391	21.7944	21.6743	21.7986	21.804	22.2476				+	wt_GFP	6	6	6	38.3	38.3	38.3	23.31	0	13.344	111240000	85	841940	947690	1958600	2140500	4002600	4017600	5103500	6615900	14016000	8322800	10719000	13988000	9846000	8649700	4982800	5667000
20.7503	19.6951	19.475	21.4839	19.2496	20.1295	22.6589	22.9509	23.1442	23.2467	23.2679	23.5266	22.6814	22.3604	22.7734	22.7194	22.1363	22.6328				+	wt_GFP	15	15	15	48.1	48.1	48.1	47.366	0	82.058	182460000	94	1247300	1939700	0	0	702750	0	6005100	9529800	28006000	25351000	25101000	30796000	11320000	8398700	9540500	9777900
20.6399	21.3037	18.9729	21.6118	21.3808	21.4933	23.6403	23.4314	23.322	23.3522	23.2265	23.2371	22.997	22.9311	22.9298	23.0506	23.1363	22.9914				+	wt_GFP	6	6	6	22.8	22.8	22.8	31.566	0	39.794	228400000	99	1230700	1865100	1181500	1929200	4444100	2916900	15357000	16425000	23311000	24763000	17632000	22742000	15729000	16102000	12635000	15228000
20.6039	21.8803	21.8095	23.3589	24.925	24.8771	21.7509	20.391	22.5473	22.5342	21.748	21.9886	24.4991	24.7286	22.8193	22.8164	21.9679	22.1543						11	11	10	54.5	54.5	48.2	22.225	0	47.677	303820000	108	4014000	3962500	5512100	9679800	56058000	53823000	3880900	0	15034000	10455000	6621000	7659200	45030000	49827000	10802000	9042200
23.3602	23.097	24.0033	24.0852	25.9323	25.6916	22.3699	22.0403	22.7642	23.1588	22.0083	21.1925	25.5746	25.3431	23.6343	23.2448	22.974	22.471				+	wt_GFP	72	72	72	33.4	33.4	33.4	358.69	0	146.54	542740000	368	10105000	10138000	13965000	15175000	110060000	98172000	5923600	5270700	14681000	18636000	6981800	4085100	93270000	77118000	21397000	15123000
22.8313	22.7946	23.2835	23.253	23.4456	23.5107	23.5533	23.597	23.4043	23.1528	23.3022	23.358	23.9844	24.029	23.5868	23.5077	23.4827	23.5943						14	14	14	34.4	34.4	34.4	63.541	0	84.03	344230000	186	5567400	8315900	7210300	10236000	21834000	21195000	17600000	14081000	27580000	20726000	22075000	26761000	32172000	30920000	18300000	18457000
24.0419	24.2096	24.5991	24.5765	25.1333	25.1512	24.042	24.1565	24.1535	24.1195	23.7324	23.6998	25.464	25.3831	24.3074	24.1829	24.0189	24.0094				+	wt_GFP	25	25	25	39.5	39.5	39.5	89.301	0	83.782	696760000	288	14632000	18875000	16838000	18128000	69246000	74537000	23005000	20704000	36855000	41019000	25496000	30579000	96504000	90039000	32441000	28943000
20.0115	20.1971	20.5221	18.5078	19.8952	19.1465	23.0594	22.953	22.9401	22.7186	23.7494	23.8522	20.2116	20.8025	21.3273	19.5415	19.7897	21.2414				+	wt_GFP	12	12	12	23.4	23.4	23.4	82.593	0	34.258	134040000	59	0	404930	0	0	0	0	11450000	10250000	19090000	16224000	32714000	32069000	1946000	2575100	1126000	887440
28.2672	28.137	28.2074	28.1512	27.8519	27.7641	28.1132	27.9393	27.9999	27.9367	27.6726	27.7405	27.7504	27.7249	27.7393	27.711	27.953	27.819						11	11	11	47.3	47.3	47.3	16.561	0	70.509	7292800000	293	303970000	338110000	238350000	248940000	425750000	339720000	429280000	367920000	629360000	478320000	445200000	548640000	460070000	417540000	368150000	345210000
25.1945	25.2447	25.2454	25.2427	25.5902	25.6031	26.1561	26.2536	26.1257	26.1121	26.12	26.0943	26.1841	26.213	26.0581	26.0355	26.1561	26.1123				+	wt_GFP	22	22	22	63	63	63	34.362	0	108.94	1976100000	459	29600000	33564000	31186000	22512000	85679000	92826000	102340000	111370000	172060000	167880000	176640000	182920000	146250000	129600000	96424000	115580000
25.3391	25.294	25.5234	25.3452	25.6985	25.6455	26.4339	26.4496	26.5221	26.4713	26.216	26.3032	26.369	26.4548	26.4504	26.3776	26.4407	26.4156				+	wt_GFP	11	11	11	41.2	41.2	41.2	18.565	0	52.718	2445800000	308	30539000	44690000	30259000	31386000	106700000	94112000	107810000	103490000	256570000	218200000	208920000	244080000	170280000	181600000	154490000	111670000
26.2226	26.3783	26.3635	26.4424	26.4843	26.5973	27.5469	27.644	27.5757	27.5988	27.4173	27.3971	27.5427	27.6186	27.7479	27.6656	27.6555	27.6326				+	wt_GFP	16	16	16	56.9	56.9	56.9	15.747	0	98.954	5269700000	487	57632000	103560000	72635000	83336000	168570000	176640000	279800000	319130000	479050000	445700000	359610000	375330000	404040000	405810000	379310000	356970000
26.9666	27.0087	26.9229	26.8541	27.2472	27.2677	27.3556	27.3684	27.3921	27.4089	26.9453	26.9007	27.1537	27.1216	27.018	27.0843	27.2536	27.2381						19	19	19	50	50	50	22.591	0	39.029	4427300000	424	127470000	134440000	113260000	91919000	274580000	267970000	236430000	211850000	433110000	418760000	289650000	262070000	270850000	252900000	215410000	221440000
30.398	30.4595	30.6661	30.6443	30.321	30.2921	29.8741	29.912	29.8265	29.804	29.7794	29.7957	29.3948	29.3257	29.5893	29.5307	29.6186	29.6256				+	wt_GFP	17	17	17	53.9	53.9	53.9	22.876	0	323.31	30548000000	1034	2078700000	2376200000	1756000000	1420300000	2916000000	2483100000	897710000	926290000	2538900000	2283500000	2453500000	2327500000	889310000	913320000	900160000	1087000000
26.4737	26.5016	26.581	26.5366	26.323	26.2616	26.9762	26.9866	26.6942	26.6431	26.5849	26.5581	26.7842	26.8723	26.9077	26.9651	27.0371	26.9068				+	wt_GFP	9	9	9	47.3	47.3	47.3	18.898	0	46.998	3224900000	193	112840000	128830000	85834000	83264000	154350000	143670000	163590000	171840000	271640000	238810000	236700000	230220000	203280000	209110000	176930000	184240000
22.0312	22.5142	22.8624	22.2073	22.2621	22.1122	26.5806	26.6108	26.4809	26.488	26.8303	26.8247	26.8994	26.8558	27.116	27.131	27.1155	27.0951				+	wt_GFP	72	72	72	44.6	44.6	44.6	270.63	0	323.31	2663800000	877	3783400	7406800	7644300	4067300	8100900	7231400	115360000	125370000	215280000	201820000	269010000	267810000	219370000	219290000	229210000	232740000
27.285	27.4214	27.7572	27.6332	27.2015	27.2398	28.225	28.1062	27.7431	27.6678	27.3738	27.2644	27.8092	27.8498	27.9225	27.8471	27.9937	28.0525				+	wt_GFP	5	5	5	4.8	4.8	4.8	84.278	0	38.796	6361000000	176	167070000	210180000	212550000	209670000	262020000	254240000	417000000	431380000	515360000	498060000	385160000	337350000	353050000	423110000	392230000	403800000
20.2968	21.0875	20.3025	19.0578	20.6093	20.8976	20.8809	20.8491	20.0825	20.5158	20.9718	20.6142	20.8369	20.8462	20.7978	20.7061	20.6076	20.7402						3	3	3	8.7	8.7	8.7	51.062	0	5.6455	36741000	24	0	0	0	0	0	0	2521000	2534400	2287400	3027400	4165100	3249600	3291300	4866800	2666300	2528000
19.2676	19.7227	19.8742	19.3157	20.4828	20.8209	22.4779	22.5412	22.6088	22.6107	22.6487	22.6398	21.5942	19.3873	22.2338	22.1613	22.3733	22.2605				+	wt_GFP	10	10	10	23.9	23.9	23.9	65.322	0	28.488	116230000	59	0	0	0	0	0	0	7362600	6125700	15318000	17183000	17842000	17067000	3107300	1693800	6066400	7802500
19.4301	21.0593	20.4814	21.317	20.6374	19.7739	22.6081	22.8017	22.9725	22.7355	22.9751	23.2154	22.885	23.0567	23.1504	23.0378	23.2293	23.143				+	wt_GFP	11	11	11	28.4	28.4	28.4	57.21	0	56.429	189980000	99	0	1417100	0	0	1401400	1093300	8386900	9479900	17774000	14375000	20797000	28894000	8008200	14952000	14577000	8108300
26.6239	26.5849	26.7459	26.6259	26.7743	26.7756	26.766	26.7624	26.5358	26.5637	26.2525	26.2425	26.5818	26.5284	26.7788	26.7744	26.9507	26.9493				+	wt_GFP	65	64	64	42.1	41.5	41.5	228.86	0	296.1	3111800000	1097	80183000	107790000	84240000	89383000	210760000	208490000	149080000	154880000	237500000	213780000	178990000	177660000	174190000	176340000	197480000	170210000
23.2187	23.5187	22.5958	22.2024	22.8117	22.5448	24.036	23.8918	24.2075	24.0566	24.385	24.322	24.3092	24.371	24.1807	24.1119	24.3489	24.2551				+	wt_GFP	21	21	21	52.5	52.5	52.5	59.67	0	95.307	493270000	220	6630200	10601000	4019000	3341800	7277300	6002000	21622000	17778000	47813000	40603000	53119000	56873000	36218000	46637000	33917000	36939000
20.7594	21.4536	19.9476	20.7038	20.2717	22.6383	23.4209	23.4586	23.4095	20.1204	23.1755	23.1204	23.4646	23.4085	23.6078	23.5211	23.4684	23.6212				+	wt_GFP	4	4	4	11.8	11.8	11.8	55.527	0	8.8016	227750000	44	527710	0	0	0	0	2686900	18279000	17824000	10058000	1449600	21858000	21028000	21886000	23169000	21803000	20879000
19.9876	19.1141	20.0996	21.1417	20.0852	18.9377	21.8051	21.6577	20.8396	20.6134	21.6024	21.2981	21.7216	21.9635	20.0972	21.5314	21.7115	20.6837				+	wt_GFP	4	4	4	10.3	10.3	10.3	64.505	0	10.799	61286000	30	0	729250	0	0	845550	0	4477800	4049400	3748300	3023200	9153100	6379500	6787700	7895000	2124500	4006700
28.4541	28.4468	28.5014	28.4979	28.2356	28.2512	29.3547	29.3629	29.1377	29.1138	29.1254	29.15	29.2745	29.2958	29.3664	29.3709	29.3683	29.373				+	wt_GFP	44	44	44	56.4	56.4	56.4	71.442	0	323.31	17199000000	1291	372310000	476880000	323710000	328530000	544380000	517820000	844670000	819680000	1525700000	1291800000	1346200000	1383800000	1185700000	1151500000	1209100000	1218600000
21.9753	22.1659	22.4704	22.3667	21.5436	21.4627	22.456	22.4634	22.079	21.9215	21.9805	21.7056	22.1358	21.9877	21.8675	21.849	21.9779	22.0741						13	13	13	6.8	6.8	6.8	273.42	0	19.699	123780000	112	3414800	5531900	6287600	4696800	3648300	2548400	7506300	8000500	11443000	7241200	12735000	6612200	6935600	9200200	5395500	5138800
24.7265	24.7033	24.5286	24.6396	24.0604	24.1291	25.7119	25.6051	25.9786	25.9325	26.042	26.0201	25.483	25.5257	25.6292	25.7193	25.9417	25.8543				+	wt_GFP	31	31	31	63.9	63.9	63.9	60.533	0	185.36	1514000000	526	24648000	25158000	14495000	16332000	24597000	21625000	69896000	63826000	166530000	163440000	176350000	159630000	86541000	92586000	68347000	93016000
22.5345	22.238	22.0726	22.2195	22.0043	21.9548	21.3688	21.526	22.1079	21.5837	21.5379	21.6089	21.6918	21.5684	18.9987	21.2671	21.3819	21.3594				+	wt_GFP	3	3	3	34.9	34.9	34.9	10.112	0	6.4519	96663000	59	5341900	5880000	4167400	4612700	6956800	6530900	4296800	5810400	3808700	6709400	6370300	6795400	6858500	5959800	1003300	4024900
25.8855	25.7984	25.5381	25.5002	25.2918	25.2543	24.9735	24.9585	24.3582	24.3232	25.3291	25.4576	24.1413	24.2468	24.293	24.2753	25.0943	24.9843				+	wt_GFP	22	22	16	61.9	61.9	45.8	41.731	0	93.53	1001300000	363	59803000	80441000	32719000	39254000	78071000	77492000	34911000	42871000	53026000	41754000	109070000	115490000	33439000	28824000	22860000	25339000
21.9712	21.9011	22.0899	22.0621	21.3615	21.4371	22.6752	22.8032	22.4476	22.3308	22.7824	22.8727	22.6465	22.7228	22.3257	22.5267	22.5525	22.876				+	wt_GFP	7	7	7	10.5	10.5	10.5	99.405	0	39.058	169470000	82	4114400	4646700	3889500	3962300	3095500	3194900	9097100	10299000	12835000	10975000	18916000	20664000	11792000	13472000	5676800	9388800
20.7075	20.7743	20.5923	20.3828	21.1981	20.9283	22.0333	22.3892	22.4708	22.7894	22.8022	22.8915	22.686	22.5306	22.8133	22.8083	22.502	22.386				+	wt_GFP	12	12	12	25.7	25.7	25.7	82.785	0	22.869	150170000	91	861710	997390	0	0	3069000	1444100	4593300	6754100	14831000	17735000	18079000	20105000	10994000	12052000	11352000	11340000
19.9529	20.4785	19.4396	20.8021	19.3451	18.3712	21.7175	21.8226	21.352	21.5632	21.8094	21.5478	20.1611	19.8513	20.741	18.9349	19.4893	21.5454				+	wt_GFP	4	4	4	29.9	29.9	29.9	22.836	0	18.896	62127000	36	823360	0	767190	905860	723780	545090	4082200	4557500	7080400	5466100	8050700	9222000	3469000	3193200	3205700	2655800
21.6716	22.0177	22.3687	22.4679	23.8464	23.4751	22.4472	22.0233	22.3427	21.1075	20.8463	20.0531	23.6822	23.4501	22.6298	22.2856	22.5626	22.3247				+	wt_GFP	20	20	20	14.4	14.4	14.4	241.64	0	42.02	184060000	110	2272800	4341100	3533400	6741200	29146000	22236000	9098200	3865200	10569000	3613100	3024500	3098600	24916000	24097000	7133000	8547500
24.9789	24.9183	25.1958	25.1365	24.8617	24.929	24.4392	24.5218	24.694	24.7484	24.2415	24.2809	24.6801	24.6471	24.6222	24.4785	24.6346	24.7603				+	wt_GFP	19	19	19	23.5	23.5	23.5	100.18	0	88.21	795420000	248	33715000	36783000	28843000	29757000	65769000	66951000	23645000	32865000	75125000	65988000	44523000	33817000	48157000	49529000	38413000	34718000
23.0918	22.7231	22.2127	21.5507	24.0172	24.1232	23.6248	23.5703	23.9949	24.0196	23.9989	23.9311	24.5276	24.4417	24.2116	24.337	24.2428	24.2917				+	wt_GFP	33	33	33	33.2	33.2	33.2	153.94	0	111.5	492920000	290	5355000	5517300	2836300	2068700	31017000	26542000	13120000	14210000	44586000	36298000	41067000	33063000	44561000	40271000	32610000	35135000
24.3623	24.4291	24.811	24.7102	25.499	25.4502	25.3624	25.4329	25.5298	25.4792	25.3285	25.4396	25.9607	25.824	25.6284	25.5202	25.5059	25.46				+	wt_GFP	71	71	57	31.6	31.6	26.9	358.2	0	257.17	1365700000	745	14241000	16375000	17193000	16176000	88011000	85781000	53906000	42514000	118650000	115770000	103630000	116640000	136830000	118080000	87816000	68774000
23.9458	23.7359	22.8561	22.8618	24.2503	24.1544	23.6315	23.5725	23.5094	23.1511	23.4507	23.3906	22.8219	23.1047	23.3458	23.4007	23.7866	23.6598						26	26	26	27.6	27.6	27.6	112.91	0	57.973	355280000	229	12378000	21926000	4012200	4086200	52387000	39923000	18841000	15691000	28259000	17218000	19895000	15329000	8999200	13572000	13558000	16459000
23.1078	22.881	22.7706	23.0245	23.0317	23.1437	22.2318	22.9079	22.6686	22.809	22.6623	22.727	23.0168	23.2947	22.9829	22.5712	23.2153	23.2208				+	wt_GFP	13	13	13	21.6	21.6	21.6	80.592	0	31.104	237260000	164	6360200	8442700	4249800	7230900	14934000	16261000	3405100	8836900	17720000	17257000	12912000	15595000	15970000	21348000	15574000	8189700
25.6714	25.544	25.6395	25.7078	25.6821	25.7014	29.2292	29.2647	28.7027	28.6791	29.0382	29.027	29.8921	29.8555	29.8709	29.7995	29.7329	29.7814				+	wt_GFP	23	23	23	74.8	74.8	74.8	28.994	0	323.31	16421000000	666	42553000	55454000	38503000	40789000	92501000	77395000	757530000	828440000	1123100000	924890000	1109200000	1318600000	1969800000	1672600000	1539700000	1514700000
21.4065	21.5315	20.3878	21.1667	21.0494	21.0456	21.338	21.3371	21.6262	21.5495	22.1513	22.2648	21.5843	21.1803	20.9873	20.7764	21.2688	21.3429				+	wt_GFP	4	4	4	15.1	15.1	15.1	46.44	0	23.69	85280000	53	2702300	3520000	1051600	1215700	4246000	3568000	2050500	2192500	8700600	8768000	11857000	13945000	3419200	2872000	3091200	2786700
25.2149	25.1785	24.7815	24.6591	25.0487	24.9783	25.396	25.3564	26.002	25.912	25.7856	25.9528	25.3957	25.3616	25.7328	25.7818	25.3859	25.4213				+	wt_GFP	8	8	8	26.5	26.5	26.5	23.432	0	17.226	1417800000	125	33748000	63039000	17990000	18913000	48367000	52158000	62745000	59381000	153120000	140620000	120650000	127970000	128120000	78896000	76054000	77596000
22.6618	22.5491	22.5704	22.6371	21.6678	21.8998	22.839	22.7442	22.4638	22.693	22.7503	22.7709	22.6175	22.7302	22.7567	22.5231	22.6528	22.5985				+	wt_GFP	13	13	13	27.2	27.2	27.2	59.62	0	28.87	188720000	153	4752600	5851800	3589800	3788100	3540200	4137200	12383000	12349000	14861000	15150000	19840000	16186000	9980800	14334000	12254000	11712000
23.2514	23.2061	23.2577	23.2738	22.7659	22.8899	24.0219	24.0481	24.1996	24.1088	23.9216	24.0669	23.882	24.0445	23.9206	23.9064	23.9747	24.085				+	wt_GFP	15	15	15	44.7	44.7	44.7	57.924	0	81.901	459780000	193	6704200	8470500	6250800	6713800	7797600	9657300	22592000	23701000	45320000	45498000	42751000	49134000	24933000	34063000	28579000	25103000
27.8969	27.8993	27.8285	27.712	27.9792	28.0112	27.5654	27.5095	27.4346	27.4313	27.2903	27.2817	27.1793	27.2106	27.5013	27.4285	27.6326	27.6022				+	wt_GFP	40	40	37	71.5	71.5	68.1	69.72	0	323.31	5758400000	762	251570000	307200000	209670000	182520000	493850000	480990000	252020000	262060000	411740000	386250000	326420000	350590000	266840000	262940000	287450000	277710000
26.7671	26.6724	26.6494	26.6103	26.6826	26.8288	26.3648	26.3245	26.2435	26.2464	26.0122	25.7934	25.9711	25.9573	26.1968	26.216	26.3647	26.415				+	wt_GFP	33	29	29	69.5	66.4	66.4	74.222	0	323.31	2489600000	529	109880000	132750000	61799000	92474000	204820000	236750000	92780000	106990000	205730000	183530000	132340000	114440000	119370000	108940000	129790000	129160000
20.8635	20.808	20.9598	20.7641	20.707	20.4992	20.4567	20.5484	20.4525	20.6464	20.3968	20.4458	20.0803	20.4175	20.3933	20.5733	19.3315	19.2619				+	wt_GFP	2	2	1	12.3	12.3	6.9	22.774	0	6.8214	46851000	59	1863300	2806300	1885000	1653300	3778500	3200700	1896500	2691300	3194100	4231800	3085400	3064100	2670600	3164700	2053300	2338100
19.3655	19.6527	19.3638	20.2098	19.4807	20.6895	22.2716	22.1178	21.7971	21.666	22.1614	22.2842	21.8202	21.9167	21.7965	20.1015	20.1868	21.5895				+	wt_GFP	6	6	6	9	9	9	112.8	0	7.9739	80135000	38	0	0	0	0	0	0	7128100	4648700	7703100	6601800	13052000	16808000	6340700	4996400	3968800	1496700
22.2557	22.0143	22.4197	22.4292	21.4224	21.1443	22.5724	22.5968	22.2084	22.0266	22.3045	22.3059	22.274	22.3207	22.2742	22.2108	22.0259	22.1001						5	5	5	7.6	7.6	7.6	112.75	0	10.447	147140000	79	3526200	3558400	3587400	3842500	3330300	2824300	6544700	6762800	12356000	10083000	17406000	20976000	12588000	10161000	5743400	7804700
20.5473	21.63	19.9202	21.5499	21.284	21.5055	19.3196	18.1932	19.3359	21.1613	20.7944	19.739	22.6227	22.977	21.5666	21.5409	20.9506	20.8759				+	wt_GFP	9	9	9	6.7	6.7	6.7	184.64	0	23.008	55051000	39	0	0	0	0	5436700	4490300	0	542030	1194200	686430	0	0	12201000	18025000	2627000	4715600
24.5702	24.4368	24.3303	24.259	23.8923	23.9727	25.1422	25.0255	24.8536	24.8257	25.5668	25.7343	24.9303	24.92	24.7056	24.6951	25.0109	24.9508				+	wt_GFP	22	22	22	54.6	54.6	54.6	42.272	0	145.08	944860000	377	20723000	22450000	14091000	11449000	21096000	19294000	47528000	52882000	72797000	55156000	123490000	151990000	58706000	62240000	42825000	40741000
21.6622	21.6119	21.8785	19.0367	21.0409	21.0581	22.1165	22.0891	21.9032	22.0679	22.302	22.3819	21.7227	21.6502	18.4159	21.2667	21.814	21.6994				+	wt_GFP	4	4	4	20.2	20.2	20.2	18.998	0	12.286	104070000	64	1781500	5081800	3415000	1103500	3635400	5647900	5274300	6023800	9539400	11486000	16401000	10776000	4673800	3533700	1131800	2915400
21.092	21.1746	21.5169	21.4996	20.6601	20.0054	22.583	22.3642	21.8648	21.784	22.341	22.3733	22.3557	22.3241	22.1182	22.0099	22.1191	22.0588				+	wt_GFP	10	10	10	19.1	19.1	19.1	76.536	0	41.054	119330000	91	1236900	791940	1858900	1918000	1563700	0	7795000	6995100	10617000	8806600	14425000	13713000	9972900	9016200	7835300	5615300
19.8109	22.1161	20.8425	20.4257	20.1812	19.0483	22.1423	22.0189	21.4981	21.568	22.0071	21.8062	22.0787	22.2511	22.2913	22.1734	22.5742	22.3536				+	wt_GFP	7	7	7	12.4	12.4	12.4	83.735	0	8.1993	94507000	55	0	0	0	0	0	0	6123900	6386000	6260600	3219300	8661500	9369100	9007100	8690100	8773400	7261700
19.8441	20.449	20.2695	20.8059	21.0963	19.6717	18.5299	21.8562	18.9111	18.8841	21.8735	21.6759	21.3027	21.1224	21.4685	21.5276	21.3349	21.2984						4	4	4	35.5	35.5	35.5	20.105	0	6.7473	58078000	46	0	938950	0	0	567330	0	2599600	4826300	2162900	2580500	11385000	10014000	3726000	3334800	3449100	3647400
27.7388	27.74	27.065	27.0222	27.5838	27.6198	25.9435	25.8991	26.8959	26.8244	26.3314	26.3438	26.5823	26.5708	26.0216	25.9833	26.0025	26.0614				+	wt_GFP	25	25	25	53.7	53.7	53.7	39.594	0	219.27	3454900000	432	150640000	206080000	93343000	102690000	390720000	418450000	119160000	92912000	269210000	210190000	155410000	168220000	228890000	252870000	140360000	134200000
28.1321	28.1867	27.9753	27.9214	28.5709	28.6073	28.5986	28.6834	28.6342	28.5943	28.6796	28.753	28.9203	28.9644	28.7639	28.7518	28.7632	28.7844				+	wt_GFP	48	48	48	66.8	66.8	66.8	77.515	0	323.31	15246000000	2142	299320000	403970000	248080000	268810000	877010000	831190000	672270000	729210000	1164300000	1101200000	1169900000	1187400000	1217000000	1214200000	911940000	913630000
23.8878	23.8915	24.2171	24.1707	24.2523	24.2567	25.1619	24.9709	24.8679	24.9484	24.6226	24.567	25.2482	25.197	25.1142	25.0625	24.9096	24.9192				+	wt_GFP	16	16	16	38.4	38.4	38.4	57.861	0	110.4	859560000	229	14553000	18331000	14173000	13144000	38208000	30356000	40228000	44051000	80196000	74716000	62397000	61551000	67757000	74142000	53046000	59437000
23.1194	22.9719	22.6518	22.7538	23.103	23.1394	22.8461	23.0045	22.8703	22.7514	22.3923	22.6107	22.713	22.8564	22.607	22.5581	22.6203	22.6274				+	wt_GFP	6	6	6	35.9	35.9	35.9	18.001	0	19.671	211780000	114	7625400	10011000	6024900	6078600	18634000	16003000	9965000	11258000	18029000	15489000	12118000	14211000	14605000	12225000	8467500	9019900
26.6206	26.4809	25.4231	25.4949	25.8452	25.8776	26.6262	26.5107	27.0285	27.0993	27.4315	27.4363	26.7778	26.6931	26.7767	26.7223	26.7798	26.772				+	wt_GFP	21	21	19	68.2	68.2	65.8	45.671	0	323.31	3806800000	443	106840000	126050000	30508000	33712000	119620000	116620000	134460000	155870000	412570000	336210000	477630000	453030000	246700000	218290000	196250000	180370000
20.3289	18.6733	20.5606	18.6442	20.9485	19.5887	22.0611	22.3522	21.718	21.3976	22.2284	22.295	22.1975	22.4849	22.039	21.9452	22.2331	22.0963				+	wt_GFP	8	8	6	17.7	17.7	14.9	68.895	0	9.0794	100230000	43	0	0	0	0	0	0	4470300	5854100	6919200	5636500	15359000	17626000	9964600	8383600	6584100	4880600
20.1363	20.3702	19.9984	21.1758	20.9392	19.3578	22.1857	22.1303	21.6933	22.212	22.3385	22.2534	22.4166	22.3993	22.1877	22.2153	22.533	22.334				+	wt_GFP	10	9	9	13.4	11.9	11.9	92.153	0	21.429	109790000	64	0	454000	0	0	887510	0	8032200	3817800	9809900	8490300	9926200	9159100	7909600	14460000	5859900	4490800
24.0669	24.0262	24.2573	24.107	23.9549	23.9743	20.0233	23.9844	23.7351	23.8484	23.6336	23.542	23.8272	23.9168	24.1499	24.3197	23.9992	24.1881						6	6	5	44.4	44.4	40.9	32.922	0	37.627	455490000	115	18991000	19782000	16961000	16121000	27725000	29874000	6380500	18790000	35853000	20930000	31455000	29660000	28195000	28599000	28824000	31752000
20.1139	21.5448	21.3026	22.0975	22.7782	22.8637	20.125	21.4631	21.5357	21.7573	19.7577	20.1367	22.477	22.6108	22.0462	21.9745	21.7941	21.8902				+	wt_GFP	3	3	3	46.8	46.8	46.8	11.832	0	39.954	110840000	54	1874200	3276400	1889000	3920400	13397000	16029000	2541400	3284100	7367400	5938600	2387500	2292600	11152000	13966000	5434300	5280500
20.3963	20.8673	18.22	20.5613	21.697	21.7383	19.9645	19.4803	21.0955	20.7535	20.9128	20.8145	21.9613	21.7891	21.3455	21.1226	21.189	20.6096						10	10	10	7	7	7	197.58	0	25.729	58947000	63	0	297800	629450	1033800	7312300	7573000	0	0	4759800	1897100	2369400	2545400	9094900	10333000	3384900	3137100
22.8677	22.959	22.634	21.6106	22.2829	22.1576	22.1032	22.2391	22.0819	22.2693	23.0319	22.8265	21.7653	21.9341	21.6069	20.6173	20.3379	20.2505						10	10	10	39.1	39.1	39.1	43.215	0	50.67	145330000	79	5134700	7193200	6023500	1724900	6603400	7288900	3270900	6163600	12886000	10429000	27241000	20472000	9739500	10082000	3241600	2370700
21.4162	19.5678	20.3551	19.4585	20.0574	20.2637	24.2204	24.3219	24.0479	24.1699	24.36	24.1844	24.3618	24.4112	24.3857	24.2356	24.3647	24.3336				+	wt_GFP	25	25	25	29	29	29	138.34	0	71.089	453050000	260	2500700	1248800	665600	652140	1335500	988280	25163000	28255000	41085000	39370000	56278000	42072000	42334000	34892000	29936000	27142000
20.3963	19.991	18.4583	20.0236	19.7341	19.6509	20.8366	20.723	19.5727	20.1567	20.746	20.8161	20.4194	20.8871	20.6124	20.5224	20.8466	20.9057				+	wt_GFP	9	9	9	10.5	10.5	10.5	99.058	0	16.073	32846000	33	0	0	0	0	0	0	2134900	1442500	871010	972350	2249300	6657600	2651700	3353200	1998000	1872200
19.6307	23.3648	20.9052	20.4196	23.1206	23.2932	25.0162	24.9546	25.0729	25.0858	24.0283	24.0729	24.599	24.5643	25.241	25.2413	25.1009	25.0961				+	wt_GFP	4	4	4	11.2	11.2	11.2	53.944	0	54.761	716270000	85	4404600	11992000	5242300	5795700	8479000	16646000	49094000	48506000	58204000	83858000	33050000	38051000	47742000	42741000	64202000	67744000
20.0076	21.4639	21.7039	20.7093	21.3327	21.5344	21.8124	21.9898	21.7961	21.8265	21.7196	21.5855	21.929	21.9093	22.1309	22.6283	22.1866	22.1521				+	wt_GFP	12	12	12	13.9	13.9	13.9	159	0	22.851	107940000	89	721890	2755400	1917800	548520	2150500	3172200	4877100	6004200	10274000	9211500	4835300	9512700	6443300	4850100	8599900	14291000
22.0004	22.3354	22.2887	22.3172	22.4131	22.5184	20.4425	22.0882	22.0501	21.9115	19.1916	19.5669	20.8599	19.8371	20.059	20.8055	20.1663	19.9752				+	wt_GFP	7	7	7	28.7	28.7	28.7	35.693	0	17.271	74190000	48	4997600	4936400	4899700	5436100	10926000	12388000	2083300	3708900	10680000	4684000	0	2146700	1812800	0	2022900	1523900
21.0988	21.2059	21.429	21.2542	18.4801	19.9112	21.5419	21.3587	21.2816	21.149	21.1541	21.5056	21.2289	21.3445	21.35	21.2591	21.6357	21.027						6	6	6	10.8	10.8	10.8	87.301	0	11.4	71297000	64	1491700	3024400	1655100	2394100	1115600	984290	4440100	3931100	8037700	7419500	7407400	6206600	3044600	3157900	2755800	4155900
20.2225	19.9998	22.3961	22.1489	20.6044	18.9722	24.2026	24.3329	23.4517	23.1989	24.0451	24.0635	23.9416	23.9751	24.0891	23.8439	24.1754	24.0722				+	wt_GFP	9	9	9	17.4	17.4	17.4	92.689	0	22.766	369940000	97	3416500	2857000	3980500	3829800	0	0	26895000	28010000	27332000	20652000	40627000	40670000	28802000	28864000	23751000	23734000
20.2784	20.5195	19.8061	20.3796	20.8419	19.736	21.6156	21.7369	21.3141	21.262	21.7085	21.6176	19.8053	20.4989	19.281	19.4404	20.2611	20.5771				+	wt_GFP	4	4	4	7	7	7	131.45	0	15.543	36954000	21	0	0	0	0	0	0	4410100	4182500	3680200	5505300	7596300	9582700	0	0	0	0
19.2404	18.9402	19.8628	21.6391	21.2751	18.6086	23.1078	23.3024	22.781	22.9843	23.0901	23.0189	22.8887	23.0899	23.1897	23.2843	23.3211	23.3977				+	wt_GFP	8	8	7	31.6	31.6	28.6	40.736	0	29.462	208510000	94	0	0	467800	2257800	2110000	1819000	9414700	13825000	17657000	21043000	17481000	19812000	13775000	16652000	15700000	17335000
19.5622	20.8636	19.8052	21.2443	28.8491	18.8742	26.7187	26.9074	26.5444	26.4007	25.9046	25.8568	25.5572	26.2883	25.9352	25.651	26.3423	25.7454				+	wt_GFP	10	10	10	12.6	12.6	12.6	110.42	0	70.384	2899000000	118	417490	1905400	326410000	0	665930000	1132200	19337000	20503000	566530000	23830000	25853000	27566000	8387600	822480000	350270000	8013100
20.2112	19.3432	19.1282	19.1736	21.1028	20.1812	23.8761	23.7585	23.7936	23.6874	23.9351	23.9171	23.7703	23.7798	23.826	23.8054	23.7928	23.7509				+	wt_GFP	23	23	23	38.6	38.6	38.6	89.321	0	88.611	330550000	183	0	545740	0	0	436840	495460	18409000	11221000	40775000	37789000	49062000	40115000	23866000	22132000	23758000	17390000
22.604	22.5309	22.9231	22.7861	23.4089	23.2152	21.8286	22.1951	21.9654	22.3339	21.9711	22.0432	23.3346	23.3784	22.7645	22.7818	22.4785	22.3994				+	wt_GFP	9	9	9	29.2	29.2	29.2	51.958	0	27.925	194470000	93	4459700	4922500	7810000	7425400	18374000	26506000	4281900	3985200	9764500	10354000	6857000	6896600	23490000	22485000	8593100	11707000
23.0786	23.2279	23.6922	23.2706	23.5733	23.5885	24.3229	24.5698	24.3968	24.3994	24.7984	24.8252	25.0826	25.0692	24.7156	24.8553	25.0652	25.1164				+	wt_GFP	15	15	13	46.8	46.8	44.2	45.374	0	130.61	746100000	220	7765100	14882000	9468300	6072100	25217000	25554000	20591000	22794000	71939000	70179000	88405000	93926000	53191000	43785000	34544000	39334000
25.4186	25.4912	25.6015	25.4759	25.8884	25.9003	24.9775	25.1255	25.2066	25.2411	24.9647	24.9294	25.645	25.6157	25.4511	25.4415	25.4354	25.4158				+	wt_GFP	39	39	39	40.1	40.1	40.1	136.06	0	164.76	1325700000	615	39455000	55964000	38278000	38463000	142050000	127790000	28831000	34908000	90366000	100180000	67490000	59801000	94679000	116150000	64152000	82373000
22.8021	22.821	22.3211	22.4508	23.7574	23.9633	20.6495	20.2597	22.0204	21.8465	21.388	19.3143	23.3988	23.6952	22.263	22.2794	21.6621	21.5731				+	wt_GFP	6	6	6	40.6	40.6	40.6	14.173	0	17.105	179290000	62	5981300	7281500	3785100	4303100	29412000	31440000	1360900	1116500	8162800	6698300	4795500	2240300	22090000	28024000	6547700	6701900
23.0094	23.0775	22.7385	22.6342	22.6615	21.9928	25.2661	25.2833	25.0712	25.0872	25.5596	25.6188	25.0517	25.099	24.9489	24.907	25.1203	25.1088				+	wt_GFP	32	32	32	43.7	43.7	43.7	103.28	0	105.11	897350000	357	7418100	8242600	5033500	5102400	8856500	5819800	54061000	53147000	88713000	70032000	119010000	122640000	52029000	69701000	51223000	50013000
24.4096	24.4424	23.3826	22.6728	24.283	24.2653	23.7977	23.978	24.6193	24.3986	24.4235	24.5393	24.0677	24.0674	23.9893	24.0402	24.1268	24.1826						15	9	9	43.7	29	29	49.263	0	171.68	584300000	218	25108000	31971000	6696300	2427800	35273000	36613000	16395000	16153000	62526000	51786000	52545000	60974000	35781000	32819000	27305000	27484000
22.9667	23.0821	23.3441	23.4316	23.192	23.0941	23.7017	23.5326	23.5205	23.5335	23.5462	23.5912	23.7712	23.7166	23.6634	23.7282	23.5559	23.5862				+	wt_GFP	11	11	11	24.5	24.5	24.5	52.839	0	59.206	356930000	205	7119700	8608000	6430600	7812100	16266000	15034000	13811000	19262000	29206000	28266000	25748000	28125000	30620000	24592000	23253000	18819000
26.2758	26.3925	26.3572	26.4148	26.5073	26.5658	26.3521	26.3296	26.2544	26.3709	26.2424	26.2993	25.979	26.0383	26.2667	26.2553	26.109	26.1431				+	wt_GFP	15	15	13	36.9	36.9	34.8	48.607	0	108.68	2430900000	458	66467000	98865000	63630000	66721000	155650000	158430000	114400000	105810000	210590000	223560000	192380000	193150000	125830000	132880000	133930000	118430000
21.7072	21.414	22.0374	21.9366	22.2779	22.193	21.4647	21.4534	21.2326	21.5282	21.7343	20.8242	22.3835	22.6162	21.5228	21.2734	21.4897	21.4559				+	wt_GFP	6	6	6	40.4	40.4	40.4	26.599	0	20.519	104580000	74	3297500	2631600	3025500	2911400	15276000	9134800	3168500	3172700	7780000	3639000	4705000	7976500	11307000	9231400	3887000	5220300
31.5699	31.4971	31.6993	31.6434	30.9265	30.9189	28.3041	28.3319	28.2655	28.3233	28.3256	28.2933	28.1229	28.1564	28.1842	28.1816	28.0819	28.1191				+	wt_GFP	65	65	65	69.3	69.3	69.3	93.371	0	323.31	27120000000	2224	3585600000	3986700000	2960800000	2973100000	3812500000	3765700000	347330000	396010000	720350000	664920000	660350000	676190000	447990000	409380000	403580000	423460000
19.9621	20.3124	19.997	19.1524	20.4466	19.7433	21.5747	20.9563	21.6271	21.6141	21.7393	21.618	20.8947	21.3459	21.3924	21.2552	21.4661	21.505				+	wt_GFP	4	4	4	13.4	13.4	13.4	27.978	0	7.4679	67708000	59	296080	329610	608200	780300	493180	564460	5010100	4556400	8153900	7232000	8360300	7616200	1382500	5087000	4697300	1455900
22.1408	18.989	21.1745	18.9501	21.0494	21.0447	22.043	22.2921	22.6536	22.292	23.1749	22.6231	22.1166	21.8582	22.0294	22.1506	22.3978	22.5904				+	wt_GFP	15	15	15	10.7	10.7	10.7	276.04	0	30.069	140090000	99	3288800	883360	783520	553280	2486600	2398600	4277400	6645800	16248000	11750000	22747000	17300000	8527100	5682900	7121600	6001600
22.0992	18.9316	21.4946	21.1906	22.0557	22.215	22.6219	22.4963	22.4627	22.1944	22.3082	22.6237	22.9476	23.0614	22.6675	22.399	22.6788	22.3666				+	wt_GFP	9	9	9	17.2	17.2	17.2	106.37	0	44.333	164620000	69	2015600	574020	2783500	2342400	2828300	3613600	9601800	8836000	19073000	14007000	14970000	8566000	19478000	17531000	10949000	9491200
20.9058	19.697	19.1505	20.1839	19.4377	19.6466	21.5082	22.0117	20.3234	21.4067	21.7373	21.8255	21.6117	21.9024	21.8031	21.8837	21.9747	21.8538				+	wt_GFP	4	4	3	13.6	13.6	9.7	44.694	0	8.1237	69386000	33	0	0	0	0	0	0	4004400	7131000	0	4031600	7484100	9871100	6297600	4941900	5842800	6072500
19.7135	19.667	20.8241	20.1902	19.4607	20.4913	22.982	22.986	22.561	22.5941	23.1463	23.0698	22.5225	22.4842	22.3329	22.367	22.6557	22.7061				+	wt_GFP	9	9	9	50.7	50.7	50.7	30.627	0	39.03	155150000	76	0	0	0	0	0	0	6506500	11235000	15373000	8770500	25798000	25601000	12748000	10830000	6533600	7932900
21.2157	20.8469	20.8484	20.5802	21.6446	21.4785	20.1524	19.4119	20.7674	20.9123	19.8058	20.7008	20.9322	20.6	21.383	21.066	21.0372	20.6274				+	wt_GFP	6	6	6	47	47	47	19.667	0	6.9038	53771000	56	2092400	1881500	1444400	1208300	7176500	7335000	1424600	1451800	3432300	3615600	0	3080000	3984200	2507200	4808700	2270400
20.1089	20.3367	20.5838	21.4531	21.1158	20.3721	22.2045	22.1726	21.772	22.0836	21.5574	20.2784	21.5529	21.7201	21.7211	21.7626	21.8211	22.0917				+	wt_GFP	7	7	7	18	18	18	52.22	0	8.1187	88388000	45	1856400	1863400	2006400	728410	2882700	1920400	8336500	7267900	6359400	10999000	6710400	2541000	4519800	6498400	5904800	4813000
20.7807	19.8396	19.8723	19.3981	20.2517	18.9409	21.6828	22.0393	21.5607	21.3766	22.2173	22.1955	21.83	22.0783	21.4086	21.5417	21.5768	21.4495				+	wt_GFP	4	4	4	42.4	42.4	42.4	18.566	0	9.1335	80771000	54	0	0	0	0	0	0	3065100	3996500	8417000	6945400	12543000	12119000	7047400	8291400	4522400	3055000
26.5094	26.5528	26.6263	26.5685	26.2752	26.3286	26.0059	26.0293	26.2309	26.2902	25.3775	25.4096	25.9074	25.8872	26.5923	26.5413	26.4721	26.5731				+	wt_GFP	12	12	10	4.1	4.1	3.2	310.79	0	168.39	2347900000	301	97844000	152220000	94979000	85693000	200570000	180200000	75434000	81302000	240880000	194420000	106110000	99098000	59862000	98523000	139250000	134110000
23.6445	23.7629	23.9341	23.8974	23.5513	23.4223	24.337	24.2575	24.367	24.2772	24.2195	24.1879	24.449	24.318	24.3855	24.3807	24.4272	24.6244				+	wt_GFP	14	12	7	41.4	35.2	20	46.153	0	55.624	589170000	176	10996000	11682000	9537500	14394000	20077000	10972000	29514000	28298000	51842000	50059000	45224000	47198000	43234000	40460000	36108000	43170000
29.0815	29.1083	29.5216	29.4776	28.6605	28.6731	29.2313	29.18	28.8413	28.7931	28.6734	28.7347	28.9602	28.8815	29.082	28.9931	28.9515	28.9638						23	10	10	29.9	14.3	14.3	50.733	0	60.679	15132000000	341	505000000	741670000	697920000	716780000	743740000	729930000	862390000	838240000	1216100000	1004500000	980210000	1063900000	772130000	815150000	718970000	859500000
22.6011	22.7414	22.4865	21.8952	23.0351	22.8921	23.0053	22.6607	23.2104	22.9957	22.7277	22.7847	22.8582	22.8955	23.4759	23.3917	23.4689	23.41						9	9	9	24.6	24.6	24.6	44.76	0	60.457	243700000	150	5800800	9218500	3632700	2615800	16749000	14547000	10911000	6439500	25172000	8224600	9547100	8653500	15068000	17787000	22884000	20177000
23.7247	23.6804	24.1356	24.1174	23.5476	23.5475	24.629	24.583	24.4538	24.4071	24.2182	24.2389	24.3432	24.2728	24.0035	24.1309	24.2798	24.3071				+	wt_GFP	17	17	17	33.2	33.2	33.2	67.314	0	63.985	582170000	201	8789700	16584000	10737000	13012000	18855000	23439000	37887000	29417000	69956000	66051000	45432000	51354000	35220000	38187000	28247000	25776000
20.6851	20.5579	21.0792	20.323	19.614	20.2619	21.6554	21.6596	21.2906	21.2172	21.9597	21.6077	21.8485	21.8664	21.6281	21.5785	21.6113	21.7411				+	wt_GFP	4	4	4	36.9	36.9	36.9	18.275	0	19.366	70336000	33	0	0	0	0	0	0	4776600	4123900	8005200	4838900	5058400	3904500	8620200	5865500	6155900	4561200
28.632	28.6704	28.4133	28.4363	28.6709	28.7032	28.6975	28.7078	29.027	29.1195	28.8068	28.7644	28.7055	28.8133	28.6887	28.7164	28.7544	28.7203				+	wt_GFP	28	28	28	22.1	22.1	22.1	91	0	323.31	14144000000	961	433630000	576130000	347230000	359170000	839440000	849350000	504490000	611910000	1261000000	1325700000	1183500000	1180000000	783770000	822950000	693660000	692590000
20.5529	18.8844	19.9965	20.534	23.7348	24.0217	24.0948	23.9225	24.1574	24.5571	23.577	23.2631	23.7119	19.3574	23.5578	23.7903	23.7791	24.2224				+	wt_GFP	15	2	2	57.2	13.1	13.1	17.258	0.00043802	3.0489	390170000	46	6541200	8462700	5989500	7000800	28463000	24760000	27331000	27287000	9904800	72996000	32727000	4548600	30738000	3049000	21735000	27416000
25.4061	25.218	25.448	25.4892	25.6851	25.7449	26.3427	26.42	26.2419	26.2604	25.8242	25.8428	26.3593	26.3962	26.1969	26.1915	26.3363	26.3035				+	wt_GFP	10	10	10	43.1	43.1	43.1	24.146	0	42.001	2096500000	278	34449000	39110000	30216000	31776000	97786000	109310000	125640000	122910000	197200000	182660000	127800000	145000000	169180000	177890000	114140000	120220000
25.1999	25.2131	25.3076	25.2051	25.4213	25.5126	25.5968	25.6797	26.156	26.0658	25.749	26.014	25.9434	25.8814	25.8508	25.7765	25.8308	25.7546				+	wt_GFP	10	10	10	54.4	54.4	54.4	15.798	0	33.455	1716300000	232	37207000	33964000	36881000	42602000	61944000	71800000	62950000	83506000	181150000	127360000	112570000	173410000	132430000	131730000	97695000	97408000
26.794	27.0075	27.0017	26.858	26.75	26.7834	26.9475	27.1077	26.9523	26.9454	26.7132	26.7035	26.5612	26.5945	26.7406	26.7759	27.1597	27.0755						5	5	5	52.2	52.2	52.2	10.275	0	150.71	3839200000	236	140710000	184610000	153000000	139610000	200480000	185310000	209240000	222840000	262470000	303900000	249300000	256960000	189230000	203090000	211630000	194940000
21.3941	20.6654	19.2655	19.6897	19.6471	21.4423	22.6114	22.5968	22.5911	22.7	22.9362	23.0518	22.7305	22.7157	22.8837	22.722	22.7542	22.9107				+	wt_GFP	9	9	9	33	33	33	38.926	0	28.854	159070000	102	0	0	0	0	804030	0	9026200	7721800	12556000	12802000	23319000	23512000	13579000	14754000	9851300	8821200
27.2775	27.3604	26.8196	26.7997	27.7208	27.76	27.0034	27.0557	27.4983	27.5029	27.3799	27.3285	27.5157	27.5104	27.3903	27.4028	27.3469	27.2896						32	32	32	65.9	65.9	65.9	50.976	0	323.31	5354400000	853	135400000	196420000	100160000	109780000	429830000	413200000	131350000	140050000	491720000	430460000	426530000	417300000	377180000	346150000	288860000	294340000
23.9152	24.1544	24.223	24.2386	23.4087	23.439	25.9718	26.1626	25.2306	25.4225	25.6986	25.8189	25.7415	25.7487	26.178	26.2058	26.3321	26.2301				+	wt_GFP	19	14	14	71.3	60.7	60.7	28.302	0	100.92	1477700000	220	14311000	15629000	13194000	14527000	13587000	14569000	79103000	97682000	81869000	89969000	123350000	151170000	98072000	88137000	127030000	132940000
22.8872	22.9798	22.96	22.9177	22.8104	22.8407	22.4753	22.0566	22.3759	22.3383	21.6073	21.7577	21.8744	21.6235	21.6647	21.6635	21.7833	21.4273				+	wt_GFP	7	7	7	43.1	43.1	43.1	23.399	0	30.345	143210000	75	6379500	8317200	7646600	8246800	10383000	14031000	7080500	8703000	12151000	13239000	6855600	5559000	6792300	5980300	5222800	5696900
29.7545	29.6397	29.6365	29.7209	29.3357	29.3277	29.3881	29.2499	29.2738	29.2137	29.2587	29.2821	29.0988	29.1126	29.3339	29.2917	29.2518	29.2782				+	wt_GFP	25	25	25	75.3	75.3	75.3	22.127	0	323.31	20164000000	1056	1254400000	1396900000	767110000	796170000	1623800000	1563500000	526740000	510320000	1847900000	1634900000	1795300000	1932900000	710190000	682360000	709970000	759180000
23.0321	23.0234	22.8931	22.6431	23.6114	23.6252	21.8698	22.5062	23.309	23.2831	22.9024	22.9492	23.5815	23.235	23.115	23.3153	23.065	22.7612						12	12	4	47	47	16.1	37.512	0	54.251	272880000	187	8767600	9847000	4671700	3298900	26010000	29235000	3419500	5064900	28379000	28171000	15491000	13745000	22300000	18318000	12941000	16864000
20.7038	18.9024	20.4166	20.3683	18.7645	19.9629	22.8458	22.827	22.9673	23.1232	23.2321	23.1311	23.1092	22.677	22.7975	23.0627	23.009	22.9303				+	wt_GFP	13	13	13	36.6	36.6	36.6	49.184	0	78.173	187010000	97	0	0	842940	0	0	0	8439000	11806000	21223000	13233000	21666000	28355000	18284000	9882900	14773000	10463000
22.316	21.9232	22.1822	21.9501	21.6532	21.8468	22.9904	23.027	23.5204	23.6037	23.2037	23.4194	22.9195	23.0906	23.4009	23.3673	23.2526	23.1665				+	wt_GFP	13	13	12	47.3	47.3	44.3	45.626	0	61.115	260850000	140	3824700	3524200	2463000	2119100	4720700	5692000	14237000	14257000	34568000	34193000	19265000	19589000	17352000	16773000	17983000	16374000
29.3602	29.321	29.3195	29.2841	29.2005	29.209	29.3571	29.3598	29.4833	29.4333	29.1982	29.3041	29.1219	29.131	29.1565	29.2066	29.1728	29.2007						22	22	22	62.5	62.5	62.5	24.205	0	236.18	18836000000	894	697490000	817710000	587680000	613610000	1020500000	990970000	901010000	893290000	1764200000	1620200000	1362000000	1450300000	1061200000	1075100000	835380000	985530000
24.8883	24.6958	24.0272	23.9474	25.2448	25.2182	24.2228	24.1644	24.742	24.7443	23.6736	23.742	24.8722	24.9769	24.4174	24.2031	24.5408	24.6969						12	12	12	70.8	70.8	70.8	14.839	0	39.623	763940000	177	37843000	44387000	20141000	13634000	70856000	62032000	23657000	23701000	74273000	78321000	31382000	33298000	45798000	44928000	35559000	36340000
30.0776	29.9431	30.47	30.5367	29.818	29.8322	30.0652	29.9731	29.7996	29.7189	29.7824	29.7859	29.7584	29.7302	29.8053	29.8316	29.8466	29.847				+	wt_GFP	17	17	17	64.4	64.4	64.4	16.445	0	75.262	29984000000	1130	1121300000	1310200000	1389700000	1488800000	1586700000	1622900000	1552700000	1469200000	2358600000	2229700000	2159400000	2157800000	1645000000	1529600000	1411300000	1511000000
23.1145	23.3226	23.2525	23.3247	22.6078	22.7066	27.6161	27.5712	27.3192	27.2428	27.6285	27.5288	27.4807	27.3551	27.7542	27.6749	27.9769	27.9381				+	wt_GFP	27	25	25	78	74.1	74.1	29.174	0	165.05	5340800000	506	10310000	14723000	8069100	12837000	14061000	14432000	359810000	366710000	455240000	407340000	531610000	474170000	348890000	362490000	446290000	424320000
30.2608	30.2129	30.2511	30.2863	29.8533	29.9074	29.9361	29.9271	30.1095	30.0628	29.6836	29.632	29.5134	29.6292	29.9078	29.8173	29.8957	29.9184				+	wt_GFP	13	13	13	70.2	70.2	70.2	16.273	0	240.19	30576000000	886	1217600000	1432700000	1193400000	1095600000	1691000000	1732900000	1519200000	1589300000	2661800000	2480800000	1935000000	1879200000	1511300000	1559600000	1663300000	1675500000
30.6881	30.5386	30.7017	30.8469	30.3093	30.39	30.6304	30.457	30.1972	30.1938	30.1579	30.2347	30.0271	30.0989	30.0849	30.1619	30.2795	30.4068				+	wt_GFP	16	16	16	62.2	62.2	62.2	15.807	0	316.59	39299000000	637	2780000000	2721100000	1731000000	1594800000	3110600000	3032800000	1329200000	1252100000	3438400000	2934300000	3505000000	4073800000	1277200000	1289100000	1173000000	1223000000
31.0411	31.1328	31.6185	31.5869	30.885	30.9955	31.3568	31.3365	30.9669	30.9963	31.0914	31.0638	30.8647	30.9263	31.0304	30.9673	31.1256	31.1309						29	29	29	72.4	72.4	72.4	17.718	0	243.23	69066000000	1444	2208800000	2983100000	3027600000	3224900000	3638500000	3808300000	3666100000	3740800000	5019400000	4763400000	5491000000	5403000000	3586200000	3616400000	3383300000	3327800000
27.0166	27.1322	27.4665	27.2567	26.9086	26.8731	27.1971	27.1668	26.8488	26.8447	26.7553	26.8181	26.8394	26.8994	26.7314	26.6312	26.807	26.8291						5	5	5	50	50	50	6.6767	0	12.711	3873300000	278	126690000	167940000	141170000	147830000	209860000	194360000	185640000	193220000	249000000	261330000	662750000	238210000	187620000	197560000	150860000	149770000
28.3477	28.2502	28.6177	28.5693	28.166	28.2116	28.45	28.4251	28.4235	28.3033	28.2483	28.2286	28.2215	28.2395	28.4517	28.4265	28.3926	28.4003						16	16	16	62.9	62.9	62.9	17.222	0	118.45	9955800000	349	350850000	338500000	331200000	334280000	511400000	436230000	515480000	518000000	847550000	769420000	698590000	687780000	585670000	577300000	573470000	573530000
28.8889	28.942	29.1536	29.1461	28.9889	29.0502	29.5552	29.5234	29.3795	29.3458	28.9386	28.9926	29.3599	29.4088	29.538	29.4816	29.4685	29.4561				+	wt_GFP	25	25	25	75.9	75.9	75.9	18.431	0	156.18	18957000000	716	478970000	624850000	539240000	574770000	891270000	941500000	1034700000	1059200000	1557100000	1515200000	1161000000	1193100000	1262100000	1264300000	1110500000	1212300000
22.5597	22.6077	23.5024	23.4191	23.3985	23.5821	23.7884	23.8472	23.3332	23.2299	23.0296	22.9648	24.1632	24.2453	23.6176	23.5476	23.6359	23.7039						5	5	5	39	39	39	13.527	0	10.475	352830000	77	5065700	6462500	9773800	10194000	20579000	21388000	20206000	20400000	22211000	21094000	15406000	19414000	37387000	37029000	20568000	19404000
19.9154	20.4231	19.6442	18.1481	19.9864	19.2007	22.9314	23.0938	23.2808	23.1685	23.1217	23.1631	22.916	23.0747	23.2087	23.1782	23.1587	23.2195				+	wt_GFP	12	12	12	39.8	39.8	39.8	44.172	0	37.071	207270000	106	0	360230	458290	0	465190	235530	5326100	12057000	30562000	26857000	21790000	20628000	11840000	11493000	13025000	18320000
26.7799	26.8238	26.8136	26.8843	27.1508	27.1995	28.0588	28.0351	27.7665	27.8123	27.6398	27.5898	27.9202	27.9114	27.8473	27.7705	27.8759	27.8048				+	wt_GFP	19	19	19	45.9	45.9	45.9	29.995	0	131.52	6152100000	556	116560000	136510000	97814000	103570000	239940000	245620000	388930000	389970000	540920000	501750000	431310000	447510000	496910000	471930000	383140000	364370000
25.2069	25.4579	25.729	25.7865	25.1697	25.2466	25.3299	25.3058	24.1358	23.9987	24.827	25.0291	24.6989	24.9218	25.0098	24.9076	24.7325	24.9749				+	wt_GFP	6	6	6	40.1	40.1	40.1	19.463	0	50.75	996260000	156	41751000	42898000	48063000	37999000	60918000	80811000	36214000	54354000	49097000	43782000	73630000	63351000	61575000	59205000	58590000	56792000
28.4927	28.4818	28.5944	28.6302	28.3108	28.388	28.762	28.7039	28.5054	28.5085	28.3359	28.3843	28.4062	28.376	28.5271	28.386	28.3941	28.3457						13	13	13	53.8	53.8	53.8	17.695	0	108.68	10727000000	413	417760000	529890000	411840000	424940000	631030000	627340000	495320000	473850000	937600000	896350000	803700000	812600000	524180000	538220000	528310000	506290000
29.376	29.0808	29.2069	29.1382	28.9329	28.9683	29.2021	29.246	29.1921	29.2208	29.0854	29.0786	28.8256	28.8049	28.9534	28.9837	29.0955	29.0357						22	22	22	49.4	49.4	49.4	28.68	0	279.62	17739000000	1075	699310000	818610000	621830000	689080000	1099100000	1007800000	806100000	882890000	1364900000	1644000000	1578000000	1603100000	1025600000	711050000	724980000	774960000
27.0574	27.0044	26.6181	26.5024	27.7273	27.8163	25.444	25.1553	25.9198	25.753	25.1656	25.0941	25.7161	25.7301	25.3203	25.2688	25.7323	25.6969				+	wt_GFP	15	15	15	68.9	68.9	68.9	11.367	0	59.792	2367400000	341	138330000	155090000	92735000	93341000	380520000	388200000	60278000	59464000	141760000	125080000	80562000	80268000	110460000	107300000	63811000	68330000
24.1504	24.4804	24.407	24.5261	24.6508	24.5609	24.5668	24.5983	24.4235	24.3643	24.2381	24.2877	24.9994	24.8422	24.6665	24.7354	24.6715	24.6545						9	9	9	34.3	34.3	34.3	24.423	0	20.721	739370000	122	19042000	26566000	12924000	14934000	53159000	49228000	30821000	33333000	58484000	53747000	49396000	53665000	57616000	51160000	40168000	40108000
30.0252	30.0136	30.1247	30.0562	29.7839	29.7936	29.5012	29.575	29.6255	29.6936	29.8691	29.8628	28.8597	28.9705	29.0879	29.1461	29.2297	29.2467				+	wt_GFP	21	21	21	73.6	73.6	73.6	14.865	0	285.9	24986000000	1292	1251800000	1490500000	1266800000	1225500000	1708500000	1740200000	839970000	845470000	2042000000	1560200000	2272600000	2267000000	1015300000	1037700000	1002800000	1029100000
20.7996	20.5015	19.3307	20.9803	20.3504	21.2323	20.5617	20.774	19.9419	20.1945	20.1141	20.2051	19.9989	18.6803	19.2665	19.941	20.0514	20.4931						4	4	1	20.7	20.7	7.1	20.987	0	7.5039	24258000	27	2156100	1542000	518150	979360	1958200	515770	2057600	2415700	2155100	2360400	2151000	3461400	0	1312000	0	0
24.1769	24.2213	24.1725	24.2888	23.9754	24.0035	25.0229	25.0255	25.0825	24.8349	24.6175	24.7811	24.3142	24.399	24.3176	24.2261	24.6756	24.6221				+	wt_GFP	4	4	4	40.7	40.7	40.7	17.04	0	49.809	850380000	121	18111000	31217000	17187000	18406000	34132000	35726000	47236000	57299000	71096000	74234000	62176000	77216000	50960000	52736000	46520000	40413000
27.075	27.284	27.4576	27.2108	27.3848	27.2807	27.2464	27.0413	27.6032	27.417	27.3935	27.1889	26.9812	27.0532	27.1765	27.08	26.9376	27.0771						10	10	10	45.1	45.1	45.1	15.423	0	50.766	5589300000	524	196510000	224210000	188910000	210000000	348540000	365740000	261500000	239700000	501940000	465070000	459570000	447330000	296530000	254170000	275730000	240650000
28.3379	28.2909	28.6028	28.5517	28.0231	28.2269	28.126	27.9929	27.9581	28.1321	27.8232	27.9069	27.914	27.7453	27.7596	27.6751	28.0684	27.9381				+	wt_GFP	10	10	10	44.8	44.8	44.8	13.742	0	38.036	7904800000	235	318140000	338830000	378660000	387220000	420940000	462970000	448540000	450890000	556910000	523720000	506850000	588370000	416440000	415880000	385250000	346580000
27.8139	27.7193	27.3371	26.7226	27.4229	27.5104	26.7322	26.8656	26.9299	26.9941	27.1595	27.0006	26.7291	26.7992	27.0968	26.8975	27.0707	26.9021				+	wt_GFP	4	4	4	31.3	31.3	31.3	13.015	0	42.416	4275800000	200	175110000	208330000	152240000	89400000	268730000	255720000	200050000	213630000	372910000	373120000	336540000	335380000	202860000	201890000	221250000	195290000
29.6136	29.6602	29.6373	29.7117	29.2215	29.2331	28.1085	28.2172	29.0146	29.1312	29.3828	29.4058	28.5891	28.7119	28.8048	28.8341	28.7937	28.8214				+	wt_GFP	7	7	7	60.9	60.9	60.9	7.8409	0	147.09	18118000000	716	869500000	1096200000	815260000	816050000	1134200000	1145100000	527740000	598510000	1323400000	1320600000	1547700000	1644200000	881090000	863620000	791070000	853380000
28.2011	28.2942	28.3253	28.2964	27.8018	27.7104	27.8688	27.8643	28.1726	28.1477	27.556	27.7133	27.5984	27.6251	27.5829	27.5866	27.7482	27.7309						4	4	4	20.3	20.3	20.3	6.6478	0	9.6888	7076700000	249	315970000	385890000	307560000	299910000	387330000	347750000	341970000	349590000	675970000	616920000	422100000	461810000	361040000	357020000	300470000	318050000
24.1147	24.1025	23.3202	23.2959	23.6624	23.3986	22.0922	22.3826	22.2492	22.1315	22.4634	22.3435	21.4625	21.8505	21.9301	21.6534	21.6672	21.4552				+	wt_GFP	10	10	8	41.5	41.5	31.8	37.377	0	93.614	186140000	84	21937000	25223000	9037300	10153000	25422000	20867000	4409500	6116900	10394000	7007800	11721000	8193400	4211800	5661200	4996000	3423500
22.7996	22.8408	22.7475	22.5336	22.2296	22.0512	21.7719	22.0416	21.3811	21.4968	21.8513	21.702	20.1496	19.7719	19.8862	20.119	19.8203	20.5062				+	wt_GFP	8	6	6	36.5	26.8	26.8	37.331	0	20.631	91131000	71	6274300	9391000	5737900	5643100	7266600	8240600	4129600	4335500	9788000	5578500	12033000	6746100	1174700	1316000	1384200	1021000
23.4203	23.5367	23.2012	23.1846	23.7624	23.5915	22.6897	22.7812	23.2512	23.4002	22.8492	22.6522	23.3286	23.5123	22.8616	22.8559	22.8872	22.958				+	wt_GFP	7	7	7	53	53	53	12.784	0	44.558	275060000	131	10479000	15163000	9355100	9272000	22704000	23818000	7286500	7071700	21898000	21612000	14496000	15547000	21173000	22707000	12683000	13063000
26.8702	26.9208	26.8506	26.92	26.4909	26.5623	26.5939	26.6777	26.7822	26.5561	26.4883	26.5043	26.6834	26.427	26.6429	26.6091	26.7648	26.698				+	wt_GFP	22	22	22	11.2	11.2	11.2	248.12	0	67.999	3060600000	282	124900000	158120000	96324000	132350000	139660000	132300000	118720000	149700000	308910000	213730000	178010000	183740000	190570000	195880000	157790000	161950000
26.7225	26.9625	27.0059	27.0228	27.4074	27.3389	27.7683	27.7783	27.7909	27.7265	27.2945	27.3144	27.5948	27.4637	27.5776	27.6202	27.7833	27.8128				+	wt_GFP	11	11	11	54.4	54.4	54.4	14.463	0	94.445	5734900000	275	106670000	138240000	108210000	115450000	278030000	257420000	279360000	374740000	517820000	555610000	430140000	421980000	417230000	385520000	138740000	296660000
26.1436	26.1866	26.4309	26.3161	26.4184	26.4211	27.2926	27.2656	27.1834	27.1789	27.6284	27.6118	27.4312	27.4139	27.5237	27.5638	27.4363	27.4851				+	wt_GFP	11	11	11	41.9	41.9	41.9	24.831	0	72.763	4536800000	385	77873000	96536000	73771000	80314000	153340000	161990000	247350000	234080000	362980000	321830000	401520000	429710000	339390000	331820000	304550000	315860000
25.5795	25.5859	25.8242	25.7806	25.853	25.7909	26.4601	26.552	26.4116	26.4298	26.3779	26.3426	26.2157	26.2453	26.4811	26.4003	26.4162	26.5042				+	wt_GFP	9	9	9	54.1	54.1	54.1	15.86	0	31.709	2446900000	275	27487000	38695000	27349000	29823000	99720000	108760000	144600000	148660000	226550000	216020000	211340000	183860000	155020000	173440000	148780000	148800000
28.4189	28.505	28.6904	28.7365	28.382	28.4131	28.413	28.4969	28.3845	28.4105	28.3841	28.3424	28.351	28.4221	28.4937	28.4356	28.6442	28.5994				+	wt_GFP	14	14	14	53.9	53.9	53.9	20.252	0	138.68	10970000000	459	363280000	417590000	392930000	420240000	588120000	602830000	511770000	536190000	837560000	824100000	766020000	784650000	663510000	659850000	575160000	599290000
26.6203	26.5445	26.6976	26.6901	26.724	26.7509	28.1308	28.1304	27.7519	27.6665	27.7286	27.6804	28.0449	28.1126	28.0235	27.9713	28.0982	28.0418				+	wt_GFP	19	19	19	51.4	51.4	51.4	28.024	0	197.22	6449000000	474	86549000	110580000	77128000	97945000	190180000	197710000	362740000	389720000	561230000	529610000	548570000	521210000	456340000	483920000	423530000	413440000
23.4158	23.3903	22.7828	23.0199	22.6488	22.777	22.5825	22.5483	22.5422	22.795	22.6954	22.8436	21.999	22.0042	21.7927	22.0234	22.2902	22.3176				+	wt_GFP	8	8	7	66.7	66.7	58.2	18.012	0	44.974	184550000	91	14836000	19118000	3522500	7026700	9087800	11485000	5881300	5930400	11093000	24142000	17355000	12752000	7094500	6573100	3521000	6326700
28.5696	28.6671	28.6855	28.5615	28.1539	28.2253	28.3301	28.3011	28.1523	28.26	28.2603	28.1941	27.8269	27.8856	28.0626	28.099	28.004	27.9888				+	wt_GFP	10	10	10	60.3	60.3	60.3	17.965	0	140.08	10655000000	572	475120000	642960000	476390000	494100000	632580000	663760000	507630000	538250000	825250000	781930000	787300000	756580000	498460000	501350000	501170000	514790000
25.4897	24.4134	24.8603	24.6112	24.928	25.0608	24.5803	25.0079	24.6998	24.6292	24.4554	24.3204	25.1539	25.2943	24.6922	24.6515	24.5563	24.701						14	14	13	42	42	38.5	33.665	0	45.576	892610000	151	16240000	26005000	15237000	13402000	65778000	52970000	34870000	48759000	64518000	66050000	49696000	53377000	95327000	93504000	37031000	48569000
22.77	22.9983	23.0758	22.9319	22.4666	22.4592	22.4245	22.3444	21.7495	21.8543	21.9601	21.9791	22.2125	22.0287	21.9433	20.1171	21.2182	21.303				+	wt_GFP	9	8	8	28.2	25.4	25.4	45.664	0	20.473	132540000	66	7648200	10495000	8249600	7681600	11231000	8628000	7991500	8732600	6192200	8500100	8930900	9157300	8177700	5887600	5694300	2691000
22.1903	23.1662	22.9127	19.8932	22.2291	22.362	25.5337	25.4922	25.4417	25.4487	25.4987	25.522	25.3349	25.351	25.6499	25.6469	26.0155	25.9508				+	wt_GFP	26	17	15	23.7	13.3	11.4	127.09	0	193.44	1177600000	241	4054600	7907600	6123300	3149500	7260800	7945400	68229000	69301000	110310000	101790000	105100000	106370000	78916000	78425000	89182000	86354000
23.612	23.61	23.2755	23.196	22.7252	22.5525	22.0634	22.1859	23.4953	23.3312	22.9339	22.8437	22.6682	22.2207	23.1862	23.1004	23.0806	23.0897						15	15	13	55.9	55.9	49	51.691	0	57.191	251870000	186	12434000	20668000	7376400	6846800	10856000	11393000	3627600	3621800	38410000	31240000	21801000	18033000	8611400	4784600	11324000	12570000
27.84	27.8573	27.6974	27.7677	27.4647	27.5405	27.089	27.0663	27.4644	27.4995	27.3768	27.4254	26.9896	26.9864	27.2029	27.1559	27.0791	27.024				+	wt_GFP	8	8	8	57.1	57.1	57.1	8.2178	0	68.439	5015600000	609	265880000	305870000	184130000	203420000	328450000	334240000	150520000	156370000	447120000	430190000	399520000	426710000	226750000	217270000	228470000	230540000
23.0353	23.0833	22.7899	22.3782	22.0344	22.2775	22.2402	22.1402	22.3329	22.5077	22.7965	22.7617	22.2685	21.7843	21.8291	21.105	20.5829	21.8471						7	7	7	58.3	58.3	58.3	18.658	0	43.307	152320000	87	8917100	11390000	4732000	5684800	7334000	12410000	5488700	7356000	14957000	11521000	20788000	15581000	7309900	3853000	3355000	1623900
22.8599	23.0756	23.3835	23.3298	22.8635	22.687	22.5501	22.1095	22.7414	22.697	22.8135	22.8595	22.1684	22.5372	22.4169	22.5244	22.6861	22.6231				+	wt_GFP	6	6	6	65.1	65.1	65.1	9.1113	0	68.186	197150000	123	9308800	12405000	9253000	13283000	12450000	12863000	5179800	5353300	13168000	11898000	14264000	19719000	7092900	8144700	7648200	9271600
25.8734	25.6956	25.8287	26.0055	25.3284	25.2981	25.3103	25.3526	25.4568	25.3913	25.2892	25.2462	25.1015	25.0911	24.9894	25.0578	25.2608	25.2089				+	wt_GFP	17	17	17	61.5	61.5	61.5	35.076	0	66.896	1251900000	302	69492000	84889000	46220000	44288000	72848000	66662000	55439000	61445000	105430000	87061000	94474000	104440000	58949000	59969000	51347000	48895000
22.1996	21.6657	21.9109	21.8612	21.5018	21.5705	21.2582	21.2075	22.1371	21.8871	22.1422	21.9739	21.8144	21.6259	21.8528	21.7153	19.3671	21.4712						8	8	8	44.3	44.3	44.3	35.594	0	40.287	108080000	80	3228800	1430700	3692100	2985800	4187800	5187900	2002400	2044100	16503000	11547000	12039000	15448000	5346400	5594600	5638600	6262500
27.2552	27.389	27.3738	27.3044	27.6125	27.4914	26.973	27.134	27.5214	27.5685	25.9697	25.9551	26.6179	26.4594	26.8019	26.8452	27.0457	26.9579				+	wt_GFP	18	10	10	51.2	43.8	43.8	35.924	0	323.31	4381100000	183	140240000	164790000	137470000	134960000	333850000	306210000	209400000	222830000	509400000	497860000	177370000	166340000	187070000	191620000	197580000	211550000
21.2697	21.5418	21.7702	21.3169	21.6775	21.7161	19.6982	21.9597	21.5916	21.4996	18.6737	18.649	21.1083	20.1197	21.7844	21.7971	21.6631	22.014				+	wt_GFP	13	6	5	41.1	21.4	16.9	28.521	0	14.6	76782000	55	2613500	2972400	2658600	2915000	5673000	5610700	1768700	2974300	8107600	3354900	0	1728500	4211000	2449200	8630700	7840700
29.2632	29.1863	29.442	29.4009	28.8232	28.8836	28.6687	28.7125	28.9551	28.8237	29.2639	29.3452	28.9096	28.9265	28.757	28.6466	28.7855	28.8236						23	23	23	63.2	63.2	63.2	50.14	0	278.15	16711000000	787	770120000	830950000	654400000	633460000	835320000	890590000	593880000	650900000	1321700000	1219800000	1472900000	1567900000	922800000	881930000	800590000	760200000
29.9005	29.8524	29.8326	29.7653	29.3006	29.3446	30.3217	30.3821	30.4196	30.457	30.8644	30.9614	30.3433	30.4277	30.2517	30.2388	30.4093	30.3811				+	wt_GFP	36	36	0	75.4	75.4	0	50.151	0	323.31	42241000000	1919	780920000	871870000	898200000	653420000	1255400000	854160000	1593400000	1809300000	4163900000	4596600000	4944500000	5369500000	2556600000	2528200000	2212600000	2121500000
29.5986	29.6476	29.6555	29.6532	29.3637	29.3048	30.5888	30.5178	30.4207	30.3479	30.9184	30.9903	30.4537	30.4848	30.3168	30.3292	30.5055	30.4836				+	wt_GFP	35	35	2	78.7	78.7	3.6	49.83	0	323.31	48623000000	2769	1116900000	1297300000	878950000	920390000	1395300000	1362500000	2199800000	2342800000	4434900000	3986600000	6051900000	6179400000	3079200000	2868700000	2507400000	2479300000
27.0547	27.0351	26.9875	26.9319	27.5783	27.6356	26.446	26.4166	26.3425	26.2123	25.9938	26.1049	26.7475	26.8306	26.2304	26.3258	26.5611	26.452				+	wt_GFP	6	6	6	22.8	22.8	22.8	15.388	0	13.451	3138400000	195	125910000	157420000	125260000	126420000	324510000	326200000	124630000	122910000	204390000	178530000	149580000	141750000	230020000	234530000	111410000	129140000
23.4009	23.0403	23.2774	22.1051	23.9086	23.9126	23.4746	23.7549	23.9308	23.8322	23.3966	23.4363	24.383	24.2958	23.907	23.9366	23.8241	23.9016						16	16	16	18.2	18.2	18.2	97.667	0	83.518	430980000	205	5388900	7844100	5161700	2987800	27795000	25613000	17840000	20643000	44583000	37861000	21770000	19484000	43343000	46066000	24711000	20507000
27.1929	27.0862	27.413	27.3995	27.704	27.8271	27.1488	27.196	27.0761	27.0938	26.6822	26.8006	27.9397	27.9663	27.4235	27.4086	27.2566	27.2705				+	wt_GFP	56	56	33	30.8	30.8	22.2	179.24	0	243.33	5108700000	1101	130540000	174550000	137690000	144790000	445830000	428730000	175090000	184030000	363460000	339780000	246600000	247860000	511600000	503490000	259820000	280570000
24.37	24.2731	24.5143	24.4306	24.0578	24.2306	24.3259	24.135	24.0046	23.8498	23.5258	23.4843	23.8739	23.721	23.9634	24.0161	23.5426	23.5255				+	wt_GFP	19	19	18	23.3	23.3	22.4	112.42	0	75.209	466270000	220	23338000	27049000	22862000	22632000	32450000	38272000	30030000	20457000	31330000	36994000	24026000	26127000	22288000	20705000	27200000	20506000
23.1373	22.8013	22.5476	22.6142	22.7291	22.1017	22.8577	22.3438	22.7047	22.7036	22.8114	22.8691	22.3984	22.0234	22.2363	22.3556	22.496	22.3957						13	13	13	38.7	38.7	38.7	57.488	0	61.041	187780000	133	9348000	10210000	6377900	4617300	9610600	4439600	7906600	4899400	23356000	19092000	14360000	25986000	11490000	6666900	4721800	6664900
18.3391	20.8589	20.3119	20.3624	20.9634	21.2389	18.7841	20.4145	19.5684	20.2702	21.1992	21.1039	21.2835	21.4767	20.9043	20.7202	20.8724	20.7441						8	8	8	35.3	35.3	35.3	40.968	0	19.204	44318000	40	0	0	0	0	3425500	2875700	0	1484200	1410300	1002300	4494200	6103100	5499200	7630000	3083200	2394200
26.3259	26.433	26.2734	26.4364	26.2348	26.3051	29.0623	29.0592	28.7939	28.7626	29.2912	29.2883	28.7319	28.7413	28.538	28.535	28.7728	28.765				+	wt_GFP	148	148	148	33.7	33.7	33.7	469.08	0	323.31	11823000000	2197	64846000	84438000	54348000	66075000	107060000	115690000	764060000	786050000	1173300000	1024500000	1551300000	1554300000	836370000	798460000	624040000	628680000
20.0629	19.3737	20.403	19.6631	19.6577	19.2646	27.9804	28.0107	27.4871	27.4336	27.9723	28.0243	27.4323	27.4762	27.412	27.4726	27.351	27.3001				+	wt_GFP	31	31	31	48.2	48.2	48.2	93.02	0	276.32	4556800000	590	0	0	0	0	0	0	355690000	362570000	416830000	378120000	557170000	599230000	362810000	349280000	247060000	292660000
22.0215	22.2727	22.5358	22.6029	21.8422	21.9876	21.667	22.0804	21.1019	21.564	21.1845	19.3047	22.0581	21.9981	21.5517	21.3339	21.2917	19.5622				+	wt_GFP	4	4	4	40.5	40.5	40.5	22.693	0	20.909	89254000	41	5858500	7217000	5849200	7721600	5664900	6505200	4137300	6443300	4550000	6447700	1923600	1300600	7568100	6868300	4416900	3689200
27.3224	27.2557	27.0599	27.0223	27.3376	27.3214	27.2763	27.3582	27.6049	27.5916	27.5784	27.6049	27.2593	27.3535	27.3388	27.4273	27.3727	27.4094				+	wt_GFP	10	10	10	42.7	42.7	42.7	17.779	0	40.595	5730000000	465	165540000	186160000	133040000	130670000	262840000	260660000	276410000	283330000	498410000	473970000	510130000	513340000	350800000	336220000	319600000	323480000
27.2756	27.3665	27.5782	27.7017	27.2855	27.3891	27.2181	27.305	27.2957	27.254	26.9172	26.9459	26.8582	26.9756	27.0721	27.0025	27.141	27.1614				+	wt_GFP	9	9	9	41.5	41.5	41.5	12.469	0	21.873	4417200000	177	158380000	206160000	184680000	190120000	267290000	277410000	215520000	258280000	354160000	331450000	292750000	284420000	212910000	221970000	230820000	240930000
26.2305	26.4934	26.5851	26.4451	26.6074	26.5935	26.2565	26.2114	26.3236	26.1528	26.1549	26.275	26.6517	26.7424	26.3551	26.4833	26.4084	26.4671				+	wt_GFP	6	6	6	60.6	60.6	60.6	12.259	0	107.83	2608000000	184	78236000	114770000	89367000	100660000	183640000	165160000	111830000	109170000	191310000	140390000	144290000	161460000	197700000	196530000	132710000	152070000
26.3222	26.5054	26.5486	26.6014	26.7786	26.7959	27.3251	27.3708	27.2281	27.3113	26.7764	26.7231	27.2391	27.2918	27.4281	27.3823	27.4717	27.4426				+	wt_GFP	14	14	14	37.8	37.8	37.8	23.466	0	92.221	4263700000	384	70213000	103930000	92366000	77037000	188820000	203000000	252560000	242490000	364960000	332060000	239640000	268010000	317440000	291040000	284140000	264910000
26.1383	26.3383	26.3059	26.3288	26.5972	26.7509	25.8588	25.8631	26.2781	26.2381	25.5698	25.6048	26.5291	26.5144	26.2753	26.1619	26.0836	26.0693				+	wt_GFP	9	9	8	44.5	44.5	44.5	19.329	0	65.269	2273600000	265	82849000	104150000	70401000	66290000	237970000	222300000	74164000	69113000	195250000	170970000	121610000	113040000	150820000	166040000	99882000	115060000
22.2319	22.0668	20.2449	19.7118	22.6169	21.4429	23.0791	23.0629	23.5042	23.4851	23.3298	23.5669	23.6122	23.2852	23.8369	23.6919	23.6676	23.721				+	wt_GFP	21	20	19	35.5	34.7	33.4	103.53	0	77.848	293210000	159	3676300	3352000	979260	495100	9967600	3706000	10778000	11167000	31594000	29418000	28772000	32513000	22627000	16263000	22523000	18641000
22.8102	23.0005	22.9766	23.0358	24.2427	23.9998	22.3713	22.4942	23.2046	23.1009	22.0033	22.031	23.9302	24.2145	23.1446	23.0794	22.9096	23.045				+	wt_GFP	6	6	6	54.1	54.1	54.1	17.17	0	64.321	300460000	118	7229100	9960100	7077700	7632200	43356000	37455000	5584900	6249800	24359000	21217000	9046100	9354600	28936000	25851000	14552000	13892000
23.7533	23.8379	24.1433	24.1322	23.4854	23.4707	23.1021	23.1296	23.4078	23.5328	23.059	23.0085	22.8354	22.7693	23.4218	23.3892	23.1338	23.1477				+	wt_GFP	11	11	11	42.1	42.1	42.1	34.833	0	49.926	309440000	132	17126000	20960000	18728000	16095000	16453000	17895000	9221200	12084000	29204000	25203000	24110000	21534000	9401900	10800000	14607000	12569000
19.6531	20.4098	19.7165	19.7076	20.667	19.7244	23.2255	23.2457	22.9762	23.0001	23.4544	23.5118	23.1723	23.1764	22.9541	23.0327	23.0338	23.0973				+	wt_GFP	13	13	13	48.8	48.8	48.8	40.294	0	31.203	213710000	112	575060	594690	604510	585430	884080	878880	13227000	12344000	19007000	22070000	32262000	33066000	19059000	12921000	9694400	10550000
23.5405	23.8376	22.8044	22.5872	23.1814	22.7566	22.4192	22.4342	22.6943	22.7479	22.2192	22.3472	22.518	22.3162	22.4037	22.4391	21.8182	21.997				+	wt_GFP	15	15	15	11.3	11.3	11.3	191.61	0	54.827	187200000	117	14486000	21565000	4689000	5421400	18800000	10789000	7570600	8183400	15759000	12359000	7686100	11863000	11236000	9908700	7556200	9095600
28.1285	28.2421	28.3455	28.3922	29.0216	29.0245	28.9027	28.8721	28.7277	28.7135	28.7499	28.7445	29.5264	29.5575	29.1569	29.1512	28.9437	29.0125						46	46	46	31.9	31.9	31.9	135.53	0	323.31	16040000000	1461	316860000	391510000	301870000	309910000	1114000000	894890000	735170000	737090000	1111800000	1062300000	1039200000	1000800000	1509600000	1670500000	1007400000	975140000
20.5187	20.9215	20.1131	19.826	21.3862	20.5457	22.7932	22.6488	22.1976	22.0412	22.1308	21.9489	22.1555	22.1454	22.109	22.009	21.8103	21.8552				+	wt_GFP	3	3	3	6.7	6.7	6.7	55.01	0	8.9448	99504000	43	0	0	0	0	0	0	15036000	8995600	9959900	9070000	10145000	8432800	6831800	6736000	6173100	7549400
20.1911	19.939	19.8567	19.2923	19.6953	21.7856	22.043	22.1043	22.5707	22.6528	22.8987	22.7133	22.9513	22.8707	22.9296	22.9073	22.3877	22.6831				+	wt_GFP	16	16	16	23.8	23.8	23.8	100.83	0	27.258	160270000	107	0	620140	442880	3286500	773380	4004900	3431200	5361100	16064000	14792000	20993000	18790000	13610000	13255000	13088000	12923000
21.9311	22.219	21.9033	20.3518	22.081	22.4673	22.5831	22.7439	22.5281	22.4256	22.4249	22.2916	22.5499	22.5747	22.7737	22.8895	23.1143	23.0513				+	wt_GFP	14	14	14	16.7	16.7	16.7	124.04	0	49.027	175300000	105	2504300	2889200	2183600	0	5233100	10700000	9235900	9982700	10731000	9887400	10794000	6111200	12144000	12727000	12429000	13846000
26.6284	26.5909	26.5494	26.5385	26.9514	27.0165	26.2965	26.2395	26.1768	26.0807	25.9697	25.8748	26.2129	26.1382	26.3106	26.4133	26.6509	26.6378				+	wt_GFP	8	8	8	17.1	17.1	17.1	68.477	0	140.13	2733200000	206	120510000	140630000	103300000	87726000	254050000	249450000	117340000	119110000	183500000	156030000	155290000	138690000	145020000	137180000	135340000	113800000
25.5999	25.5794	25.9839	25.967	25.1972	25.2925	24.9147	24.8531	24.8387	24.8526	24.3891	24.3102	24.7428	24.8099	24.8099	24.6092	24.8432	24.9748				+	wt_GFP	35	35	35	46.6	46.6	46.6	110.06	0	254.55	964350000	438	62390000	73091000	50450000	64821000	89896000	81293000	36430000	30193000	71074000	61544000	38603000	38847000	36787000	51645000	40701000	38977000
21.1666	19.7949	19.3298	21.1826	20.562	21.8642	22.8235	22.5238	22.3435	22.3291	22.4576	22.602	22.6533	22.806	22.8715	22.7179	22.747	22.774				+	wt_GFP	3	3	3	5.8	5.8	5.8	81.924	0	29.038	161220000	68	3940500	3100500	918420	2297400	2866800	4987300	6488600	5772700	14635000	13415000	17103000	17127000	9482700	11110000	11538000	10878000
23.5459	23.5559	23.9795	23.8904	23.4396	23.4292	23.6007	23.6597	23.8946	23.7633	23.2744	23.5053	23.541	23.6209	23.7905	23.6811	23.6452	23.7129						13	5	5	44.7	25.1	25.1	21.842	0	14.353	373630000	121	11922000	17841000	14140000	16525000	25694000	30016000	11439000	17087000	29665000	29242000	15088000	30368000	16021000	16659000	25798000	21474000
24.3856	24.3131	24.6838	24.615	24.6918	24.7884	25.828	25.7088	25.3531	25.2469	25.1817	25.1991	25.5573	25.5921	25.4459	25.3533	25.5187	25.486				+	wt_GFP	11	11	11	40.9	40.9	40.9	20.762	0	52.951	1198400000	169	18892000	22168000	21143000	22095000	54813000	46665000	90080000	76682000	116410000	92634000	75924000	72298000	98602000	94058000	52392000	74537000
26.4472	26.6043	26.6094	26.6295	26.8108	26.8924	27.5153	27.4667	27.5135	27.3968	27.2019	27.25	27.5315	27.5836	27.4999	27.5075	27.5779	27.5392				+	wt_GFP	21	21	21	51	51	51	32.728	0	137.68	4851200000	552	83120000	95197000	76212000	87875000	203470000	192610000	274530000	272270000	457090000	409790000	293570000	389380000	323170000	343580000	281380000	284640000
21.109	21.0095	21.1538	21.4937	22.4193	22.0542	19.8541	21.332	20.083	20.1153	19.781	19.8029	21.2222	21.6859	20.8146	19.6213	20.727	20.5358				+	wt_GFP	13	9	9	10.6	8.2	8.2	183.26	0	19.093	48749000	47	1323600	1443100	1137700	2000300	14163000	8208900	486940	0	1664000	952560	1217600	549020	5033700	7159100	918460	1294100
25.53	25.5505	25.7797	25.4919	25.4714	25.4377	26.0735	26.1846	25.7986	25.6745	26.003	26.003	25.714	25.7473	25.4602	25.6672	25.8871	25.7791				+	wt_GFP	17	17	17	64	64	64	34.061	0	152.94	1695100000	196	33124000	46880000	31444000	31808000	47361000	56148000	125910000	120360000	144110000	116550000	135810000	140520000	116840000	119450000	87140000	92102000
20.825	20.7036	20.1913	20.1242	20.8257	19.438	19.6041	21.8264	19.5505	21.3032	21.8666	21.871	22.0011	21.8707	21.9629	21.7033	21.9095	21.8819						8	8	8	9.9	9.9	9.9	138.13	0	17.56	71374000	43	0	0	0	0	0	0	2108100	4122000	964020	6506400	9688700	10371000	6117500	7590900	4429700	4366400
24.9025	25.0535	24.991	25.2685	25.7365	25.6894	25.2347	25.1432	25.0121	25.0775	25.053	24.9414	25.6926	25.7923	25.2823	25.2915	25.012	25.0469						50	50	46	26.1	26.1	24.7	238.87	0	129.84	1210000000	535	21167000	36741000	21176000	25722000	97195000	103470000	42084000	42646000	93818000	81703000	56781000	61880000	121090000	134440000	58164000	73255000
25.1238	25.0597	25.0583	25.1723	25.4672	25.3727	25.2105	25.2161	25.3367	25.1496	24.9326	25.075	25.2942	25.2991	25.3571	25.1911	25.3523	25.3295						13	13	13	12.5	12.5	12.5	97.896	0	65.512	1168900000	242	28833000	36371000	28438000	25940000	96808000	79772000	55042000	43435000	113050000	82413000	75534000	77088000	66248000	76208000	71874000	60811000
24.8452	24.7622	25.1957	25.1023	25.1168	25.1638	24.82	24.7946	25.2342	25.0906	24.0038	24.1072	24.6885	24.6052	25.1715	25.2025	25.1945	25.185						20	20	20	16.3	16.3	16.3	175.49	0	89.02	945950000	219	18220000	35816000	27017000	30395000	65206000	66255000	29599000	45840000	100430000	84058000	38367000	37459000	54146000	50298000	55984000	65307000
19.9966	21.7426	21.6805	22.2044	21.7998	21.6018	26.7402	26.7456	26.306	26.2238	26.5171	26.5665	26.6175	26.6543	26.7339	26.7941	27.0388	26.9938				+	wt_GFP	17	14	14	54.5	50.4	50.4	28.218	0	139.26	2393600000	253	2123000	4163900	2986100	4434400	6208100	5257600	152300000	151620000	215730000	186380000	227770000	240290000	175250000	175950000	165820000	194570000
23.6049	23.4293	23.0873	23.0682	22.9942	23.005	22.1652	22.053	22.7104	22.9427	22.9508	22.8716	22.5733	22.4466	22.5542	22.5345	22.673	22.565				+	wt_GFP	6	6	6	16.3	16.3	16.3	53.542	0	29.364	213710000	124	15897000	14522000	5930600	7222900	13974000	17392000	4141800	5069100	15753000	18157000	20745000	16116000	14708000	10195000	9217400	9065900
26.5443	26.5362	26.3174	26.3688	26.5573	26.6697	25.9469	26.0407	25.9962	25.9271	25.9144	25.9312	25.824	25.8233	26.0757	26.0827	26.2434	26.2852				+	wt_GFP	34	33	32	55.7	54.4	54.4	71.174	0	165.79	2193300000	631	110680000	110730000	62839000	82261000	211990000	211160000	81304000	80625000	146670000	130190000	138410000	168430000	86057000	94729000	104690000	101230000
25.3887	25.4581	25.1662	25.0984	24.6622	24.7036	24.9267	24.7492	25.5649	25.6081	24.5633	24.5744	24.6547	24.7435	25.3704	25.3622	25.2237	25.2219						18	18	15	5.7	5.7	5.1	384.65	0	48.286	1041900000	370	46450000	51931000	33695000	29584000	45983000	42200000	38266000	35836000	120790000	122000000	53921000	43251000	46988000	49402000	71958000	66868000
26.5878	26.6043	26.7016	26.6462	26.9721	26.8714	27.5356	27.5016	27.6435	27.5914	27.4023	27.4263	27.7101	27.7046	27.7074	27.6769	27.6603	27.7038				+	wt_GFP	16	16	16	54.8	54.8	54.8	21.634	0	82.816	5641600000	397	82076000	93553000	75387000	77910000	177640000	165070000	278830000	262810000	429360000	401110000	352720000	360560000	549380000	568700000	495720000	472370000
23.4496	23.2178	21.8788	22.3495	23.2578	23.4215	25.0932	25.0766	25.171	25.064	25.2114	25.1741	25.1647	25.1189	25.261	25.3288	25.1874	25.2806				+	wt_GFP	24	24	24	49.7	49.7	49.7	66.022	0	211.77	906590000	352	8206100	8334700	2604600	3485500	12095000	11797000	42595000	54203000	100440000	80985000	98527000	96548000	63488000	53829000	57081000	68715000
24.8154	24.943	25.1872	25.2126	24.8394	24.7685	24.896	24.8	24.4357	24.4702	24.0695	24.1104	24.5281	24.7269	24.786	24.6888	24.4787	24.4801				+	wt_GFP	39	39	39	30.9	30.9	30.9	195.46	0	110.49	777530000	412	24578000	48025000	25509000	25703000	59143000	65122000	46688000	42393000	66274000	55964000	34645000	38511000	49634000	48415000	41465000	34101000
26.8009	26.8557	26.9255	26.8976	27.2228	27.2547	26.3811	26.4929	26.6213	26.6897	26.2087	26.2818	27.0165	26.9705	26.7392	26.7584	26.752	26.7936				+	wt_GFP	23	23	23	60.1	60.1	60.1	27.744	0	161.29	3391500000	661	110510000	123030000	89468000	110610000	335750000	279300000	101510000	110250000	240150000	261220000	157190000	173910000	277240000	246010000	174580000	174990000
24.8272	25.0127	25.2089	25.1853	25.3806	25.3323	25.2344	25.311	25.1034	25.0718	24.7631	24.8759	25.9045	25.8598	25.4272	25.3578	25.3953	25.4469						13	13	10	16.8	16.8	15	56.678	0	50.109	1196300000	191	27821000	39739000	37592000	36693000	77392000	83733000	66276000	58274000	86101000	75383000	60852000	71764000	111350000	110700000	74161000	16593000
27.1976	27.2395	26.7943	26.7903	27.6048	27.6659	26.651	26.664	27.0225	27.0188	26.6607	26.7189	27.0704	27.0354	26.4786	26.5369	26.6907	26.6529				+	wt_GFP	57	57	57	49	49	49	140.96	0	323.31	3880500000	1023	170760000	197340000	77911000	87354000	418350000	397300000	118560000	120680000	334060000	339840000	268320000	277310000	251260000	232270000	125660000	131630000
21.6063	20.3136	19.528	19.093	20.6789	19.8076	20.3408	20.6323	21.4756	21.4751	20.3565	21.6999	21.0897	20.788	21.1814	21.0037	20.9862	20.8802				+	wt_GFP	5	5	5	5.8	5.8	5.8	91.198	0	11.083	50981000	43	414080	674670	547290	0	0	0	1505100	1621400	7050700	4681300	5097400	7688500	3138200	3314500	5185800	2594600
24.4309	24.4154	24.6962	24.6574	25.4186	25.5744	24.5757	24.4973	24.8449	24.6848	24.5588	24.5716	25.7834	25.864	24.9792	24.9329	24.6426	24.6381						13	13	8	49.2	49.2	43.5	47.655	0	89.459	981320000	235	19360000	25540000	23273000	20021000	87749000	99872000	27573000	29950000	72529000	58164000	41094000	39062000	115220000	118910000	54491000	53453000
21.7706	18.9699	18.2319	19.7651	21.6257	20.26	21.1502	19.9388	21.8974	22.0248	22.8628	22.7846	21.0505	21.3124	21.2712	21.3647	22.0422	21.4862				+	wt_GFP	17	17	17	12.3	12.3	12.3	629.09	0	30.403	101250000	67	1863400	0	0	0	2132100	3778700	3654100	2557000	10037000	12330000	19598000	20661000	3337300	4218000	4409000	3690000
24.5661	24.5977	23.1366	22.9127	23.9513	24.006	19.5319	19.2586	21.358	19.9077	19.046	19.9058	20.7983	19.7379	19.8247	20.6443	20.3955	20.7976				+	wt_GFP	27	27	27	26	26	26	160.88	0	62.038	151980000	124	23618000	29929000	11440000	6248000	30455000	21973000	925240	1192000	5771600	2335400	1236700	3177700	2688500	1365200	962490	3135800
20.0287	18.5505	20.348	20.3587	20.9659	20.2106	22.4283	22.4275	22.1042	22.2238	22.282	22.3401	22.4862	22.5189	22.4039	22.5805	22.5108	22.3212				+	wt_GFP	14	14	14	9.2	9.2	9.2	238.87	0	22.868	120240000	74	0	0	0	0	0	0	7321800	6173500	12065000	12344000	15002000	12317000	11505000	9615200	8636100	9282900
21.098	20.3518	21.2441	20.1155	20.1448	19.2802	22.6847	22.9213	21.5668	21.3037	23.5612	22.9074	22.1883	22.0236	21.8686	21.9558	22.149	22.0764				+	wt_GFP	15	15	15	19.5	19.5	19.5	85.862	0	29.111	114990000	81	0	0	0	0	0	0	10970000	11870000	5001900	3441300	31488000	19145000	7411100	8655800	4022700	664420
21.1622	20.9352	20.5621	20.5821	21.0828	21.2104	20.6742	21.598	21.0984	21.4641	20.5637	20.4108	20.5302	20.5346	20.7485	20.5845	20.8409	20.6155						7	7	7	22.5	22.5	22.5	53.126	0	13.666	51118000	55	2234600	2332500	1392500	763510	5432900	5320800	0	1000200	4296600	10411000	1885200	1634200	1437400	1382300	2439000	2532500
21.8211	21.8324	21.8491	21.8539	22.3956	22.2816	21.1894	21.4783	21.3695	21.6091	20.9674	21.2954	22.4759	22.5014	21.5816	21.5215	21.6318	21.3453				+	wt_GFP	6	6	6	13.6	13.6	13.6	58.848	0	35.357	105620000	65	2818000	3422700	3854600	2683100	11362000	11158000	2405000	3129200	7187100	4756700	3810400	4779700	12942000	13969000	5995500	1969000
19.4764	17.2293	19.9215	19.9896	19.4235	20.9455	21.5509	21.4441	22.9423	23.0105	23.0997	23.2539	22.1545	21.8454	22.354	22.4032	22.432	22.5587				+	wt_GFP	9	9	9	44.6	44.6	44.6	34.352	0	21.081	143450000	64	639140	1172600	0	0	0	0	2698000	2503000	21639000	21527000	22552000	25443000	6045800	3932300	5760900	8245200
22.5576	22.5369	22.5381	22.6899	22.7249	22.6537	22.2378	22.2171	23.1297	22.8315	22.6233	22.5781	22.1333	22.2785	22.1691	22.0129	22.0923	22.2662						8	8	8	33.1	33.1	33.1	43.062	0	50.194	178180000	95	8211800	7798100	3966800	3828100	12359000	13736000	4549000	5251900	28568000	16145000	14592000	14981000	6849900	8763600	5791300	5366000
25.1557	25.0975	25.1799	25.131	25.7932	25.788	25.1299	25.0662	25.2931	25.1875	24.6622	24.6646	25.7544	25.6488	25.0717	25.0763	25.0399	25.105				+	wt_GFP	22	22	22	33	33	33	95.337	0	228.25	1185600000	289	33417000	38534000	29651000	23436000	104110000	111400000	42762000	48391000	104930000	97848000	53010000	55372000	103070000	99930000	55397000	54016000
27.9521	27.9516	27.9448	27.9399	27.8476	27.828	27.1994	27.2388	26.9108	26.889	26.9815	27.0152	27.06	27.043	27.1149	27.1147	27.3428	27.285				+	wt_GFP	80	80	80	42.3	42.3	42.3	276.9	0	323.31	4982800000	1400	272270000	345300000	195220000	234600000	469590000	427410000	180460000	179820000	289560000	279300000	315950000	314260000	238240000	219530000	205140000	225690000
23.0292	23.0561	23.1871	23.1708	22.9021	22.8767	23.0127	23.0525	22.7014	22.605	22.5659	22.7582	22.4937	22.491	22.5097	22.5457	22.6381	22.6988				+	wt_GFP	18	18	18	21.4	21.4	21.4	124.39	0	72.705	214010000	156	6605900	12346000	8404700	8578800	17988000	17139000	7513000	7112600	24697000	19330000	14494000	19861000	7158500	8830600	5881800	6569200
21.0045	19.5459	20.3316	20.3107	20.0822	19.9463	22.3374	22.4044	22.4369	22.3785	22.8388	22.8381	22.4934	22.3721	22.331	22.2497	22.3632	22.4989				+	wt_GFP	6	6	6	14.7	14.7	14.7	71.988	0	18.187	132040000	68	478820	458070	310310	0	516650	560030	4569700	4839800	11211000	10542000	20135000	18668000	10489000	9289000	8768700	8500000
23.5641	23.1746	23.5637	23.6401	24.181	24.3711	23.1294	19.7392	22.7064	22.7629	23.2342	22.9423	24.2055	24.3365	23.4044	23.3328	23.6883	22.4708				+	wt_GFP	9	9	9	21.6	21.6	21.6	61.492	0	16.313	288160000	80	24737000	31009000	25062000	23544000	36928000	38620000	2684200	1563600	3288400	2962100	6262200	3486900	16540000	36585000	19108000	3469000
22.5702	22.2187	22.7243	22.7114	23.3017	23.2398	22.3919	22.109	22.2646	22.383	22.0817	22.0348	23.3163	23.303	22.6126	22.6761	22.6047	22.5652				+	wt_GFP	9	9	9	26.4	26.4	26.4	65.601	0	78.516	198960000	115	5251100	4843200	3347400	5207200	19578000	20399000	5538700	3862300	12144000	12419000	5178000	8612000	23730000	21600000	10976000	11586000
21.3008	21.3027	21.3892	21.2364	21.4472	21.2991	22.0838	21.9551	21.6718	22.1245	21.8733	21.9817	21.6031	21.6562	21.8117	21.7565	21.8412	22.0116				+	wt_GFP	29	10	10	9.2	5.1	5.1	349.97	0	29.836	102360000	82	3034100	4300500	1962100	2158300	5854400	8286600	5585400	4975400	7390800	11820000	7842400	6881700	6310700	5223400	3666600	5215300
19.5792	18.8079	20.9691	19.7224	20.2266	20.4313	22.8891	22.8424	22.637	22.1904	22.6207	22.6932	22.8875	22.7424	22.9903	23.0132	22.8167	22.9519				+	wt_GFP	8	8	8	17.5	17.5	17.5	80.379	0	21.702	157270000	66	0	0	0	0	0	0	11766000	5620700	13650000	8323600	21104000	21061000	11598000	12131000	12001000	12623000
25.9956	26.1187	25.6994	25.6444	26.1422	26.1827	25.2179	25.643	25.7403	25.6238	25.3469	25.324	25.9066	25.7645	25.4466	25.5951	25.539	25.4899				+	wt_GFP	15	15	15	50.5	50.5	50.5	30.84	0	91.564	1696700000	296	65442000	80384000	39675000	39865000	159050000	159020000	51745000	57744000	175740000	146100000	108850000	113800000	88475000	92099000	66177000	65078000
23.4081	23.5302	23.7209	23.8102	24.64	24.5185	23.1042	21.3147	23.3184	23.3894	22.9473	22.9937	24.4377	24.8561	23.6683	23.5434	23.2428	23.2124				+	wt_GFP	8	7	6	59.6	53	44.3	20.811	0	44.433	404340000	97	10920000	13836000	14918000	14295000	52949000	34962000	9737400	4614900	26447000	25355000	16612000	16593000	36673000	60916000	20119000	18378000
20.4563	20.0463	20.1943	20.0036	22.6839	22.8224	20.3989	19.1266	20.8065	22.1813	20.153	21.356	23.3307	23.3762	22.657	22.6031	22.2562	22.4639						13	13	13	18.9	18.9	18.9	100.89	0	23.798	128680000	76	2320600	2278900	1330200	709200	11366000	14651000	1100400	1373700	1581100	7071400	1338400	3410900	22324000	25488000	10333000	7763200
25.4674	25.2938	25.4221	25.412	25.8318	25.8868	24.8746	24.8449	25.0529	25.1646	24.7808	24.7905	25.7426	25.6894	25.0955	25.1876	25.1069	25.0697				+	wt_GFP	15	15	15	60.6	60.6	60.6	25.542	0	91.039	1195700000	319	46934000	48123000	35779000	34458000	104020000	114290000	40656000	38329000	87534000	78906000	57989000	62287000	98698000	96734000	58337000	61979000
23.4996	23.3214	23.3766	23.5989	23.9757	23.9182	23.3987	23.4196	23.5875	23.3793	23.187	23.1624	23.7688	23.814	23.9218	23.9102	23.6493	23.6399				+	wt_GFP	8	7	7	29.4	26.1	26.1	31.263	0	32.027	376760000	115	12839000	15982000	6430500	10063000	32995000	33635000	11293000	12154000	32197000	27832000	22588000	17911000	29857000	29415000	18354000	21433000
25.2971	25.1338	25.766	25.4845	25.4658	25.5695	25.5158	25.5121	25.4002	25.5172	25.1193	24.9396	26.1014	26.0421	25.7631	25.8086	25.7825	25.739						12	9	9	29.9	27.3	27.3	39.586	0	44.828	1542000000	225	35050000	46268000	43919000	44597000	84901000	94933000	59934000	65039000	108440000	110630000	84699000	72149000	138430000	138620000	97379000	98844000
19.3333	19.5747	18.8105	19.5808	20.0315	18.5527	23.7252	23.4929	23.372	23.3943	23.3193	23.4225	23.9685	24.0349	24.1769	24.015	23.984	24.1232				+	wt_GFP	15	15	15	7.4	7.4	7.4	337.38	0	66.065	311030000	112	0	0	0	0	0	0	14426000	9339800	26232000	22515000	23873000	27994000	31719000	32561000	33685000	28282000
26.7343	26.687	26.9999	26.9248	26.8025	26.8152	28.4009	28.4986	28.1339	28.0687	28.5554	28.6551	28.3703	28.3847	28.3078	28.2885	28.4262	28.3907				+	wt_GFP	41	41	41	67.5	67.5	67.5	88.549	0	323.31	9085600000	978	93419000	107400000	70388000	94144000	178810000	191030000	524460000	506400000	721050000	667690000	970960000	1051700000	689930000	679070000	575620000	600000000
28.7656	28.8112	28.6181	28.6296	28.9798	29.0139	28.2752	28.2976	28.6184	28.5407	27.7412	27.8015	28.1153	28.0546	28.5801	28.4965	28.5459	28.5563				+	wt_GFP	32	32	29	29.3	29.3	28	107.02	0	323.31	12272000000	1420	514430000	602400000	383200000	379400000	1092800000	1088000000	440890000	447180000	1225200000	1032900000	522600000	534610000	568890000	561420000	684180000	697030000
27.1423	27.3742	26.8679	26.8833	27.2252	27.2726	26.4485	26.4171	26.9479	27.0261	26.1832	26.1108	25.8413	25.8636	26.3473	26.3799	26.5161	26.5858				+	wt_GFP	32	20	17	52.2	34.3	32.9	70.782	0	98.088	3162200000	459	186230000	216810000	102330000	82182000	306860000	298700000	120400000	93979000	320630000	314410000	174920000	134930000	105070000	97293000	126370000	134970000
23.058	23.1168	23.2588	23.2031	22.6373	22.8091	23.4764	23.4145	23.0426	23.1916	23.0006	22.962	23.1715	23.1096	23.2512	23.3537	23.3258	23.2275						10	10	10	48.3	48.3	48.3	36.501	0	25.107	266460000	129	10142000	13632000	8515000	8921200	12938000	11531000	13104000	18376000	21045000	18890000	14161000	19783000	16433000	14736000	13119000	17659000
22.607	22.5172	20.4222	19.5136	21.8912	22.0572	22.2105	22.1943	22.226	22.3753	21.5676	21.7252	22.1696	22.265	22.5056	22.1978	22.4229	22.3941						12	12	12	28.7	28.7	28.7	58.823	0	17.536	140180000	69	3789500	2883800	2189300	2119400	9553600	9459100	7948000	6078900	13120000	17134000	8395600	6889600	5552300	6481900	7951300	11394000
20.3476	18.6133	20.0368	21.0289	19.5683	20.7616	22.0373	22.1572	21.7528	21.6002	21.9833	22.1148	22.0738	22.1644	21.9655	21.7521	21.9376	21.8578				+	wt_GFP	7	7	7	20.2	20.2	20.2	71.456	0	52.084	93388000	46	0	1350700	0	0	0	1154400	6735500	5011000	6009700	7452900	11927000	12833000	9370700	7622100	3727800	6250500
20.6785	19.9573	21.6137	20.6738	19.0984	21.6717	20.6756	20.8337	20.5509	20.2536	20.8681	21.0419	20.5336	20.4699	19.3873	20.7542	20.0895	19.5673						6	6	6	13	13	13	57.949	0	15.612	31085000	32	0	435580	462200	426240	720840	0	2144100	3022600	2675300	2743000	3291200	7497600	2434900	1408900	1248200	0
21.7946	21.5535	21.7489	21.6432	22.137	22.1999	21.5256	20.631	21.4446	21.658	21.1743	21.1321	21.9672	22.0321	21.412	21.3862	21.4496	21.5758				+	wt_GFP	9	9	9	13.8	13.8	13.8	88.616	0	16.449	93251000	77	2917100	3806900	2459500	2663100	10085000	11931000	3420300	1667300	7117900	5045800	2705400	2632200	8610500	11014000	3501900	3474900
26.207	26.3723	26.9197	26.876	26.4424	26.5268	26.8569	26.8952	26.511	26.5001	26.0347	26.1041	26.8377	26.9756	26.6804	26.6278	26.8812	26.9594						36	36	36	29.6	29.6	29.6	152.1	0	116.72	3071300000	741	72504000	102590000	106810000	120360000	152630000	176690000	173820000	160690000	236280000	212250000	138970000	135480000	252300000	258660000	157100000	153730000
24.0604	24.0429	23.782	23.8546	24.7031	24.7914	24.0986	24.0554	24.5416	24.6495	24.3058	24.2682	25.2242	25.0774	24.5638	24.4558	24.1234	24.2874						31	31	31	49.2	49.2	49.2	100.23	0	121.66	699760000	301	15810000	16994000	10087000	9475400	52303000	55718000	18053000	19694000	68070000	57852000	46421000	39412000	85902000	73684000	37947000	30288000
20.5978	20.6039	20.3424	19.7368	19.2364	19.7317	24.0171	24.086	23.6673	23.6903	24.276	24.2847	23.5341	23.6622	23.4842	23.3214	23.6029	23.5607				+	wt_GFP	12	12	12	20.3	20.3	20.3	92.958	0	107.8	328600000	162	0	0	0	0	0	0	16558000	20710000	34952000	31666000	60250000	55541000	20296000	18104000	15456000	14328000
22.108	22.0423	21.6113	20.7178	21.7321	21.5904	22.8781	22.6514	22.7125	22.6604	22.5904	22.4533	22.575	22.0933	22.3852	22.5669	22.4451	22.4518				+	wt_GFP	10	10	10	34.1	34.1	34.1	47.687	0	60.102	163420000	77	3727900	3375500	1450000	1694400	3675900	3302800	11583000	7130900	19791000	18185000	15518000	12723000	14845000	5987800	8832100	10231000
20.1815	19.0251	18.8642	20.3878	19.3129	18.6835	22.8374	22.7344	22.3133	22.132	22.4362	22.6234	22.5853	22.4111	22.2356	22.3491	22.4815	22.2489				+	wt_GFP	22	6	6	52.9	22.4	22.4	50.432	0	18.081	132920000	65	838440	1332400	0	0	2251500	685260	9015600	6940700	13768000	11486000	17355000	20475000	9322100	7967200	7342800	8188900
24.1868	23.9938	23.7166	23.5541	23.8007	23.8719	23.0666	22.7822	23.7191	23.525	23.3855	23.6061	23.1655	23.3033	23.4047	23.5118	23.3752	23.2549				+	wt_GFP	13	13	13	13.5	13.5	13.5	116.99	0	103.41	366140000	160	20506000	23552000	9978500	6598900	28767000	24967000	10390000	7826100	37493000	30254000	27036000	23018000	21274000	21099000	17427000	22308000
22.0999	22.3773	22.003	21.6349	22.8897	22.9141	22.6733	22.7431	22.9169	23.2459	22.881	22.9109	23.3711	23.6625	22.9945	23.0338	22.8793	22.995				+	wt_GFP	9	9	5	26.8	26.8	17.4	55.102	0	35.257	249800000	102	3290200	4640200	2298000	1882700	12116000	14523000	8155900	9741700	23689000	24954000	15849000	17717000	25855000	33672000	11406000	10441000
23.3882	23.4438	23.9914	23.9815	24.4418	24.4871	23.3708	23.1917	23.5601	23.3545	23.0361	23.0687	24.5377	24.6738	24.0099	23.8404	23.3811	23.7798				+	wt_GFP	18	18	18	44.6	44.6	44.6	61.494	0	85.894	442750000	234	9372800	11052000	14617000	13366000	44142000	46602000	8673700	7823100	35452000	22470000	15930000	23903000	46775000	56143000	28281000	24642000
23.6826	23.1066	23.5025	23.385	23.7499	23.6336	23.3276	23.1895	22.8847	23.0442	22.5638	22.5767	23.8204	23.8072	23.2716	23.1686	23.3081	23.1821				+	wt_GFP	9	8	8	34.4	30.9	30.9	32.688	0	17.987	303460000	105	9249100	9570600	9238300	10107000	28195000	24724000	11724000	15844000	16872000	18196000	12973000	13981000	29606000	27126000	14883000	15967000
20.4638	20.8014	20.9555	20.6979	19.9665	20.0192	19.025	19.0653	19.7242	19.8662	20.3126	18.9719	19.3255	19.4799	20.5417	19.6465	19.7616	19.2992				+	wt_GFP	3	3	3	6.7	6.7	6.7	59.069	0	5.9935	18136000	29	1664900	2590300	2364500	1112900	1517700	2218700	378360	514250	1440500	1450700	1971200	911800	0	0	0	0
25.9635	25.9488	25.5085	25.5288	25.5354	25.6233	25.1959	25.1478	24.9127	24.8231	25.4399	25.3721	24.8262	24.8481	24.7207	24.7173	24.7096	24.6913				+	wt_GFP	19	19	19	44.6	44.6	44.6	36.263	0	103.75	1110900000	315	74101000	91004000	36366000	43237000	88684000	94200000	46264000	46640000	57821000	68675000	111650000	87011000	34704000	51922000	39171000	37377000
20.8204	19.5691	20.5371	19.5933	20.7645	19.5712	21.1894	21.0605	21.2478	19.3157	20.9606	21.1241	21.1272	20.9982	20.7229	20.7561	21.1062	21.1959				+	wt_GFP	4	4	4	15.4	15.4	15.4	31.192	0	4.3582	51588000	35	706000	1058500	1096700	0	2472900	1095000	2723400	2543100	4125400	1902400	5514800	4033400	3526900	4461200	1894300	3849800
19.898	19.1466	19.7558	19.7559	21.0363	20.1244	21.111	21.2154	20.6931	21.0805	20.677	20.9958	21.4538	20.4844	19.8701	20.4897	20.8051	20.9365				+	wt_GFP	3	3	3	6	6	6	69.725	0.00046795	3.888	40785000	28	0	0	0	0	0	0	3088400	3203800	4369400	4507300	3755200	4341700	5399500	1344800	1898000	2234700
23.3105	23.4538	23.345	23.3789	23.7607	23.6458	24.0481	23.9044	24.1581	24.0984	23.9249	23.9249	23.9973	24.1231	24.0633	23.8752	23.891	23.9526				+	wt_GFP	21	21	21	32.3	32.3	32.3	83.654	0	62.337	477230000	262	8009800	11945000	5854800	4565300	26442000	21953000	17744000	12210000	58684000	45225000	43047000	44454000	34184000	31090000	24988000	25378000
20.6133	20.4914	20.4596	20.625	21.0186	20.8091	21.1383	21.1636	21.4131	21.3823	21.6851	21.7068	21.5641	21.7546	21.684	21.6808	21.2396	21.3569				+	wt_GFP	7	7	7	25.9	25.9	25.9	32.789	0	16.115	78513000	68	1306400	1381000	1053200	357460	4024500	3531900	2550900	2597200	7976400	6856000	8760700	9686000	6116700	5920000	4549600	4706100
23.5796	23.4644	23.6905	23.863	23.0707	23.1243	25.0501	24.9757	24.4646	24.5167	24.8762	25.0089	24.9404	24.7292	20.4351	24.7166	24.6376	24.672				+	wt_GFP	33	3	3	80.4	12.4	12.4	49.906	0	68.208	701250000	96	12589000	15602000	11995000	13702000	14883000	15086000	45728000	45226000	57739000	50651000	66497000	76699000	59249000	50078000	37328000	40654000
23.6918	23.9951	24.3054	24.3953	24.4079	24.5252	24.7188	24.7679	24.3762	24.213	23.7383	23.8739	24.6688	24.6052	24.4402	24.4825	24.539	24.5706						12	12	12	32.3	32.3	32.3	49.601	0	85.219	642940000	196	13480000	21828000	15573000	16852000	42170000	41207000	32418000	35706000	52973000	46310000	29673000	36859000	45776000	46756000	33232000	35408000
20.4978	19.1344	19.7552	20.4526	19.7319	19.2524	20.8865	21.2527	20.8749	21.2942	20.0437	20.6017	21.1607	21.3523	21.1042	20.8751	21.1358	21.1113				+	wt_GFP	8	8	8	5.6	5.6	5.6	225.49	0	13.132	47515000	47	0	0	0	407710	2399700	0	1402800	2640300	7347800	3709900	960420	2217700	3843100	5057800	2794000	3002000
23.9765	23.9718	23.6599	23.8069	24.414	24.5537	22.5869	22.9538	23.4005	23.5808	23.1854	23.1041	23.7445	23.912	23.6109	23.5792	23.2819	23.5799				+	wt_GFP	9	9	9	55.2	55.2	55.2	18.648	0	105.54	408140000	130	9774200	21585000	6078800	8313300	52564000	35312000	4459100	6520100	39372000	38490000	24307000	24541000	27607000	32185000	20054000	14302000
25.6412	25.8361	24.8119	24.9739	25.9684	25.7547	23.9521	23.3894	25.2285	25.343	24.4213	24.2858	24.6014	24.799	24.0986	24.2723	24.0728	24.0327				+	wt_GFP	14	12	12	30.4	27.6	27.6	38.434	0	50.532	926130000	157	39061000	69411000	26808000	27404000	118870000	99617000	21392000	17327000	94310000	90508000	48112000	47997000	53648000	53073000	25574000	30117000
26.2133	26.1926	26.2476	26.2706	26.1173	26.0765	25.8169	26.051	25.8354	25.8733	25.7726	25.7471	25.5159	25.4999	25.7894	25.7588	25.3017	25.3621				+	wt_GFP	36	36	36	49.8	49.8	49.8	122.29	0	267.34	1782000000	599	79462000	88840000	53022000	72339000	134030000	135500000	77762000	79888000	145470000	151290000	139640000	134450000	83640000	80412000	89870000	100660000
22.157	21.8616	22.4776	22.1545	23.6667	23.7348	22.1557	21.6285	22.204	22.3554	21.5317	21.7769	23.4722	23.4139	22.4524	22.3707	22.046	22.097				+	wt_GFP	16	16	16	28.4	28.4	28.4	83.629	0	67.23	189420000	127	4570400	2481100	4402900	2462400	32945000	29127000	4576900	2337700	11194000	11358000	5137200	6708800	21723000	22608000	7246800	6850700
21.5873	21.6198	21.8715	22.4101	22.8812	23.0625	18.8173	20.4013	19.7204	21.4649	20.1125	19.7227	23.3947	23.5885	22.0931	22.2214	19.5741	19.2592				+	wt_GFP	25	13	13	30.2	17.2	17.2	107.47	0	31.127	114530000	71	1793000	2482700	2490700	3847700	17942000	14477000	788340	0	664390	3551300	0	1481100	28650000	25569000	4051300	5574600
24.9653	24.9442	24.8792	24.8859	24.9726	24.9479	25.1611	25.0784	25.025	25.0678	24.7548	24.7996	24.9304	24.8335	25.0325	24.9725	25.0845	25.1897						23	23	23	34.6	34.6	34.6	114.53	0	171.3	994950000	352	28912000	28475000	19411000	17028000	58409000	54686000	39578000	45607000	90325000	99057000	56385000	69780000	65820000	61441000	49074000	58289000
23.4363	22.9414	22.5964	22.4446	22.5357	22.5086	22.4071	22.6493	22.1245	22.0673	22.423	22.3276	22.0906	21.8552	22.2408	22.3159	20.138	21.5272				+	wt_GFP	21	21	20	22.3	22.3	21.5	174.88	0	31.152	149330000	127	13797000	11992000	3794500	4123900	12454000	14753000	6524900	9559600	8144900	9822800	13348000	12579000	5602800	4350900	6067900	7341400
21.0781	21.0665	20.615	20.9154	21.2319	20.375	24.4393	24.5869	24.3565	24.3694	24.7887	24.7772	24.153	24.458	23.9519	24.1212	24.2799	24.3659				+	wt_GFP	39	39	39	10.5	10.5	10.5	532.4	0	128.38	504950000	307	3237300	4051600	2075000	2711300	5051800	2884500	29645000	34054000	50794000	43957000	73219000	78140000	31617000	32483000	20301000	24758000
21.6706	22.1651	22.0786	21.693	21.8424	22.1957	21.8883	20.0507	21.8801	22.1059	21.0131	21.6491	22.0114	22.0693	22.0631	22.1473	22.1193	21.6965						11	11	11	23.9	23.9	23.9	89.908	0	36.306	112740000	73	2400200	4566000	4433500	2190100	7800100	9869600	4888400	2034400	10451000	13413000	3521600	3110100	9211000	10278000	7066200	6992900
24.1632	24.2512	24.3095	24.3509	24.0618	24.0587	24.3035	24.2306	23.9617	23.8073	23.9817	24.0428	24.1359	24.0118	24.0613	24.1537	24.1546	24.0705						18	18	18	31.9	31.9	31.9	84.051	0	72.84	536660000	241	15649000	18271000	11187000	18410000	29746000	27678000	29446000	23960000	42657000	32165000	50336000	38075000	37085000	32689000	29722000	31195000
19.7763	19.7246	18.3865	19.426	19.7715	21.0263	21.7077	21.4439	19.118	19.4331	18.9813	20.6548	21.584	21.4178	21.9284	21.7002	21.6615	21.3328						5	5	5	15.6	15.6	15.6	61.585	0	6.0515	51286000	31	0	0	0	0	1372000	2812400	3739900	3235200	0	1563200	2046900	1460600	4577000	5516600	9034300	6341600
23.7739	23.6438	23.4628	23.421	23.3857	23.4072	22.9293	22.9484	23.0163	23.1429	22.9609	22.8628	22.8725	22.9349	23.0433	23.1082	22.6654	22.6443				+	wt_GFP	15	15	15	34.3	34.3	34.3	47.064	0	70.959	255250000	181	21299000	14467000	8644700	9588100	28873000	15976000	7386400	10201000	19110000	13019000	10233000	9194500	17211000	16112000	14513000	18912000
24.845	24.788	24.5949	24.5933	24.6026	24.5069	27.5162	27.5948	28.1826	28.1504	28.8881	28.9254	27.9598	27.9576	28.3253	28.2794	28.4239	28.4079				+	wt_GFP	22	22	22	62.8	62.8	62.8	36.876	0	323.31	7528900000	498	23165000	21444000	18443000	14377000	35493000	31528000	280120000	297520000	735220000	692630000	1088900000	1050200000	465210000	449400000	496990000	542640000
19.9313	19.2304	21.1525	20.7957	20.5873	20.8531	22.5784	22.0911	22.5784	22.4786	22.8473	22.8501	22.6324	22.6353	22.6441	22.4205	22.4317	22.5404				+	wt_GFP	7	7	7	21.4	21.4	21.4	44.561	0	37.675	144320000	66	312810	396220	350040	0	1254600	457590	5622100	2327100	13220000	13138000	19332000	22595000	12275000	12807000	10475000	9171900
27.8693	27.7965	27.7138	27.8042	27.8124	27.9572	27.4339	27.4126	27.7724	27.7491	27.0054	26.9608	26.8399	26.9074	27.3897	27.2828	27.3983	27.5105				+	wt_GFP	21	21	21	33.9	33.9	33.9	78.365	0	247.82	5594000000	543	250540000	305360000	205510000	202630000	432790000	450230000	247900000	253080000	555160000	497270000	305900000	312760000	235220000	216580000	232730000	257650000
27.4328	27.4554	27.2434	27.1612	26.6845	26.6259	26.4165	26.477	26.9331	26.8118	26.5628	26.4807	26.074	26.2363	26.5997	26.6929	26.3558	26.3957				+	wt_GFP	23	23	20	36	36	31.1	59.379	0	213.64	3201800000	465	184450000	193400000	136470000	127180000	211630000	179910000	123120000	127620000	322770000	272760000	209740000	227540000	128940000	119200000	163810000	172210000
19.7063	19.4622	19.9565	19.2746	21.8136	20.4899	22.3071	22.0255	23.1829	23.0516	23.0952	23.196	22.6636	22.7129	22.8287	22.8685	22.8707	22.973				+	wt_GFP	13	13	13	15.4	15.4	15.4	113.93	0	30.984	180840000	138	0	554050	0	555500	3852000	1188000	5480400	4144100	21270000	19978000	19285000	23023000	16608000	12334000	10187000	8340700
22.0286	21.9641	22.1162	21.8587	22.2237	21.9343	21.2546	20.7875	21.3162	21.6224	21.3153	21.398	21.3453	21.4638	21.3037	20.2969	21.492	21.6624				+	wt_GFP	13	13	13	15.3	15.3	15.3	139.31	0	21.215	86409000	72	6309100	6140400	3373100	3460100	11334000	7506300	2044300	1793000	4322700	9358300	4030100	4387100	2547900	3155500	2330400	1143200
21.1186	19.6138	19.7727	19.9844	19.5381	20.2254	22.1863	22.0674	21.9173	21.8593	22.0099	22.0695	20.9347	20.226	20.576	20.993	20.0636	20.1346				+	wt_GFP	10	10	9	18.5	18.5	17.1	99.968	0	42.582	49488000	41	0	0	0	880160	0	0	6922600	4873700	8906700	8520300	10890000	8494500	0	0	0	0
24.257	24.4624	24.4882	24.3281	24.6432	24.5512	24.794	24.7967	24.7639	24.7661	24.5841	24.4997	24.701	24.7463	24.8507	24.892	25.0926	25.1254				+	wt_GFP	18	18	16	20.8	20.8	19.1	126.47	0	164.34	824910000	316	14676000	20407000	12282000	17733000	33994000	33415000	37995000	38046000	65428000	54930000	51288000	62441000	56210000	59627000	61402000	59056000
24.3414	24.1825	24.8428	24.8369	25.4516	25.5432	23.9141	23.583	23.9308	23.8754	22.0708	22.973	25.1134	25.0486	24.2213	24.2631	23.9739	23.8782				+	wt_GFP	38	38	38	36.9	36.9	36.9	226.66	0	323.31	637980000	366	18363000	20570000	25864000	27534000	87891000	100250000	14482000	12678000	22204000	22277000	6829500	11157000	81872000	84036000	25910000	28215000
20.2714	20.3105	20.1838	19.88	18.4953	20.1268	21.1379	20.9614	20.7357	19.7489	20.8224	20.6945	20.7273	20.8318	20.8625	20.7299	20.6922	21.0768				+	wt_GFP	5	5	5	8.4	8.4	8.4	74.641	0	5.5591	38079000	33	0	0	0	0	857680	1567100	2681100	3615100	1777400	886650	5195700	3702400	2665300	2811800	3758200	2739200
23.6184	24.1199	24.381	24.4588	24.5462	24.4641	24.9567	24.878	24.3989	24.4663	24.7729	24.7378	25.2772	25.1983	24.6343	24.6427	24.6512	24.7155				+	wt_GFP	32	32	32	30.6	30.6	30.6	143.23	0	118.57	820230000	386	7559100	14155000	12575000	15919000	41975000	40983000	45685000	37823000	58020000	45374000	63486000	59067000	91994000	83578000	43410000	46866000
24.2735	24.4962	23.8823	24.7223	24.9231	25.0539	25.2556	25.2387	25.0912	25.0272	24.8891	24.9253	25.534	25.6236	25.3219	25.3122	25.1354	25.1347				+	wt_GFP	25	25	25	43.8	43.8	43.8	84.427	0	162.59	1057700000	331	12426000	17401000	10973000	21569000	62829000	58277000	55676000	52876000	87965000	81765000	68436000	73619000	84612000	108620000	69441000	68356000
21.5321	21.719	21.1847	21.8879	24.7197	24.1254	20.1716	20.1918	21.7536	21.2093	20.2915	19.8144	23.4471	24.1185	19.9842	20.9533	20.8576	20.6725				+	wt_GFP	22	22	22	16.4	16.4	16.4	208.7	0	56.245	170850000	117	2634100	2828800	3024600	4720000	35773000	32996000	1707200	2943800	8002500	4015700	730150	1184400	31324000	31010000	334510	3383500
22.2015	20.0956	20.2257	20.0551	24.3603	24.4442	18.7433	21.8591	22.0891	21.4559	21.08	20.7001	23.0953	23.1147	21.4886	21.9378	21.1664	21.2182						23	23	23	25.5	25.5	25.5	145.81	0	57.84	166440000	101	3805800	973660	1181700	0	34990000	34142000	1779800	5188300	13080000	5315600	2370800	3675700	20864000	19300000	3011500	7950700
26.7246	26.6962	26.6109	26.5273	26.8449	26.8697	26.1163	26.1102	26.5369	26.4769	25.7678	25.7043	25.8698	25.8555	26.3462	26.4215	26.3414	26.4439				+	wt_GFP	26	26	26	54	54	54	87.133	0	297.99	2561600000	550	87604000	155350000	72753000	74393000	262530000	214080000	68289000	69781000	271640000	247060000	139200000	147780000	93238000	84138000	138550000	135900000
22.674	22.7206	19.472	20.7993	22.0581	21.987	24.2254	24.2364	24.2927	24.2167	24.8411	24.7852	24.1453	24.1875	23.9911	24.1135	24.1061	24.3806				+	wt_GFP	23	23	23	32.7	32.7	32.7	106.87	0	58.947	500260000	185	5748700	7001500	1420000	1653700	5536800	5448600	24723000	27210000	52438000	44220000	76488000	69208000	30068000	32653000	25117000	27154000
23.597	21.8404	23.3522	23.6235	22.7105	22.895	26.0722	26.2983	26.0355	25.9697	25.6937	25.8064	26.0988	26.1853	26.2268	26.2566	26.3338	26.1692				+	wt_GFP	11	11	11	15.9	15.9	15.9	70.702	0	59.852	1641800000	195	11489000	2534600	7598200	10670000	6302400	4059000	77338000	89944000	181970000	146340000	133920000	178790000	126610000	130300000	126070000	130480000
21.3298	21.2963	21.4253	21.5099	21.392	21.2722	20.7418	20.2805	21.2285	21.3057	20.1631	20.0249	21.5419	21.5378	19.3014	20.9945	20.9413	20.9555				+	wt_GFP	10	10	10	20.8	20.8	20.8	73.261	0	14.195	56672000	54	2315300	3401400	1579100	3620500	6562900	6160000	1057800	0	4286200	2235700	1519800	0	9153100	6134300	770840	2212600
23.3593	23.405	23.8716	23.6395	23.1823	23.1417	23.833	23.9894	23.3546	23.2351	23.851	23.7888	23.8711	23.7758	23.5885	23.4197	23.7068	23.7172						8	8	8	36.8	36.8	36.8	29.717	0	38.349	379200000	131	6645500	9273000	10054000	12484000	14319000	13949000	19891000	26240000	22367000	20292000	28927000	38845000	30696000	27761000	19257000	23533000
21.8187	21.2807	22.2138	22.302	22.5218	22.5691	22.947	23.0515	22.7285	22.5222	22.5584	22.483	23.5482	23.5424	23.2777	23.2485	23.0936	23.1873				+	wt_GFP	20	20	20	14.3	14.3	14.3	220.62	0	35.875	228080000	140	2662100	2121900	2475500	2785100	10251000	11515000	8388400	11922000	20541000	12276000	12705000	12355000	24364000	24855000	16371000	15569000
22.069	22.8407	22.2166	22.1122	22.2696	22.325	24.4451	24.482	24.3913	24.2872	24.2935	24.3975	24.3717	24.4252	24.1991	24.1983	24.4645	24.3061				+	wt_GFP	15	15	15	17.8	17.8	17.8	97.169	0	58.858	514740000	181	2937300	5310200	2634600	3235100	6846900	6019900	28284000	30062000	56470000	49880000	51730000	48951000	39885000	36182000	32170000	33175000
23.9562	23.9323	24.5512	24.6945	25.4967	25.6195	23.9248	23.9998	24.0792	23.9796	23.1467	23.2681	26.3461	26.3753	24.8887	24.4436	23.9197	24.0446				+	wt_GFP	16	16	16	26.8	26.8	26.8	73.602	0	24.493	874170000	190	13367000	16147000	17038000	19782000	78863000	94302000	23908000	25887000	42537000	40803000	17525000	19610000	160470000	173440000	57550000	28096000
24.5862	24.7542	24.7409	24.4287	25.1884	25.1928	25.4184	25.3562	25.3181	25.2359	25.0731	24.969	26.2368	26.2624	25.8963	25.805	25.4409	25.444				+	wt_GFP	67	67	67	41.5	41.5	41.5	238.26	0	289.81	1350100000	729	15491000	21566000	15693000	14415000	59908000	59530000	49798000	55931000	103230000	101210000	74787000	68340000	164470000	180720000	109880000	95004000
19.4586	19.7928	19.5734	19.3654	18.7537	20.1458	20.7992	20.8158	20.8995	20.7051	21.3137	20.7806	18.7695	20.6387	20.724	21.0512	21.0203	21.1517				+	wt_GFP	7	7	7	15.2	15.2	15.2	82.562	0	14.173	37647000	32	0	0	0	0	0	0	2053900	2081300	3895500	2924700	7426700	5399500	4048400	1188000	1240100	3407000
20.2547	19.2865	20.6238	19.1608	20.528	20.887	22.8118	22.6593	22.1337	22.1361	22.0407	22.4816	22.6484	22.5764	22.859	22.8215	22.3368	22.2166				+	wt_GFP	3	3	3	12.8	12.8	12.8	25.003	0	8.6115	125930000	32	0	0	0	0	0	0	8502200	7718200	8712100	13311000	8036700	10758000	14509000	13017000	11505000	14654000
21.5827	19.2576	22.1277	22.2606	22.6378	22.3915	22.1433	19.186	21.5671	21.5483	21.5933	21.347	22.4129	22.7067	21.5026	22.0266	21.9718	21.7909						10	10	10	32.3	32.3	32.3	44.243	0	30.972	115910000	70	2600300	965100	3656800	3356000	13989000	12053000	5810200	1757100	9180500	7091600	3052800	3164200	12593000	13905000	3220600	5748100
18.6856	21.3406	19.5701	20.588	20.4008	21.814	21.8792	21.9093	21.593	19.9739	21.2407	21.3617	22.0314	22.0636	22.256	22.0215	22.2186	22.2198				+	wt_GFP	2	2	2	8.3	8.3	8.3	32.307	0	4.8713	96667000	38	1557200	2912700	1541700	1089500	3089000	6243100	4518300	4685000	8383500	3348500	4448600	4852900	9647200	9647000	7910400	6656100
20.268	20.358	21.0579	19.2399	19.5088	20.1993	21.5013	21.6781	21.1083	19.3858	21.3937	21.2136	21.4649	21.8247	21.7622	21.3796	21.5473	21.3993				+	wt_GFP	6	6	6	11.4	11.4	11.4	109.93	0	34.862	59753000	38	0	0	0	360180	0	960440	4093100	3616300	8690000	1477900	5652200	2582000	4191400	6536600	7287700	5850200
23.1197	23.1175	22.6841	22.4628	23.5124	23.5522	22.9603	23.1126	23.1974	23.1363	22.8607	22.7648	23.4746	23.6168	22.6462	22.6581	22.8577	22.9214						20	20	19	30.9	30.9	29.8	109.43	0	52.734	270260000	189	5642800	7735000	3612800	3502700	24181000	26918000	9197000	11506000	23486000	29219000	13267000	12176000	26013000	28430000	9049500	9228500
20.4619	20.3651	19.095	19.9051	21.0223	20.5411	23.1559	23.0257	22.7699	22.6851	22.7075	22.5995	23.0836	22.9494	23.3164	23.2015	23.0063	22.9496				+	wt_GFP	7	7	7	5.8	5.8	5.8	178.84	0	39.942	177780000	76	1248100	0	915620	936730	0	1584900	12970000	12802000	14141000	13229000	14484000	13643000	13623000	15184000	16667000	16214000
22.7997	22.7832	22.5569	22.68	23.9032	23.8805	18.6059	21.4644	22.6548	22.7841	22.2687	22.2225	23.9353	23.687	22.7003	22.6139	22.0973	21.6789				+	wt_GFP	19	19	19	46.3	46.3	46.3	41.193	0	59.552	230310000	166	5416500	7462600	2994000	4535500	32058000	31377000	1707500	2652500	13892000	16012000	11905000	8317300	30582000	30024000	9063400	8516500
20.0334	20.9047	21.358	20.0914	20.8866	20.9538	22.6638	22.7273	22.3838	22.3096	22.8149	22.7201	22.53	22.4736	22.4524	22.2717	22.5891	22.4723				+	wt_GFP	7	7	7	17.2	17.2	17.2	51.4	0	23.961	145550000	76	1104600	1431200	1630700	1013400	2205700	2271900	11407000	11611000	12829000	10271000	18977000	14921000	8913400	11021000	7029200	5717000
22.7851	22.792	22.9769	22.9661	22.7557	22.7655	22.6015	22.3726	22.5373	22.4403	22.2647	22.2387	22.4771	22.5099	22.5421	22.5378	22.4896	22.6475				+	wt_GFP	17	17	17	14.3	14.3	14.3	186.49	0	47.84	176810000	133	7745700	10307000	6144200	10246000	15780000	15405000	8386000	5040100	13424000	10311000	9280900	6663200	9473100	11642000	8554100	7628700
19.8844	21.0376	19.4798	21.1242	21.2479	19.0234	24.4912	24.2597	24.0251	24.0325	23.8972	23.9252	24.2611	24.1515	23.955	24.004	23.8984	24.0621				+	wt_GFP	5	5	5	9.2	9.2	9.2	48.547	0	7.7158	393700000	90	779830	0	820770	1290900	2213900	1406100	28760000	24088000	41313000	32059000	39408000	33971000	33001000	38872000	25864000	27037000
28.0129	27.95	27.9612	27.9254	27.8458	27.8353	28.511	28.4919	28.4069	28.3513	28.4221	28.393	28.618	28.6279	28.7576	28.7698	28.5039	28.4919				+	wt_GFP	241	241	235	50.1	50.1	49.6	531.78	0	323.31	10418000000	3376	234430000	288230000	179840000	177580000	392400000	368020000	492320000	497630000	942160000	808010000	847870000	848450000	732740000	723420000	720310000	765130000
25.832	25.9735	26.5517	26.5922	26.0334	26.1018	22.9724	22.7244	23.665	23.6515	22.7887	22.9119	23.0946	23.3012	22.8453	23.0682	23.5868	23.4378				+	wt_GFP	47	47	47	32.4	32.4	32.4	228.54	0	173.26	761330000	398	65182000	82438000	88243000	91869000	120770000	120550000	10309000	7394400	31789000	30579000	12915000	13277000	13727000	15796000	7817300	10729000
30.1506	30.32	30.3384	30.369	30.5992	30.6515	30.4295	30.4904	30.1054	30.1631	30.041	29.9704	30.1982	30.1943	30.2871	30.2756	30.6132	30.5748				+	wt_GFP	50	48	47	10.3	10.3	10.3	363.33	0	323.31	44782000000	3058	1356500000	1846900000	1427300000	1499300000	3256900000	3251900000	2256000000	2354100000	2985300000	2862200000	2603100000	2555600000	2671000000	2584100000	2507000000	2470700000
18.6998	22.2123	22.8251	22.538	23.5026	23.5106	22.1826	22.1375	22.5511	22.5452	21.8467	22.0483	23.499	23.4731	22.3305	22.2536	22.1868	22.0859						7	7	7	24.9	24.9	24.9	34.208	0	32.97	201870000	79	4760400	5505000	6864200	4974400	26215000	27016000	5091100	5052700	13154000	12623000	6289700	8976200	21386000	24150000	7449700	7305400
24.499	24.349	24.5308	24.2893	24.1091	24.133	27.4924	27.5208	26.8974	26.9124	27.7436	27.8096	27.5427	27.4925	27.3449	27.4223	27.5782	27.5403				+	wt_GFP	23	23	23	66.8	66.8	66.8	38.89	0	253.56	4219400000	402	21963000	22070000	19656000	15742000	28092000	27802000	187280000	232250000	310900000	273260000	532940000	554110000	396960000	347610000	239500000	296820000
23.3198	23.4105	23.2613	23.0726	22.8473	22.7868	21.4341	22.2787	22.3019	22.3113	22.8686	22.8207	21.8354	22.0413	19.9712	18.577	22.0031	22.2553				+	wt_GFP	12	12	12	17.8	17.8	17.8	115.42	0	32.921	166170000	148	10233000	14861000	8184000	8340600	16121000	16148000	2581000	4022000	9806600	12974000	19003000	18505000	4766000	5390200	2250300	577630
19.1434	20.8919	20.3605	20.1105	19.4123	19.8072	22.0438	22.0945	21.6663	21.4882	21.6114	21.4453	21.9244	21.7267	21.8164	21.7807	21.9827	22.1207				+	wt_GFP	6	6	6	6.3	6.3	6.3	88.649	0	8.051	85506000	48	1061400	1340400	1456300	1341900	0	1650500	5976200	7064700	5466300	7215300	7056700	5919100	8488600	7682500	5782000	4569300
24.3066	24.2632	23.7961	23.9128	24.1215	23.8925	23.9728	23.8331	24.0038	24.0837	24.1249	24.1705	24.083	24.0492	23.9499	24.0148	23.9697	23.9873						13	13	10	58.7	58.7	47.8	37.497	0	98.95	504820000	179	21868000	27967000	12451000	11487000	29779000	25689000	23571000	20502000	46910000	39463000	37740000	47752000	30997000	32515000	20925000	22475000
23.8669	24.082	23.3158	23.2524	23.5467	23.5547	22.8339	23.2498	23.6196	23.9466	23.5897	23.6054	23.3943	23.2231	23.427	23.1645	23.3612	23.2738						12	9	9	18.9	15	15	106.31	0	87.484	343430000	138	19188000	24240000	10311000	10436000	29229000	28527000	4049400	11072000	38644000	42211000	30923000	20703000	15067000	15507000	14884000	4758600
22.2967	21.7967	22.1261	22.0126	21.6014	21.9671	22.6098	23.0022	22.3908	22.3815	22.6164	22.8443	22.6755	22.9548	22.6449	22.4626	22.5626	22.5939				+	wt_GFP	6	6	6	58	58	58	12.473	0	31.394	174980000	81	5512500	3923400	3512100	3006800	4747500	5412700	7618000	10701000	10222000	12550000	17261000	19961000	10236000	18968000	9017000	8222100
21.609	21.5906	21.9344	21.9899	21.604	21.7064	22.3003	22.3265	21.8487	21.6431	22.073	22.1217	22.3922	22.2243	21.8946	21.8751	22.0617	19.4968				+	wt_GFP	5	5	5	74.6	74.6	74.6	13.133	0	9.4594	118740000	76	4029100	3283900	3097300	3351800	6481000	5010300	6201900	6415200	10008000	8056900	12067000	11478000	8785400	7661300	6295000	6136000
23.4779	23.1949	23.5659	23.3321	23.2551	23.2753	24.4413	24.4423	24.4387	24.3421	24.4118	24.3785	24.2665	24.1671	24.3272	24.4096	24.4179	24.4754				+	wt_GFP	13	13	13	11.5	11.5	11.5	137.07	0	84.57	559430000	291	8610700	10757000	9129400	6103300	15097000	14252000	32810000	34593000	55601000	47660000	51204000	49373000	37305000	36781000	35848000	25825000
25.0638	25.0118	25.5981	25.4806	26.053	26.0554	24.4785	24.4953	24.7086	24.6852	24.2016	24.2109	26.1907	26.1291	25.2046	25.2681	24.8088	24.862				+	wt_GFP	26	26	14	28	28	14.4	102.64	0	167.13	1189500000	338	20423000	35714000	43224000	31286000	138100000	132970000	21453000	21461000	62660000	50191000	37180000	39719000	168920000	154870000	67794000	62082000
22.9949	23.1518	23.7862	23.8361	24.4538	24.5127	22.2245	22.4867	23.1066	23.0136	21.9398	22.3243	24.4674	24.4252	23.388	23.4468	22.8319	22.5916				+	wt_GFP	15	15	15	21.4	21.4	21.4	88.885	0	67.192	347980000	209	5507300	9563000	8984100	12230000	45067000	49400000	3850800	5919800	21934000	18288000	5955800	10382000	49260000	46986000	16095000	16388000
18.9741	19.9732	19.6412	19.696	20.2967	20.3268	21.4534	21.7855	21.4508	21.5124	22.2161	22.2462	21.6524	21.8141	21.3087	21.4571	21.7641	21.6358				+	wt_GFP	13	13	13	14.6	14.6	14.6	137.75	0	19.164	78697000	70	744310	0	0	0	0	0	3324100	3948200	6190900	6795800	14592000	13395000	5313700	7231600	2739900	3161500
24.2166	24.1997	24.36	24.3191	24.3017	24.3142	24.4488	24.4368	24.3187	24.1734	24.007	23.9417	24.3321	24.278	24.2826	24.2533	24.497	24.5506						15	15	15	29.9	29.9	29.9	68.329	0	72.783	622030000	263	15098000	21901000	13596000	13363000	43650000	31436000	26663000	26563000	59573000	48410000	41482000	47248000	42004000	34820000	33094000	28180000
23.0679	23.129	22.5267	22.9044	22.5699	22.5662	24.1926	24.1659	23.7806	23.8306	24.4043	24.5214	24.1088	24.2808	24.0424	24.0115	24.11	24.3711				+	wt_GFP	12	12	12	25.2	25.2	25.2	48.55	0	48.796	471990000	145	7899200	9601000	2731600	4658600	9864200	8449200	24293000	26359000	39438000	42032000	49227000	53814000	32699000	37860000	26053000	27359000
24.2133	24.3275	24.4959	24.3811	24.1213	24.2186	24.9183	24.8506	24.186	24.2531	24.7504	24.7705	24.7248	24.7972	24.5902	24.4953	24.5305	24.5955				+	wt_GFP	16	16	16	63	63	63	50.287	0	109.49	726750000	222	17346000	20460000	19924000	16421000	21742000	24687000	46469000	39761000	59177000	38810000	82651000	80748000	51463000	45230000	34308000	35466000
25.841	25.6339	24.566	24.5001	25.117	25.1865	23.9284	23.8282	25.2776	25.2623	24.958	24.8463	24.0656	24.0193	23.9603	24.02	24.2807	24.3326						18	18	17	54.9	54.9	52.1	36.091	0	95.746	853530000	285	66614000	58577000	15266000	12548000	67175000	75652000	15699000	19017000	108050000	100000000	79143000	66975000	30470000	28016000	18563000	25135000
20.913	18.7377	19.0866	22.5022	19.73	21.6077	23.5695	23.6814	23.905	23.4575	23.7147	23.859	23.675	19.5571	23.6387	23.5757	23.6605	23.5843				+	wt_GFP	5	5	5	6.3	6.3	6.3	115.23	0	28.718	307760000	70	2154900	2292200	2483200	5093700	2741900	4950900	15199000	15618000	35988000	27754000	33647000	37983000	23674000	15758000	18947000	18298000
20.9267	19.9466	20.8134	20.4443	20.0228	19.48	25.9611	25.9612	25.8794	25.8751	26.0509	26.2121	25.4881	25.4735	25.6923	25.3979	25.7876	25.4677				+	wt_GFP	12	12	12	52.8	52.8	52.8	28.147	0	94.344	1398300000	191	0	0	0	876620	707100	0	80828000	74224000	165580000	149340000	229340000	242430000	74957000	76643000	77110000	67316000
19.3319	20.2345	19.8548	20.025	19.9678	20.5078	23.5192	23.6334	23.1682	23.043	23.5065	23.2905	23.3968	23.4828	23.4083	23.2723	23.5089	23.6067				+	wt_GFP	8	8	8	20.8	20.8	20.8	65.815	0	29.879	240070000	97	0	860630	0	0	2135800	0	17859000	19861000	11002000	17416000	30735000	24767000	22166000	18073000	19879000	14942000
26.6494	26.5617	26.278	26.1977	26.3665	26.355	27.0933	27.0959	27.1533	27.1696	26.9118	26.8065	27.0187	27.0415	27.1935	27.2106	27.297	27.3399				+	wt_GFP	38	38	38	35.3	35.3	35.3	112.82	0	323.31	3906600000	759	91893000	115440000	53952000	54467000	151790000	147640000	195750000	185530000	393130000	352450000	296430000	297140000	250280000	218910000	239300000	251210000
19.9289	20.2527	21.1071	21.0618	20.0621	18.8829	21.6287	21.4552	22.0063	21.8668	21.6521	21.5592	21.6304	21.7349	20.1152	21.7038	21.729	21.6769				+	wt_GFP	7	7	7	24.1	24.1	24.1	38.592	0	39.95	79490000	65	0	1201200	0	1738200	2187600	1693000	2043500	1559500	10781000	9315300	7133200	8402500	7542400	6573400	773580	5750200
24.7679	24.7246	24.7885	24.5788	24.9936	25.0002	24.6117	24.8521	24.4469	24.5288	23.9976	24.032	25.0376	24.9794	24.9798	24.9623	24.4911	23.8671				+	wt_GFP	26	19	19	47.5	41.1	41.1	55.39	0	35.448	663810000	161	231040000	8870100	5233100	3986700	20218000	18613000	7884900	10894000	11004000	10186000	7155500	6002700	19708000	16039000	15767000	17055000
23.9203	24.1879	24.4041	24.5338	23.9275	23.8043	24.3155	24.2692	24.0234	24.1226	24.0004	23.9447	24.1	24.2257	24.1992	24.0351	24.0899	24.0656						10	10	10	60.6	60.6	60.6	20.954	0	66.704	527060000	171	16034000	22375000	18713000	20143000	29249000	23129000	24703000	31925000	35590000	45787000	35221000	40213000	35276000	35205000	29578000	28515000
19.74	23.0155	22.7249	19.2899	23.562	23.6854	23.5469	23.663	23.6353	23.3728	23.6889	23.4864	24.398	24.2583	23.6718	23.8877	23.6707	23.7168				+	wt_GFP	13	8	8	40.9	35.3	35.3	47.82	0	47.055	384890000	104	2755500	7207700	3355200	1093500	17449000	25536000	12604000	9709800	35239000	27837000	31127000	28027000	45542000	41989000	16966000	26726000
24.9424	25.0333	24.4942	24.5281	24.8308	24.9276	24.0751	24.0565	24.6615	24.6579	24.1796	24.1941	24.3914	24.4969	23.9846	23.979	24.0433	23.9881				+	wt_GFP	9	8	8	30.7	30.7	30.7	27.366	0	35.547	661350000	139	37827000	46976000	21629000	17364000	56363000	57517000	19889000	17247000	65251000	62018000	45922000	41670000	34550000	40687000	27676000	21459000
22.2396	22.35	22.8298	22.726	22.1545	22.5841	23.4077	23.2187	23.4214	23.4251	23.7514	23.6717	23.3237	23.3526	23.296	23.4039	23.5153	23.5744				+	wt_GFP	8	8	8	31.6	31.6	31.6	31.848	0	80.059	329030000	171	2400000	4337300	3153400	2992100	8759000	5888000	11719000	14327000	36525000	28203000	44920000	40273000	20986000	21256000	18781000	15710000
25.5802	25.4817	24.273	24.9308	24.6481	24.6582	26.9159	26.9085	26.6688	26.6031	26.8269	26.8526	26.4402	26.5479	26.5908	26.6285	26.6327	26.5238				+	wt_GFP	44	44	44	58	58	58	83.677	0	323.31	2661600000	705	32639000	36066000	12454000	19060000	28324000	30763000	146890000	154170000	291580000	259600000	304870000	313140000	163380000	171040000	146670000	177390000
19.9406	20.4819	19.2883	19.6164	20.4371	20.5422	21.7664	21.4263	21.657	21.6038	21.5029	21.5242	21.3076	21.3741	21.7532	21.3565	21.7231	21.8029				+	wt_GFP	8	8	7	7.5	7.5	6.5	178.08	0	43.726	69018000	53	536340	0	0	0	1091000	0	6100300	5962600	9414700	3649700	8002700	5903600	2900100	5091300	3085000	1994100
23.7737	23.6595	24.0183	23.8543	24.7152	24.6697	23.8351	23.9882	23.9714	23.8819	24.2232	24.1806	24.9232	24.9076	24.0844	24.2402	24.1371	23.9918						23	23	23	41	41	41	85.104	0	165.98	611640000	297	8624400	15873000	8447800	9135100	67918000	62358000	16540000	17433000	48559000	35901000	47952000	48253000	63728000	58335000	28081000	27135000
20.0549	20.2329	20.0706	21.1047	20.4878	18.6695	22.8178	22.6632	22.3606	22.5585	22.4369	22.4558	22.1644	22.3928	22.7046	22.5309	22.6479	22.5837				+	wt_GFP	12	12	12	14	14	14	150.83	0	67.673	130650000	90	0	0	0	0	2820200	0	9589900	8961900	10058000	5383600	9168500	13659000	9186400	10788000	10701000	13118000
24.4299	24.8422	23.1436	24.0981	24.5602	24.3318	25.6502	25.7705	25.6218	25.5481	25.6678	25.6109	25.3847	25.4609	25.5794	25.6296	25.7022	25.7769				+	wt_GFP	58	58	58	16.9	16.9	16.9	427.51	0	141.24	1298200000	497	22134000	36350000	7061700	16522000	54642000	46466000	55128000	63691000	129810000	114690000	129830000	134890000	79771000	74851000	74489000	75168000
24.9475	25.0594	25.3982	25.2779	24.8424	24.7328	24.8449	24.8795	24.7751	24.7674	24.6419	24.5914	24.5177	24.5252	24.7573	24.7638	24.6387	24.6723				+	wt_GFP	21	21	21	35.1	35.1	35.1	91.809	0	111.49	877640000	291	34727000	47148000	34236000	37774000	57767000	48009000	34220000	43857000	80496000	72153000	68506000	66498000	32383000	43223000	41621000	44153000
24.5962	24.4057	24.5404	24.5188	24.4928	24.5351	24.4325	24.4289	24.3848	24.3636	24.1917	24.1834	24.0439	24.1085	24.2666	24.2305	24.5195	24.513				+	wt_GFP	17	17	17	21.6	21.6	21.6	103.79	0	59.53	633440000	286	19831000	24152000	20384000	21721000	35559000	39047000	31574000	30086000	46856000	56144000	41903000	44634000	28027000	33628000	34829000	31282000
19.5812	19.5496	19.8618	20.5315	20.6177	20.2983	23.4311	23.4009	23.0105	22.9863	23.3535	23.2302	23.3651	23.2821	23.4044	23.3752	23.4271	23.4444				+	wt_GFP	17	17	17	26.2	26.2	26.2	92.819	0	61.317	226880000	134	0	0	0	0	0	0	12395000	12890000	19026000	15990000	26294000	30899000	14682000	17218000	19072000	15149000
26.0537	25.9407	25.6837	25.6798	25.772	25.8322	25.2921	25.3359	25.3622	25.3158	25.1523	25.0371	25.1888	25.1073	25.3692	25.461	25.516	25.5641				+	wt_GFP	9	9	9	58.5	58.5	58.5	21.701	0	89.984	1369500000	140	66148000	71466000	32592000	43389000	100670000	110040000	37562000	63492000	118490000	112070000	64795000	62743000	76554000	72740000	73812000	77745000
23.1588	23.5094	23.5199	23.5284	22.8049	22.9454	25.448	25.4975	25.0945	25.2144	25.5083	25.5948	25.4024	25.3009	25.1376	25.2291	25.1658	25.0491				+	wt_GFP	12	12	12	39.4	39.4	39.4	39.646	0	40.963	990680000	160	7144200	11742000	8314600	8660700	10759000	11171000	60275000	61335000	92828000	100390000	101840000	121700000	76211000	78339000	52508000	72461000
23.7709	23.7687	23.3902	23.5277	23.0781	23.0798	22.3308	22.4839	22.4975	22.4568	22.9232	22.6727	21.0329	21.9906	22.3414	22.6439	22.5751	22.513				+	wt_GFP	11	11	11	33.7	33.7	33.7	51.735	0	66.769	207390000	114	16969000	16229000	10188000	10571000	18166000	17408000	4436000	6504600	15522000	15334000	19257000	15747000	4584000	5816900	6210100	7925700
20.6084	19.887	21.8134	20.2967	20.5649	21.3195	21.7706	21.8608	21.7457	21.6236	20.6801	21.2934	21.428	21.3352	21.4018	21.5577	21.7955	21.6406				+	wt_GFP	7	7	7	20.7	20.7	20.7	54.178	0	24.119	81653000	45	785890	1795900	1461400	1101400	2197100	3393200	6883600	6245700	7739400	8126500	4554600	8368200	4055700	5421700	3133100	3723600
19.5405	20.4256	20.5522	20.6355	21.1594	20.9828	20.8368	20.7933	20.6112	20.9508	19.133	19.9285	21.1847	21.4013	20.9124	21.0938	20.6516	20.5409						4	4	4	8.4	8.4	8.4	70.592	0	15.403	48283000	36	919780	1085900	1262900	1129700	4684100	3231500	2442900	2401600	3415600	4019100	0	2038600	4034300	5803600	3241300	3285200
19.4177	19.6867	21.8176	20.1896	18.812	20.0528	21.6932	21.9157	19.993	20.5148	21.7172	21.5577	21.8417	22.1064	21.5776	21.2877	21.7922	21.9218				+	wt_GFP	4	4	4	16.8	16.8	16.8	39.232	0	16.58	79822000	43	1592900	1687500	1972700	2013400	2395000	2609000	5142700	5955700	2980700	3318100	8805800	6211000	7238600	7937000	4471000	3870100
21.4841	21.2331	21.2895	21.4839	20.5618	20.8812	19.8532	20.4844	20.8915	21.0769	20.6278	19.4714	20.0927	19.8928	20.6912	18.9349	20.9898	20.7534				+	wt_GFP	7	7	7	26.4	26.4	26.4	46.236	0	9.3455	41699000	40	1374500	3487300	3256400	2820300	3548600	1480600	1143600	0	2609500	4934000	2051000	1097200	0	824710	3082300	902660
21.0963	21.2338	21.5351	21.5102	22.1292	21.7949	20.8711	20.4727	20.0424	21.0954	20.9545	19.7198	22.125	22.0074	19.0646	21.4659	20.7719	19.9682				+	wt_GFP	7	7	7	36.4	36.4	36.4	31.323	0	14.927	58158000	47	1744000	2284900	2093500	2129500	10051000	8436000	0	0	1012200	3629300	0	0	9414200	8428500	1616600	3530300
25.4653	25.7433	25.3705	25.5067	25.9094	26.0812	25.6335	25.7003	25.6348	25.7305	25.3916	25.3135	25.9562	25.9975	25.8116	25.9585	25.7674	25.7961						12	12	12	18.3	18.3	18.3	84.413	0	54.509	1853500000	314	31658000	42196000	20815000	27882000	125720000	93548000	66218000	100000000	128940000	146660000	97330000	111570000	216100000	207430000	95116000	102690000
19.7016	21.3916	21.7707	19.4874	19.8605	19.4359	24.2093	24.2096	23.7925	24.0485	24.3767	24.3042	23.9669	24.2945	23.8949	23.9227	24.1134	23.957				+	wt_GFP	4	4	4	15.6	15.6	15.6	34.435	0	37.629	488130000	81	0	0	0	0	0	0	33544000	33402000	47092000	43283000	56333000	59271000	33325000	46190000	33006000	32050000
24.6127	24.1201	24.938	24.9398	24.748	24.7648	24.3809	24.4106	24.4732	24.4753	24.2705	24.3425	24.3129	24.2422	24.6499	24.6439	24.699	24.6754				+	wt_GFP	4	4	4	24.3	24.3	24.3	28.385	0	7.5592	835840000	120	33778000	30196000	37485000	40656000	48770000	57370000	34972000	38292000	60864000	62075000	51085000	51442000	40471000	35868000	51771000	47658000
22.8256	23.0737	23.4527	23.545	24.0442	24.0731	22.8545	23.0058	22.8151	22.9549	22.5905	22.4482	24.3666	24.4415	23.6058	23.5487	23.1935	23.2069				+	wt_GFP	10	10	10	22	22	22	65.653	0	59.038	336720000	147	5703000	10549000	8498800	9273900	33476000	35806000	8522100	8137000	16054000	17422000	9886000	8996400	41792000	50920000	20662000	19172000
20.0614	21.4165	21.6685	20.6488	21.8638	21.9849	23.7906	23.7681	23.2763	23.4087	23.4864	23.5207	23.7453	23.3006	23.6815	23.6263	23.536	23.5025				+	wt_GFP	8	8	8	13.1	13.1	13.1	96.256	0	44.049	292090000	95	2127600	2403600	2466200	2089800	6722000	6165100	19111000	19166000	30845000	23892000	23309000	31845000	29213000	16561000	15583000	21287000
19.9401	19.9654	21.0403	18.6918	19.6072	20.9849	24.5103	24.4898	24.0586	23.9899	24.4778	24.5538	24.3147	24.3229	24.3549	24.4386	24.4618	24.4923				+	wt_GFP	16	16	16	26	26	26	97.668	0	137.16	476460000	149	0	0	0	0	0	0	29318000	28834000	37887000	32226000	65091000	68842000	35949000	31203000	30435000	32669000
20.162	19.3463	19.6958	20.834	19.8995	20.7577	23.3539	23.4264	22.9519	22.8601	23.4521	23.443	23.218	23.0584	22.9806	22.9769	22.8097	22.9068				+	wt_GFP	8	8	8	47	47	47	26.422	0	28.096	202650000	82	0	0	0	0	0	0	14228000	15457000	19018000	17761000	30481000	30128000	13735000	17488000	12429000	9891900
20.0184	20.4869	19.7295	19.1542	21.6279	21.6398	18.3336	21.5749	22.1033	21.7739	21.2292	21.3816	21.6865	21.1808	22.0158	21.9238	21.9018	21.8558						19	18	18	12.5	12	12	242.96	0	27.592	82447000	72	649740	691850	0	795490	2755200	3770000	0	2205300	11118000	9855600	2657900	4158700	2984600	4770200	10667000	9600900
22.0692	22.329	22.6612	22.3326	23.7018	23.829	24.154	24.3576	24.0964	24.0984	24.4026	24.2662	24.6704	24.689	24.0963	23.8275	24.0599	23.899				+	wt_GFP	23	23	23	20.3	20.3	20.3	143.7	0	71.288	510890000	237	3453600	4082000	3510200	5028800	25339000	24884000	17998000	29351000	45582000	33264000	56443000	55786000	46447000	59983000	28495000	17934000
19.5598	20.3628	19.817	19.8239	20.8839	19.796	22.8206	22.6663	21.846	21.8442	22.542	22.4221	22.9168	23.0803	22.8276	22.627	22.7959	22.621				+	wt_GFP	9	9	9	26.8	26.8	26.8	66.248	0	42.252	137890000	49	0	0	0	0	0	0	10414000	8102000	4732000	7177800	18730000	15088000	13062000	17014000	11614000	9186300
19.8653	20.5857	18.709	19.7649	19.8083	19.5997	22.5982	22.9979	22.6276	22.7562	22.7828	22.8406	23.0171	22.8499	22.9413	22.8265	22.6158	22.8888				+	wt_GFP	10	10	10	8	8	8	205.96	0	69.182	170390000	95	1317400	1479400	1117400	997330	892640	505140	5935800	10202000	17159000	14401000	23784000	21864000	11749000	14533000	9100900	10889000
23.0219	23.0862	23.4594	23.2113	24.4018	24.4551	21.3067	19.6475	23.0362	22.6733	19.1787	20.3388	24.04	24.2974	23.1441	23.0947	22.1065	22.5229				+	wt_GFP	20	20	20	38.8	38.8	38.8	84.468	0	103.37	272800000	167	7102100	9802000	8909900	7158600	45033000	46496000	2500300	962780	20398000	13085000	408240	1296900	30169000	40064000	13092000	12107000
19.1622	19.716	19.6472	19.9135	21.7375	21.5576	22.0341	21.9033	21.9066	21.8968	21.934	22.231	22.1443	22.0267	22.2018	22.2679	21.9858	21.9581				+	wt_GFP	5	5	5	29	29	29	28.235	0	16.044	105510000	58	0	0	0	0	3947300	3661100	5534800	1945800	11440000	9347300	7564000	9270400	9681400	7481200	9720300	9730600
21.1841	21.4134	19.9372	20.6249	19.2799	19.99	22.7629	22.7846	22.4023	22.4006	22.448	22.6035	22.7606	22.6884	22.3723	19.9202	22.7045	22.5379				+	wt_GFP	6	6	6	15	15	15	72.235	0	25.007	135200000	43	0	0	0	0	0	0	6458100	6775100	17617000	13820000	14700000	18633000	13501000	9881800	5788500	4134300
22.7984	23.2497	22.9546	23.0917	23.2846	23.4631	24.0108	23.8063	23.5823	23.5598	23.5724	23.7362	23.7464	23.7857	23.619	23.8257	23.7838	23.5388				+	wt_GFP	16	16	16	26.4	26.4	26.4	61.206	0	40.247	376130000	130	5001200	8082200	4856200	6593400	17007000	20730000	21400000	19886000	24936000	30622000	29191000	35304000	29582000	26020000	20013000	25468000
21.5035	20.8121	21.7117	21.0742	22.1907	21.6256	24.0737	23.957	23.5311	23.6571	24.0532	23.9725	24.0266	23.9768	24.281	24.2834	24.3731	24.3123				+	wt_GFP	24	24	24	23.7	23.7	23.7	175.29	0	60.102	398510000	220	2795100	2238600	2566500	1918400	5655100	3548300	22359000	23685000	28780000	26347000	37933000	35958000	31891000	31248000	31873000	32513000
20.8862	20.5732	20.0437	19.8275	19.0837	19.6373	19.3561	22.7004	22.5284	22.3128	22.6092	22.6922	22.4306	22.3192	22.6808	22.7252	22.8458	22.9724				+	wt_GFP	4	4	4	11.1	11.1	11.1	79.151	0	41.674	135330000	42	0	0	0	0	0	0	2165400	7430100	15808000	13058000	14795000	17644000	7607600	9323200	8494000	11230000
23.9498	23.9121	23.9567	23.9225	24.0589	24.048	24.4775	24.6719	24.909	25.0169	24.5656	24.4993	24.5197	24.3617	24.8753	24.7163	24.6874	24.6289				+	wt_GFP	11	11	11	31.2	31.2	31.2	50.381	0	90.311	704410000	205	15431000	18253000	10409000	11000000	35467000	30480000	44531000	37636000	63569000	58659000	47935000	40202000	48181000	43709000	57211000	45999000
20.0364	18.9554	20.4586	19.4315	19.5478	19.6681	21.1876	21.0431	20.7848	20.9606	21.0728	21.3374	20.8435	21.287	21.079	20.9185	21.1221	20.9347				+	wt_GFP	10	10	10	3	3	3	573.83	0	13.538	46657000	41	0	0	0	0	0	0	4026800	4479700	2707300	1521000	6848500	7276700	3015600	3986200	3199500	1191300
24.3878	24.2921	24.5635	24.6011	24.2099	23.9395	25.3267	25.4227	25.1848	25.088	25.3286	25.2721	25.0432	25.1336	25.3482	25.3428	25.2048	25.2042				+	wt_GFP	44	14	11	58.5	26.2	21	72.572	0	91.735	1024400000	252	20853000	22659000	17695000	18271000	30615000	25354000	52524000	52075000	89524000	82716000	99962000	97696000	58121000	58768000	71619000	81320000
23.1439	22.9953	23.4378	23.5303	24.153	24.01	22.754	22.9184	22.9012	23.1187	22.5865	22.5108	24.0006	23.9939	23.1088	23.0889	22.8343	22.8709				+	wt_GFP	25	25	25	14.4	14.4	14.4	274.46	0	86.934	307430000	217	7359100	7822400	6632300	7860400	42075000	43811000	7181500	8427200	17447000	21103000	8683700	10797000	37227000	35819000	12886000	10659000
25.4115	25.3506	25.288	25.2467	25.3239	25.3238	24.5402	24.5349	24.0917	24.2065	24.3214	24.2633	24.0782	24.1626	24.2775	24.1668	24.2072	24.1264				+	wt_GFP	42	35	35	29.2	25.2	25.2	197.3	0	98.529	722100000	386	63983000	58575000	38683000	35850000	91793000	88768000	21128000	22989000	33354000	40671000	39467000	50565000	23125000	19991000	23059000	21831000
19.83	20.7316	19.9761	20.2134	19.5573	20.6087	23.7261	23.772	23.4461	23.4779	23.3736	23.5158	23.7636	23.8069	23.969	23.7608	23.9313	23.7219				+	wt_GFP	13	13	13	34.2	34.2	34.2	65.111	0	185.17	298150000	129	0	0	0	0	0	0	18026000	18899000	34020000	33686000	35866000	29180000	19199000	27281000	20823000	19733000
22.6839	22.6521	22.8514	22.7625	22.6238	22.684	22.7203	22.5503	22.3607	22.0607	22.48	22.37	22.6917	22.4392	22.6021	22.5983	22.5324	22.6063				+	wt_GFP	8	8	8	33	33	33	35.681	0	29.957	178780000	111	7085500	8406900	6577300	5419200	7857100	14522000	9331900	8774800	8443600	10194000	15058000	14540000	14756000	8898100	7908000	8952000
19.2269	20.7263	21.1357	21.2764	21.067	21.4689	21.9591	22.1835	21.5779	21.2377	21.9406	22.1857	22.342	21.6727	22.1208	22.0268	21.8327	21.7083				+	wt_GFP	12	12	12	11.8	11.8	11.8	172.79	0	22.39	101640000	72	781790	1449800	908070	1662500	2782400	2701700	5669700	6705100	8043500	5759200	6730000	10629000	15939000	7158000	5736600	5039400
23.4002	20.6166	20.6764	22.0353	20.1039	19.9723	24.3578	24.3875	23.7381	23.7987	23.9727	23.9409	23.9838	20.4973	23.7517	23.7695	23.9778	23.9973				+	wt_GFP	5	5	5	61	61	61	13.087	0	18.375	361300000	68	3785600	3506800	0	290170	3763300	3464000	31647000	32629000	38873000	36061000	38312000	31507000	31780000	7218700	21669000	23529000
26.5635	26.811	27.0399	26.9669	26.4702	26.5029	26.2976	26.3825	26.0046	26.112	26.2222	26.0267	26.2207	26.2323	26.143	26.2591	26.305	26.1836				+	wt_GFP	11	11	11	23.8	23.8	23.8	44.915	0	78.54	2477100000	306	104040000	136350000	119930000	121220000	169000000	166130000	112150000	121410000	160810000	157560000	171160000	153740000	139140000	139710000	106910000	124480000
24.4276	24.5153	24.7301	24.7413	24.4762	24.6132	25.0224	24.8979	24.6359	24.6895	24.632	24.7421	24.8944	24.9007	25.1371	25.1964	25.0693	25.0137				+	wt_GFP	15	15	15	59.7	59.7	59.7	40.428	0	141.03	869130000	320	22654000	31559000	20300000	25877000	40534000	42733000	38014000	39071000	76052000	54551000	61232000	70891000	54365000	48553000	63263000	63899000
19.9486	20.9672	19.4442	19.5108	21.5573	18.6736	22.3972	22.8015	22.5005	22.4999	22.4541	22.9017	22.7238	22.6657	22.6039	22.8517	22.9309	22.9961				+	wt_GFP	13	13	13	19.9	19.9	19.9	108.31	0	41.897	147020000	78	0	0	989660	0	0	0	8939000	11732000	12858000	10901000	8896600	18616000	10934000	9745700	10873000	11712000
21.7121	21.4209	21.9968	21.8047	21.2363	19.3019	21.6781	21.494	21.4041	21.2091	21.4604	21.3451	20.0218	21.1164	21.2237	21.363	20.7144	21.1094						4	4	4	45.3	45.3	45.3	17.745	0	10.016	73943000	61	3487000	3923600	3767100	3394900	2672500	3440800	4935500	4175500	6263600	5137200	6107200	5664500	1946400	4096600	3752200	4221900
20.6632	20.537	19.05	21.0064	19.3064	20.2366	20.1023	21.5364	21.5176	21.6942	21.8364	22.4286	21.438	21.3189	21.3217	21.2933	21.6345	21.4787				+	wt_GFP	13	13	13	38.5	38.5	38.5	68.226	0	20.252	70640000	57	0	0	0	0	0	0	1571000	3990600	9335900	7159200	11892000	13455000	2845000	6659800	2061300	2214000
24.6855	24.6142	24.4785	24.3531	24.2736	24.1257	20.2599	22.4377	23.3508	23.3805	23.7321	23.667	22.539	22.8422	23.1127	23.0539	22.6581	22.8648				+	wt_GFP	13	13	13	48.7	48.7	48.7	39.965	0	70.907	353780000	192	30031000	32928000	20771000	15998000	40393000	35770000	2411600	6080500	24401000	23449000	27724000	23606000	8956800	11843000	13644000	13406000
19.529	19.8729	21.1207	20.5388	21.3473	20.1938	21.5194	21.5828	21.144	20.9378	21.3434	21.5169	20.2805	20.5736	21.0891	19.68	20.0976	20.8724				+	wt_GFP	6	6	6	6.6	6.6	6.6	151.51	0	10.587	48237000	32	1112600	0	906470	798520	1133800	1432300	4411300	5037400	4785300	5144000	5742400	6147300	0	4754900	2723700	0
21.9364	21.5896	21.811	21.959	22.0663	22.1253	22.1658	22.3315	21.8085	21.9173	21.8222	21.8408	22.4583	22.465	22.1657	22.2339	22.1782	22.0704						8	8	8	14.2	14.2	14.2	97.553	0	34.634	128700000	54	3710800	3830100	2929000	3351400	7376300	6854900	5854500	7761300	4648800	10152000	7823500	8907600	10666000	12425000	7965000	6994100
20.009	20.1541	19.1256	19.2743	19.9295	19.2485	20.1984	19.2424	21.9538	18.3878	21.4363	20.9181	21.6906	21.4785	21.9501	22.085	22.4761	22.1088						7	7	7	15.3	15.3	15.3	53.354	0	20.085	78383000	52	1190100	1355800	678970	736580	1567700	1481000	3183500	3394800	6700300	4787300	4191200	3060300	5007300	4946600	6902100	7327000
20.3519	21.1716	20.1757	20.318	20.2153	19.5791	21.3895	21.6743	21.4504	21.3973	21.7482	21.9499	21.5871	21.4477	20.5553	21.4349	19.9088	18.2384				+	wt_GFP	4	4	4	7.2	7.2	7.2	54.141	0	6.5677	56303000	32	609950	539440	0	529140	1002500	0	3938400	5401400	3958000	3965100	6796000	10042000	7406700	6599200	0	3367500
19.5808	20.8007	20.5704	19.6443	18.7578	19.182	19.5379	19.945	21.2679	21.13	19.6478	21.2316	21.1948	21.2044	21.1385	21.487	21.1496	21.1873						2	2	1	23.4	23.4	10.1	16.225	0	12.787	45511000	28	0	0	0	0	0	0	1171400	1358600	5974500	4861500	1922400	5421600	4274600	4235900	3518500	4582200
20.4173	21.3317	20.0116	20.7701	21.4629	21.3532	22.2542	22.3174	21.9529	22.1046	22.7299	22.902	22.6986	22.7017	22.62	22.7775	22.5861	22.6488				+	wt_GFP	14	14	14	33	33	33	78.576	0	55.347	148850000	99	431440	505700	0	1033900	4877100	1237500	4515200	5499400	8530300	10665000	21877000	21754000	12375000	13285000	10433000	10292000
19.0347	20.8045	20.0192	19.7682	20.583	21.9934	22.7295	22.8508	22.6776	22.415	22.5271	22.582	23.085	23.112	22.8731	22.6229	22.966	22.7265				+	wt_GFP	10	10	10	21.3	21.3	21.3	60.576	0	41.333	164490000	124	0	567040	653760	640070	0	7154100	11781000	9432600	19524000	12206000	15621000	14044000	18654000	10234000	11963000	9984000
20.772	20.1044	19.6361	19.8723	20.825	18.627	22.2765	22.0043	22.5516	22.3119	22.3465	22.3805	21.4785	21.8433	21.9357	22.0112	21.9618	21.8067				+	wt_GFP	11	11	11	24.9	24.9	24.9	72.063	0	16.394	99028000	68	0	0	0	0	0	0	6417600	5378700	10437000	12926000	9275100	12303000	9291100	8313500	3805300	9457400
23.8726	24.0664	23.597	23.8906	23.7127	23.6352	20.2128	19.95	23.232	23.035	23.308	23.2435	20.7428	19.5515	19.4494	23.3119	20.888	22.8033				+	wt_GFP	9	9	9	11.1	11.1	11.1	136.97	0	38.088	272420000	88	14136000	21871000	11891000	13255000	23890000	23931000	5367000	7524300	20008000	20478000	24064000	19825000	7878600	8300200	13091000	16291000
22.9656	22.985	22.6507	22.2916	22.749	22.774	22.3172	22.2974	22.313	22.4557	22.4958	22.3206	22.0704	21.8793	22.477	22.3491	22.3519	22.0934				+	wt_GFP	14	14	14	18.3	18.3	18.3	151.66	0	52.839	167170000	136	8808300	8186300	5835400	3632900	11538000	15922000	3407000	4110100	11849000	14077000	14191000	10324000	10328000	4886300	11914000	7268500
24.6458	24.6927	24.5915	24.5889	24.8509	24.8248	24.1369	24.4864	24.1161	24.2639	25.1184	25.2013	23.6076	23.7537	23.9178	23.8925	23.3541	23.5783						35	35	35	14.7	14.7	14.7	302.19	0	197.16	667270000	422	26572000	29269000	22791000	18837000	65362000	57015000	17235000	27251000	56142000	45223000	96031000	109170000	15866000	17534000	17899000	17798000
23.0238	22.4338	22.8143	22.632	23.4556	23.7925	23.1773	23.162	23.2555	23.1447	22.5585	22.5372	24.0437	23.8647	23.4064	23.4636	23.3437	23.3695						19	19	19	9.9	9.9	9.9	273.6	0	50.812	304170000	146	6019100	3768000	4511600	3983300	15932000	29629000	12414000	14207000	23520000	19166000	11530000	12331000	39470000	33422000	20673000	17037000
20.8552	18.2401	21.2998	20.3765	19.7449	20.4723	22.33	22.1486	21.5493	21.7747	21.6825	21.8638	20.8094	21.7807	21.7036	21.8284	21.958	22.0096				+	wt_GFP	8	8	8	8.5	8.5	8.5	132.24	0	23.946	78129000	51	0	0	0	0	0	0	8212000	5316900	6920000	7766700	7285500	9318700	2091900	4771000	4293600	6185100
21.8232	18.9918	20.5923	21.8585	20.3502	21.4966	23.9102	23.8646	23.1765	23.3187	23.3939	23.5649	23.4544	23.3166	23.4924	23.3355	23.407	23.3805				+	wt_GFP	7	7	7	27.9	27.9	27.9	37.998	0	41.35	267060000	83	2750200	2366800	1775100	2974400	834200	4052100	25139000	22813000	19882000	20643000	25855000	29779000	19413000	18244000	16860000	17532000
22.0431	21.5347	21.7439	21.9845	21.2453	21.1743	21.7641	21.8386	21.4919	21.3791	21.5262	21.5251	20.3428	18.9637	21.2733	19.6484	21.6144	21.8484						5	4	4	58.2	51.6	51.6	14.606	0	23.351	81694000	54	3476100	4970800	2853300	3514900	5431100	3049800	5668700	5995400	5522500	7427800	5171200	5077500	2786100	2592900	3657200	2051500
22.1365	22.2691	22.5464	22.4264	21.9297	21.8123	22.2161	22.1016	22.2831	22.2101	22.5353	22.5134	21.6464	22.0394	22.2017	22.4157	22.2735	22.1669						16	16	16	28.5	28.5	28.5	99.419	0	45.822	146370000	148	3276200	6129600	4941900	4834200	6444000	4398700	5596500	4303200	14056000	10920000	18104000	16639000	3159700	7005700	6350600	10277000
19.2709	20.5432	19.6217	20.6984	19.3682	20.1846	20.7768	21.0265	21.0499	20.9013	21.2259	21.1921	20.9598	21.1234	21.2886	21.3185	20.939	21.1062				+	wt_GFP	6	6	6	10.3	10.3	10.3	85.093	0	10.034	46205000	38	0	0	0	0	0	0	2126900	2906000	2518600	3101000	6715000	6195600	3651100	4158000	4627200	3130600
18.9095	20.5568	20.0476	21.5436	20.7405	20.1917	20.6373	20.5833	20.29	20.5491	20.7328	21.0022	20.5722	20.5482	20.5163	20.5698	20.8114	20.6905						6	6	6	17.1	17.1	17.1	56.027	0	12.204	41934000	53	777660	1526300	319410	319280	3375100	0	1935800	2363900	4290700	2072300	4817600	3735900	3023300	3506300	960820	3510700
18.4303	19.8323	20.8655	19.9992	19.4596	21.1166	21.2357	21.8038	21.4447	21.2448	21.8023	21.2517	20.098	19.5025	20.7353	20.875	20.0485	21.0016				+	wt_GFP	26	4	4	26.3	9.2	9.2	96.685	0	15.791	40780000	21	0	0	0	0	0	0	3027900	4236500	8811100	5022100	9228900	4974600	0	0	2597000	0
19.8526	20.6582	19.6963	19.6155	19.1214	19.9637	21.3452	21.2703	20.8659	20.6226	21.4864	21.2611	21.2707	21.0839	21.4049	21.2499	21.1649	21.0299				+	wt_GFP	7	7	7	10	10	10	109.79	0	35.172	51976000	49	0	0	0	0	0	0	3845400	3544000	1727900	2847400	10294000	9369300	3277900	2821800	3539900	3609700
23.8091	23.5988	23.8421	23.8615	23.6305	23.7146	23.8376	23.8873	23.4784	23.4432	23.6801	23.7874	23.9935	23.9721	23.8248	23.8509	23.7965	23.7862						17	17	17	29.3	29.3	29.3	82.875	0	81.301	426520000	203	10331000	13451000	9698300	10924000	28041000	30139000	19026000	22987000	33385000	24027000	37320000	32391000	36413000	28465000	21063000	13165000
22.3964	22.3122	22.2084	21.8398	22.2437	22.1748	22.3704	22.5256	22.4619	22.4742	22.587	22.5892	22.6381	22.4549	22.5682	22.5299	22.3638	22.5998				+	wt_GFP	7	7	7	32.2	32.2	32.2	33.231	0	13.401	176950000	128	2954100	3063300	1987700	1203000	7912500	7492800	8866500	10566000	15713000	14464000	12780000	14874000	17393000	13105000	13016000	10427000
26.42	26.3376	26.4264	26.3507	26.5035	26.4999	26.5336	26.7268	26.6199	26.567	26.4403	26.3617	26.3597	26.4122	26.8046	26.7517	26.7864	26.8441				+	wt_GFP	31	31	31	42.8	42.8	42.8	123.51	0	213.65	2920200000	700	92286000	109160000	64381000	65661000	177540000	162990000	130650000	126480000	281460000	249860000	206330000	204560000	148320000	155400000	197270000	166620000
20.4776	21.209	20.4915	19.3867	19.8014	20.3118	22.9427	23.3253	23.0757	22.9837	23.5346	23.3742	23.2376	23.2243	23.2388	23.1944	23.1868	23.25				+	wt_GFP	11	11	11	24.5	24.5	24.5	63.514	0	33.201	216590000	118	0	0	0	0	0	0	6339300	10786000	20069000	17028000	33033000	28815000	15701000	14742000	16345000	16562000
20.138	18.9988	19.6594	20.9347	19.8415	19.9942	22.8765	22.9896	22.7942	22.7129	23.2674	23.1777	22.8583	22.9243	23.0508	23.0663	23.0224	23.0301				+	wt_GFP	12	12	12	9.7	9.7	9.7	192.22	0	34.778	185820000	101	0	0	680570	804130	875820	0	7924100	9440100	14210000	14337000	27366000	28166000	11708000	13057000	13608000	12601000
20.386	21.365	18.5534	18.6991	20.2497	20.1305	20.9581	20.679	19.5825	20.803	19.9907	20.6034	21.0957	21.1446	20.8815	20.9753	20.8236	20.9778						5	5	5	13.8	13.8	13.8	56.051	0	7.6495	31382000	30	0	0	0	0	0	0	1828600	1748100	0	0	1183900	2667500	5170300	4874800	2934600	3318000
28.4377	28.4126	28.4642	28.4117	28.098	28.0765	26.6339	26.5294	26.1861	26.2994	26.4676	26.4962	26.4333	26.3285	26.4075	26.492	26.494	26.5012				+	wt_GFP	29	29	29	58.6	58.6	58.6	66.526	0	323.31	4409300000	548	400300000	494930000	315050000	308460000	597970000	499680000	111320000	107200000	193840000	199590000	224110000	246970000	119340000	104450000	109780000	124420000
20.6648	21.0953	20.5122	20.2638	20.9449	19.8372	22.0636	21.8413	21.5906	21.688	21.5924	21.5955	21.5439	21.9041	22.3196	22.257	22.0183	22.0368				+	wt_GFP	4	4	4	24.3	24.3	24.3	29.159	0	7.679	85503000	47	805240	712840	622290	0	0	0	4697500	4521100	6609400	6305600	8013600	7962600	4544900	6748300	6852400	8415800
23.9235	23.9409	23.7802	23.9143	24.0985	24.1264	23.5995	23.7189	23.6697	23.5285	23.3369	23.2671	23.317	23.4112	23.6049	23.7173	23.513	23.5136				+	wt_GFP	26	26	26	31.4	31.4	31.4	116.53	0	57.485	384820000	283	14525000	19803000	10420000	10596000	45634000	42072000	18712000	23757000	36462000	26404000	17583000	14642000	10629000	15262000	19075000	20013000
19.5053	19.3348	20.2992	20.2068	19.0174	19.4398	21.0072	21.3581	20.9858	20.8375	21.3957	21.327	20.8708	19.2956	19.7289	19.9776	19.4586	20.8266				+	wt_GFP	4	4	4	7.4	7.4	7.4	78.568	0	7.9067	33407000	41	0	0	0	0	0	0	3181300	5001200	2990800	2498100	6149300	6909500	1251200	1612700	0	1210900
25.3352	25.1829	25.6711	25.6303	25.6081	25.7084	25.8188	25.9035	25.6981	25.665	25.737	25.6435	25.8933	25.9305	25.8664	25.8641	25.9985	26.0261				+	wt_GFP	32	32	32	36.3	36.3	36.3	150.07	0	314.83	1713600000	462	42516000	38937000	38918000	37331000	112680000	107050000	65538000	75534000	160040000	144920000	153910000	127710000	108310000	110440000	97531000	89455000
21.724	21.626	21.7154	22.0174	21.7657	21.0795	21.8171	21.7514	21.9005	21.7871	22.1866	22.247	21.8511	21.5946	21.8585	22.1081	21.8802	21.8974				+	wt_GFP	7	7	7	27.3	27.3	27.3	45.394	0	21.944	111150000	64	4112900	4597700	2455600	2634500	4030600	2492400	8135500	7479500	6012800	10788000	15014000	11325000	4719600	4866600	4625600	4761800
22.5812	22.6421	22.6585	20.0332	22.7097	22.8055	22.8281	22.6913	22.7125	22.5497	22.1165	22.144	22.184	22.3763	22.4111	22.3678	18.8629	22.4336						6	6	6	39.2	39.2	39.2	27.083	0	24.36	160410000	59	9124000	10590000	7221500	1969900	18311000	20221000	5960100	5530100	21356000	11812000	7944800	8901600	4893500	7375700	4759500	4977300
23.912	23.8468	23.8721	23.8361	23.9661	23.9346	24.7915	24.7177	24.4291	24.4493	24.474	24.5922	24.5123	24.5647	24.8606	24.7497	24.7368	24.7922				+	wt_GFP	16	16	16	24.8	24.8	24.8	101.34	0	131.41	698330000	257	12501000	17929000	10820000	9692500	27549000	24866000	42088000	41447000	55082000	46579000	60218000	57371000	47506000	47665000	46139000	47537000
22.7876	22.7791	23.078	23.0436	22.8547	23.1393	22.7846	22.9005	22.9832	22.9414	22.5434	22.5081	22.521	22.5528	23.1274	22.9246	23.1458	23.0359						6	6	6	20.5	20.5	20.5	34.109	0	30.357	219350000	116	9384900	11495000	8118300	9607600	15923000	15486000	7759100	8083400	19741000	16882000	15055000	12109000	8627700	7798500	9230400	12130000
24.3987	24.3279	24.2409	24.221	24.9594	24.8898	23.6369	23.7735	23.9196	23.8576	23.6795	23.5665	24.1725	24.2337	23.9326	23.8099	24.081	24.0537				+	wt_GFP	21	9	9	25.1	12.2	12.2	106.37	0	98.959	528970000	175	26060000	27613000	18346000	16299000	64895000	59309000	12289000	12480000	38015000	32334000	26934000	24230000	35168000	36309000	21634000	20584000
24.306	24.4078	24.7132	24.5609	24.083	24.0064	24.1728	24.2224	23.9979	24.107	23.3367	23.4986	24.0155	23.9945	23.9888	24.29	24.2747	24.3031				+	wt_GFP	13	13	13	25.6	25.6	25.6	80.595	0	123.23	532120000	165	20325000	23266000	15554000	20152000	31891000	28047000	24426000	24410000	33268000	42352000	23975000	27124000	30972000	32299000	34315000	37798000
23.4029	20.8197	19.2094	18.5041	23.3286	20.5317	24.7203	24.6862	24.9406	24.9922	24.2271	24.332	23.7317	23.9464	23.9531	23.7153	24.1145	24.2909				+	wt_GFP	6	3	3	42.9	15.5	15.5	9.4771	0	14.282	524020000	61	10906000	0	0	6244900	17618000	10359000	45393000	41306000	85396000	78945000	43377000	49873000	25171000	14544000	23799000	13422000
21.6794	21.4761	21.4665	21.3492	21.4399	21.3303	21.8572	21.7388	21.6958	21.3099	21.6066	21.3895	21.6308	21.6808	21.7176	21.8115	21.6344	21.9341						4	4	4	7.4	7.4	7.4	87.91	0	8.9673	92259000	49	2880000	3796300	2757600	2678700	5051400	4738000	5660400	5326400	8356300	7543100	5741600	4929200	6459600	3580800	5737400	6234700
24.0273	24.0428	24.1221	24.0199	23.329	23.3361	23.0643	23.1379	23.2444	23.13	22.7852	22.9456	23.3987	23.4373	23.2076	23.2716	22.8078	22.9378				+	wt_GFP	17	17	17	17.7	17.7	17.7	117.36	0	57.379	307030000	186	12908000	19086000	9566300	21077000	21434000	23837000	11083000	10279000	17354000	21853000	15620000	16580000	24314000	23437000	15240000	19687000
21.1109	18.9451	19.9075	20.5104	20.0525	19.6022	21.4469	20.9396	20.8123	20.7515	21.417	21.3265	21.1035	21.0253	20.5895	19.5767	20.8978	21.3235				+	wt_GFP	11	11	11	9.9	9.9	9.9	197.94	0	30.032	47623000	45	0	0	0	0	0	0	2523800	1963200	6034600	4831100	7568400	8205800	3379100	4973400	2004900	965730
26.7588	26.7881	26.7521	26.7352	27.0109	27.0299	26.7515	26.7516	26.7748	26.6846	26.1378	26.0898	26.3241	26.3019	26.4919	26.4807	26.6417	26.5637				+	wt_GFP	60	60	60	56.4	56.4	56.4	133.94	0	218.68	3025700000	900	103520000	139570000	81905000	87109000	274330000	279090000	146960000	147090000	317700000	254840000	147050000	155250000	133820000	127130000	135440000	143250000
19.1224	20.5297	20.269	19.5735	19.4368	19.7638	21.4023	21.4158	21.8252	21.4452	21.4782	21.6546	21.2427	21.1312	21.1189	21.2278	21.2612	21.4094				+	wt_GFP	5	5	5	4.2	4.2	4.2	145.18	0	9.1716	64537000	39	1029600	1486300	755450	703510	935160	917630	3315200	5234700	8368800	7613900	7101400	5834300	4842600	3688700	2966300	3285700
22.8038	22.5636	22.2254	22.426	22.8303	22.8792	22.551	22.6109	22.2888	22.6057	22.2169	22.1801	22.105	22.1424	21.8152	21.9578	22.4529	22.431						12	8	8	14.4	11.2	11.2	116.07	0	22.319	161490000	77	8848400	3239900	4898200	4616300	14258000	15100000	5730100	12911000	11586000	12926000	9158900	11548000	3409100	6755100	6163200	2723500
21.9418	21.8779	22.2007	22.2106	22.4334	22.4771	21.5996	21.7159	21.4947	21.7345	21.4578	20.154	21.9892	22.0665	21.6063	21.6648	21.6511	21.754				+	wt_GFP	4	4	4	40	40	40	12.405	0	11.77	104180000	54	4252300	5027600	4598300	3539500	10669000	11908000	4884500	3827500	6190300	6900200	3973400	1352900	5892800	8048900	4985300	5397000
26.9574	26.9449	27.1659	27.1796	26.7877	26.7827	28.0261	28.0386	27.6212	27.6228	27.9035	27.9382	27.8064	27.8697	27.841	27.8642	27.7577	27.8119				+	wt_GFP	37	37	37	46.5	46.5	46.5	101.43	0	323.31	6211800000	949	117230000	153470000	113950000	117930000	175770000	181680000	352880000	358980000	507980000	434720000	585440000	573490000	456390000	448200000	358850000	391950000
21.6095	19.9054	20.099	20.5237	20.0196	19.7194	23.3707	23.2575	22.7331	22.6451	22.7765	22.8368	22.769	22.5218	22.8549	22.792	22.8202	22.8396				+	wt_GFP	5	5	5	8.8	8.8	8.8	114.9	0	27.661	163190000	60	0	0	0	0	0	0	16917000	13296000	18315000	13671000	18184000	14882000	12689000	10533000	11474000	13295000
20.2275	19.885	20.8545	20.5177	19.8135	20.8426	21.3687	21.2756	20.9351	20.3976	21.5286	21.1051	21.2262	21.1426	19.5803	19.0689	21.0512	21.0316				+	wt_GFP	8	8	8	5.6	5.6	5.6	209.24	0	12.575	44528000	32	0	0	0	0	0	0	3321800	4034900	3378300	2107500	8462400	6977900	4599400	2971100	869200	1147600
28.5454	28.5464	28.7289	28.6975	28.817	28.8411	28.514	28.4951	28.4354	28.433	27.9486	27.9545	28.1393	28.1334	28.441	28.4282	28.6437	28.6438				+	wt_GFP	35	35	35	55.4	55.4	55.4	76.12	0	323.31	11382000000	915	422810000	510630000	412200000	415440000	871160000	902310000	536590000	546580000	913980000	834570000	601670000	594110000	536180000	552200000	612580000	608260000
19.9779	21.1018	20.0526	19.9991	20.1427	19.935	21.3577	21.4682	20.9671	20.973	20.6657	20.4507	21.0914	21.0222	20.9748	20.6428	20.9818	21.1368				+	wt_GFP	4	4	4	29.9	29.9	29.9	23.39	0	22.112	44929000	28	0	0	0	0	668080	0	3553700	3903100	3715500	3570900	3437200	2997500	3960100	3668400	3089100	3383300
21.0213	20.3478	21.0405	21.0176	20.6458	20.5261	21.8218	21.786	22.1258	21.618	22.1548	22.2118	22.0626	21.481	22.2095	22.1561	22.0171	22.2872				+	wt_GFP	5	5	5	7.8	7.8	7.8	74.582	0	21.89	105460000	51	1556100	585040	1501000	1454700	1921100	1918400	5665300	5801500	12160000	8538800	8727100	9434200	8988100	6025100	5836400	7838300
20.252	19.3314	19.8814	19.9178	19.7642	19.1807	21.7178	21.4039	21.279	21.0994	21.7963	21.9224	21.7566	21.4695	21.7752	21.5049	21.8497	21.8554				+	wt_GFP	10	10	10	14.6	14.6	14.6	132.94	0	26.717	69785000	52	0	0	0	0	0	0	4267800	3078200	4936100	3537200	5622400	6045600	8008000	5416500	5360300	4295900
22.2299	21.0792	22.4311	22.9812	19.2454	20.297	24.3119	24.0673	25.406	25.0163	23.3395	23.3041	24.3556	24.3009	24.0565	24.0272	23.7181	23.5591				+	wt_GFP	19	19	19	22.5	22.5	22.5	103.63	0	53.856	482370000	197	3127900	2109500	3283900	4837300	1055800	1747400	24280000	21544000	111790000	81644000	24933000	24661000	41185000	37268000	27986000	27777000
24.856	24.7638	25.2981	25.252	24.9691	24.9308	25.4304	25.4069	25.2219	25.2019	25.0362	24.9327	25.2053	25.1222	25.2153	25.2092	25.3749	25.3483						37	37	37	30.6	30.6	30.6	201.56	0	197.53	1111900000	450	25860000	27618000	36023000	33599000	46492000	42489000	51256000	62161000	111540000	95989000	77092000	81180000	58232000	58382000	69770000	61768000
27.0471	26.99	26.8105	26.8419	26.6217	26.6353	26.937	26.9244	26.8624	26.803	26.9338	26.8546	26.5786	26.5694	26.6707	26.6834	26.7772	26.7961						32	32	32	32.8	32.8	32.8	123.8	0	274.24	3404900000	753	129570000	170900000	94007000	96056000	185510000	174620000	165120000	170870000	278400000	264420000	284640000	255110000	177750000	174830000	174020000	175900000
22.3001	22.1897	22.1104	19.9841	22.3709	22.3424	20.2966	22.3468	22.5021	22.6278	22.49	22.2732	22.2183	22.3509	22.4334	22.3505	22.7029	22.5076						11	8	5	23.1	18.8	13.5	63.86	0	38.397	155430000	76	4949900	6256300	3156200	829490	11018000	8231600	1505000	5403300	17924000	15235000	16978000	14839000	6663300	7489300	6848900	6980800
20.1728	21.1642	19.9264	19.2154	21.4426	20.7459	21.7927	21.8286	20.9838	21.2473	21.4572	21.1632	21.5327	21.3801	21.5878	21.7762	21.603	21.7743				+	wt_GFP	7	7	7	32.8	32.8	32.8	36.45	0	11.279	77743000	46	979730	1309200	1027000	1009800	2442900	3592300	4760500	4855400	5684600	9176000	6950700	5932000	5249800	4654400	3568200	5208700
23.006	23.0977	23.279	23.1749	22.8181	22.7511	23.0599	23.1167	22.6711	22.8288	22.8309	23.0321	22.5862	22.707	22.8888	22.9064	22.5217	22.6987						6	6	6	32.3	32.3	32.3	34.262	0	39.954	223410000	99	8467300	10762000	8891600	6684600	12754000	11547000	12422000	12620000	15737000	17799000	16193000	19032000	11237000	12206000	13191000	12937000
24.0887	24.3385	25.1383	25.0245	24.7775	24.8239	24.0743	24.1035	24.4088	24.2758	23.4904	23.6015	24.6333	24.6743	24.4205	24.4782	24.3236	24.3042				+	wt_GFP	10	10	10	60	60	60	29.946	0	37.372	666520000	188	17088000	21529000	35890000	31128000	55386000	58582000	23505000	26794000	56870000	41171000	23266000	25007000	30402000	55268000	40583000	42619000
22.3664	22.2143	22.4982	22.4717	22.1456	22.3158	23.3731	23.2761	22.5508	22.5702	23.1493	23.1021	23.0692	23.1211	22.7377	22.879	23.1244	23.1234				+	wt_GFP	11	11	11	19	19	19	102.83	0	50.369	226450000	132	5105700	6611000	4209400	3974100	7987100	5173700	16203000	15120000	17070000	14219000	30033000	23431000	14435000	13734000	8280700	9806400
24.4524	24.1488	23.6421	22.9448	24.3943	24.4032	23.6787	23.7633	24.088	24.1778	23.4775	23.7987	23.5935	23.7691	23.8328	23.8791	23.985	23.7942						18	18	18	37.3	37.3	37.3	80.172	0	56.694	475220000	239	19068000	25145000	9740200	3962400	43450000	41781000	13134000	17225000	47501000	51661000	24426000	36826000	14802000	20110000	23942000	24921000
19.3344	18.681	20.4503	20.2096	20.5222	20.9278	22.2815	22.9069	23.0672	22.8133	23.3631	23.1227	22.3789	22.4254	19.4827	22.6917	22.6985	22.4385				+	wt_GFP	11	11	11	19.7	19.7	19.7	69.437	0	21.89	157730000	80	384260	304560	0	0	1748300	708280	3892900	13835000	24692000	17233000	27210000	22933000	7487100	8563300	2254200	8865300
23.0895	23.1778	23.1155	22.8413	23.8658	23.8748	21.5891	22.0411	22.4318	22.3391	21.9931	21.858	23.1818	23.1133	22.4171	22.5957	22.469	22.1227				+	wt_GFP	7	7	7	42.2	42.2	42.2	32.749	0	58.589	208240000	92	8917300	13847000	11041000	5161800	19070000	21639000	1574600	3921200	9709700	16101000	9758500	9571300	21423000	19993000	8021000	9208000
22.3047	22.425	22.4228	22.5765	22.6073	22.6146	22.7514	22.9768	22.8944	22.6341	22.3525	22.25	22.6996	22.6693	22.9542	22.5426	22.6229	22.3835						11	11	11	33	33	33	63.836	0	34.757	189040000	89	2290600	4832000	3733200	3931400	15249000	12513000	8962400	13909000	14378000	13310000	9027500	12347000	9326100	11696000	19057000	11848000
19.2332	19.1989	19.699	19.4882	19.6191	20.0018	21.9715	21.9223	22.0854	22.0353	22.012	21.6749	21.9333	21.8762	22.2424	22.2909	22.1649	22.2504				+	wt_GFP	9	9	9	3.8	3.8	3.8	381.78	0	33.498	92742000	65	544290	0	409650	494440	0	510810	4813000	6550000	4794300	9914200	3675800	6575600	6229400	8053300	9166700	10196000
24.7297	24.7273	25.0181	25.0081	24.8771	24.7653	25.4084	25.3462	25.1515	25.2892	25.0714	25.1536	25.2584	25.2935	25.4668	25.422	25.4678	25.3724				+	wt_GFP	26	26	26	40.9	40.9	40.9	98.636	0	157.69	1144900000	423	18963000	23594000	21202000	22755000	48341000	45152000	61099000	58737000	90440000	96930000	77777000	91268000	75057000	74997000	80619000	81338000
19.7814	20.3798	19.67	19.288	20.1132	19.0033	22.5862	22.3496	22.0353	21.9591	22.383	22.3148	22.7946	22.8602	22.6505	22.6053	22.4081	22.441				+	wt_GFP	17	17	17	17.2	17.2	17.2	156.27	0	37.866	123630000	88	0	0	0	0	0	0	8170100	6468700	3910700	7326400	15455000	14228000	12761000	12993000	11961000	11713000
19.8439	19.3059	20.719	18.5167	20.9564	19.1919	21.6103	21.6291	21.6409	21.5733	21.2114	21.2249	21.4514	21.5783	20.6884	19.845	19.3937	20.0903				+	wt_GFP	8	7	7	1.3	1.2	1.2	702.84	0	29.382	55069000	45	0	0	0	0	3267400	0	2819800	2846300	7050100	8601300	8655100	7379500	5166600	3784700	1036200	2117700
21.6912	21.7044	21.5962	21.4144	21.8859	21.7803	21.2737	20.3621	21.1332	21.3865	19.4461	21.5074	20.8127	21.202	21.3604	21.3974	21.3452	21.2314				+	wt_GFP	8	8	8	7.5	7.5	7.5	160.46	0	11.647	72963000	54	3658300	4894900	2221700	2076500	7448700	6727800	2694800	0	7277400	7971000	891660	3505700	2346600	2459400	4265000	4414400
19.7506	18.9166	20.687	18.6388	19.4543	20.1007	22.6619	22.3807	21.8048	22.0078	21.7922	19.4454	22.2156	22.3695	22.6433	22.6551	22.3992	22.2441				+	wt_GFP	12	12	12	17.1	17.1	17.1	120.27	0	28.235	103720000	67	0	0	774000	0	0	1504200	6815900	5447500	8664500	11300000	7487900	1310900	11049000	8726700	11772000	14232000
26.1203	25.8954	26.0269	26.0182	26.3353	26.3876	25.6569	25.7779	25.8586	25.8673	25.337	25.3475	26.2179	26.0214	26.0662	26.0589	25.8217	25.8222				+	wt_GFP	8	8	8	37.4	37.4	37.4	26.888	0	85.308	1933100000	205	83739000	92003000	46304000	48509000	168610000	176220000	50218000	55573000	169480000	163410000	118950000	115650000	135950000	121180000	105390000	106420000
20.9623	21.4243	21.6577	21.5617	21.807	21.9712	22.6606	22.6461	22.15	22.1935	22.8723	22.7023	22.895	22.9028	22.3324	22.6017	22.2554	22.2163				+	wt_GFP	7	7	7	8.7	8.7	8.7	106.38	0	22.879	160650000	73	363680	2380700	1769700	1614800	6427500	5462500	8248000	7859400	10050000	9551500	18742000	16330000	15538000	23932000	6774200	7733500
21.4398	18.4005	19.4018	21.6407	19.8634	21.5588	24.5537	24.4862	24.203	24.2587	24.5115	24.5716	24.4196	24.4795	24.3548	24.316	24.68	24.7251				+	wt_GFP	13	13	10	10.7	10.7	8.5	136.37	0	96.811	517760000	162	2141200	1921400	1420600	2323100	1236300	0	35725000	32472000	46594000	43562000	52631000	56238000	35455000	31688000	38007000	33289000
22.5592	22.4578	22.2926	21.7166	22.7282	22.5439	22.0143	21.8578	22.2444	22.1923	22.4241	22.2473	22.0783	21.7985	21.7848	22.0763	22.4898	22.4323						18	18	18	23.5	23.5	23.5	100.98	0	20.417	151710000	142	3608900	6298200	3627500	1125200	15552000	10302000	5933100	5604000	11943000	14476000	12944000	14001000	7700300	4317700	3633800	6023400
21.2185	20.4084	18.5801	19.2107	18.8136	19.4292	22.6831	22.5568	22.5437	22.7206	22.342	22.7956	22.4525	22.4077	21.9841	21.4933	22.5864	22.4242				+	wt_GFP	16	16	16	16.9	16.9	16.9	138.32	0	27.909	126060000	89	0	0	0	0	0	0	12025000	10689000	13892000	12778000	18356000	17011000	6823900	7266200	3612500	1781000
22.9162	22.7827	23.3797	23.0669	22.944	22.882	22.9378	22.9963	23.0906	23.1256	23.1428	23.1279	23.1992	23.2855	23.3091	23.3335	22.9757	22.8835						3	3	3	34.6	34.6	34.6	15.434	0	31.956	264130000	102	8523000	8998900	10321000	5246700	14538000	13638000	8376200	8083800	23708000	22489000	20339000	22011000	19502000	18892000	10414000	17226000
21.9003	20.4464	19.5056	20.444	19.8182	20.0086	20.1463	19.5859	21.2998	21.2692	21.3684	21.4004	20.7789	20.6543	21.0093	20.9251	20.7476	21.1127						8	8	8	3.9	3.9	3.9	338.22	0	9.9566	45439000	48	0	0	0	0	0	200840	1289500	498780	4374800	8159600	6054400	8804600	2784000	2651400	2543800	2268700
23.1023	23.2034	23.2428	23.6364	23.55	23.5041	22.2385	22.4011	22.3984	22.4376	21.4449	19.7049	21.5767	21.9546	22.4174	22.5919	22.5357	22.7304				+	wt_GFP	12	12	12	32.4	32.4	32.4	52.313	0	17.425	174080000	99	13060000	15920000	9179500	15533000	24366000	20207000	3745600	4255600	15418000	8434600	3348500	0	3317000	4019100	4755400	7221000
21.9031	21.8416	21.7719	21.9493	22.2459	22.3459	22.2182	22.1122	22.1775	22.264	21.7806	21.8353	22.6598	22.6137	21.9306	22.0193	22.0804	21.9342						14	14	14	17	17	17	94.498	0	50.421	139020000	98	2151200	3617700	2773500	3253000	11430000	10253000	5408400	4676800	14184000	13075000	10996000	9540700	10427000	11081000	5720100	5946200
23.6992	24.3468	24.5152	24.5466	24.6403	24.6562	25.1389	24.9819	24.9142	24.9512	25.0023	24.995	25.1498	25.1277	25.162	25.0199	25.2099	25.1625				+	wt_GFP	24	24	24	32.9	32.9	32.9	98.428	0	49.126	990930000	312	5085800	9012600	7940900	8926700	114340000	103260000	48637000	39796000	81005000	84000000	118030000	121510000	68914000	39033000	48548000	24838000
24.3784	24.2923	24.7846	24.8161	23.8615	23.9634	23.5822	23.6943	23.595	23.3652	23.6195	23.7274	23.3034	23.1202	23.2018	23.3214	23.2365	23.1094				+	wt_GFP	15	15	15	14.3	14.3	14.3	146.15	0	85.988	398300000	172	23392000	25978000	27033000	24634000	27916000	31222000	14122000	18508000	32324000	26927000	28955000	32293000	16948000	14218000	13152000	14318000
30.7936	30.8172	30.651	30.7256	30.9285	31.0311	30.6081	30.739	30.5412	30.5778	30.3779	30.4292	30.2944	30.3661	30.4679	30.4269	30.7555	30.7665				+	wt_GFP	61	61	59	40.3	40.3	39.4	111.07	0	323.31	50749000000	2668	1924300000	2334600000	1581900000	1693500000	3715300000	3894500000	2427100000	2498800000	3916900000	3618000000	3170300000	3410500000	2692100000	2604900000	2592400000	2596000000
23.298	23.4881	23.1535	23.18	23.4685	23.573	24.2457	24.1775	24.2415	24.199	23.9925	24.2628	23.9468	24.0429	24.329	24.3979	24.1688	24.1462				+	wt_GFP	16	16	16	25.4	25.4	25.4	110.54	0	68.628	522670000	198	6861900	14409000	6683400	6804300	26589000	22503000	27212000	24663000	57189000	51363000	39640000	55732000	21082000	33452000	29908000	42330000
25.5156	25.5904	25.6174	25.6875	25.5403	25.5153	25.8601	25.8181	25.407	25.5025	25.5517	25.5641	25.4765	25.5794	25.6897	25.6146	25.5783	25.4921						18	18	18	47.7	47.7	47.7	41.29	0	94.855	1467400000	328	38798000	58564000	45253000	47252000	66992000	82123000	85146000	89218000	105520000	101560000	113960000	113420000	87961000	94459000	83199000	77186000
19.8164	19.967	20.1991	19.5462	19.1924	20.7112	23.8386	23.8479	23.7431	23.7291	23.9114	24.0045	23.6042	23.515	23.7377	23.6155	23.7236	23.7061				+	wt_GFP	14	14	14	5.2	5.2	5.2	397.45	0	57.727	309720000	128	677230	950270	468670	689150	706370	1401900	16353000	19178000	26567000	21802000	30021000	30667000	36181000	12833000	38741000	16401000
22.7297	22.4422	22.7921	22.83	23.2171	22.8595	22.3061	22.342	22.4815	22.5474	21.7782	22.0753	23.1883	23.038	22.672	22.6356	22.5584	22.4103				+	wt_GFP	8	8	8	13.6	13.6	13.6	103.7	0	26.794	190500000	112	7292100	8987600	4528400	6351600	20428000	17663000	6267800	6420400	15731000	16319000	6552200	10642000	17151000	13063000	9546200	6674800
20.3038	20.2128	20.8117	20.2473	19.5026	19.4365	21.3916	21.3071	21.4531	21.4867	21.856	21.747	21.4466	21.5153	21.2923	21.4694	21.5749	21.4725				+	wt_GFP	10	10	7	6.4	6.4	4.8	269.45	0	36.931	66199000	74	0	0	0	0	0	0	2962200	3479900	7434800	3764600	8379200	10615000	4262700	6992900	3736200	3682900
22.4056	22.3359	21.2383	21.549	23.6008	23.6267	23.3094	23.4386	23.4816	23.5133	23.6441	23.5134	24.1249	24.1896	23.6395	23.5619	23.4089	23.6021				+	wt_GFP	27	27	27	36.4	36.4	36.4	120.21	0	93.345	352720000	244	3739300	4227400	1873900	2931600	23111000	20879000	10523000	12129000	33047000	26309000	33614000	27382000	40106000	36093000	18016000	16555000
21.431	21.7702	20.8673	19.7237	20.6833	20.8267	21.9046	21.9817	22.1612	22.4468	23.472	23.4356	20.9006	21.4481	22.0644	21.3913	21.5873	21.7527				+	wt_GFP	13	13	13	17.9	17.9	17.9	91.079	0	51.875	128090000	79	2739400	4309700	1865000	390890	520930	1900500	6111300	6696700	8247000	15814000	28484000	25896000	4320500	3756100	5168800	3351500
21.3978	19.7472	20.9775	22.047	21.2814	20.7252	23.6541	23.6113	23.5557	23.5207	24.0752	24.0644	23.2693	23.2298	23.1036	23.1849	23.285	23.243				+	wt_GFP	9	9	8	22.8	22.8	21	68.117	0	54.66	280800000	139	1436100	964410	1335800	3448500	3308500	1497000	20447000	19271000	30015000	25138000	31978000	32221000	20514000	19092000	15942000	15746000
20.0933	21.3861	21.5329	20.902	22.2549	22.0246	22.3831	22.531	22.8078	22.8407	22.3539	22.5289	22.826	22.6934	23.0616	22.9291	22.4803	22.7001				+	wt_GFP	11	11	11	13	13	13	129.54	0	28.59	173340000	109	422520	1586900	1302600	607030	7465400	5197600	6852100	8144900	19245000	21196000	9210500	13149000	13751000	13033000	13132000	15321000
24.0446	23.8863	24.2107	24.1401	24.6295	24.6555	24.0245	23.7957	24.0719	24.0272	23.7727	23.7858	24.8914	24.8165	24.2084	24.2207	23.865	23.8742				+	wt_GFP	23	23	23	33.1	33.1	33.1	96.557	0	131.81	572040000	297	17970000	14455000	16791000	12217000	57355000	50883000	18156000	11968000	44204000	38022000	30915000	29283000	55741000	53551000	31903000	29805000
25.2047	25.2304	25.209	25.2423	24.9609	24.9603	24.6806	24.6466	24.7039	24.6565	24.0986	24.2122	24.2763	24.4997	24.5851	24.526	24.5777	24.7018				+	wt_GFP	9	9	9	15.6	15.6	15.6	102.33	0	122.97	812640000	183	35619000	41032000	25956000	31308000	71072000	59231000	27841000	37010000	75296000	67005000	46457000	47003000	32053000	45407000	36719000	33261000
20.515	19.8024	20.4232	19.9177	20.5616	19.6526	26.2139	26.2256	25.5253	25.5126	26.156	26.2167	25.9275	25.7751	25.6311	25.695	26.0008	25.9085				+	wt_GFP	31	31	31	44.7	44.7	44.7	81.798	0	189.67	1412200000	340	0	0	0	0	0	0	86201000	92112000	118530000	104580000	253240000	234480000	104640000	98633000	70178000	63021000
20.6702	18.9625	19.8695	20.5655	20.1256	19.9697	21.8575	21.4394	21.387	21.2495	21.3366	21.3871	20.8766	21.3994	21.0614	20.1706	21.5296	20.4139				+	wt_GFP	8	8	8	2.7	2.7	2.7	409.8	0	6.7537	51435000	34	0	0	0	0	0	0	4458100	4325100	4202800	4427900	6290700	11170000	1573100	3680100	2071300	1966300
23.0342	22.7734	23.1942	22.6126	23.2953	23.3992	24.8392	24.6528	24.4868	24.5001	24.5012	24.6086	24.7585	24.8348	24.61	24.566	24.7801	24.7388				+	wt_GFP	16	16	16	23.3	23.3	23.3	93.487	0	47.879	653910000	247	4899000	4829300	6806400	3475400	12898000	15339000	40609000	36944000	60364000	53842000	52502000	64855000	54719000	58060000	42928000	42046000
23.4293	23.3067	23.6649	23.7381	22.8212	22.8478	23.0932	23.0133	22.9586	23.0542	22.9473	23.0645	22.9101	22.9124	22.957	23.0891	23.071	22.999				+	wt_GFP	10	10	10	25.6	25.6	25.6	63.472	0	29.564	252710000	179	12938000	12935000	13054000	14004000	13918000	10597000	9646100	7977900	15940000	18089000	19974000	16681000	16903000	14232000	12743000	14704000
18.584	20.6247	20.0188	19.5674	20.5789	20.2771	20.4934	21.4087	19.6284	19.9396	19.2038	20.4864	21.5078	21.3988	21.3151	21.6745	21.2269	21.5209						4	4	4	3.5	3.5	3.5	150.08	0	6.0409	55780000	36	542500	1740800	0	1025600	2424300	1244600	3049700	4340000	2880000	1942700	2932600	4371600	5047800	5607200	3321600	4796100
21.1179	19.3895	19.3264	20.2067	19.2452	19.3917	21.0673	21.117	21.6385	21.28	21.1866	21.3731	19.8456	21.0548	21.2423	21.2955	21.3639	21.1808				+	wt_GFP	7	7	7	3.4	3.4	3.4	251.46	0	13.958	50755000	44	0	0	0	0	0	0	2316800	3560300	7227000	7351000	3072500	5592300	0	2278200	3528800	2262300
20.0534	20.1878	20.7455	20.5299	19.7368	19.4633	21.5549	20.8769	19.5553	20.2307	19.8164	19.4279	22.028	22.0739	21.9863	22.0727	22.11	21.6702						2	2	2	26.7	26.7	26.7	14.686	0	28.816	63852000	19	0	0	0	0	0	0	4466400	2735000	2883000	2431200	4445500	4402600	7665500	8321500	6485300	6839600
20.1009	22.1465	22.0105	21.9128	22.1379	22.2226	21.983	22.1265	22.0269	22.0355	22.0769	22.0077	22.224	22.1876	22.0112	22.3257	20.4996	21.8946						6	6	6	24.4	24.4	24.4	30.477	0	13.581	120560000	62	0	3541900	4249400	3245900	6710500	9314500	6520600	7139500	13194000	7113000	10312000	11536000	10364000	6279700	5331800	8004000
20.6356	20.5616	19.8582	21.0876	19.9277	18.6705	22.9186	22.7452	22.7806	22.7011	22.4776	22.3644	22.8951	22.8771	23.2438	23.085	22.9376	22.9988				+	wt_GFP	16	16	16	33.9	33.9	33.9	57.358	0	36.097	163770000	104	0	444710	834440	485900	0	585840	12928000	6136300	13528000	17983000	12728000	9407400	18666000	10340000	16330000	14579000
26.3671	26.3135	26.5	26.4996	26.1829	26.1923	25.9442	25.8716	25.7511	25.6724	25.2186	25.281	25.4456	25.4855	25.7494	25.6434	25.9356	25.9758				+	wt_GFP	11	11	11	33.7	33.7	33.7	47.138	0	111.61	1796700000	293	90947000	118120000	91226000	92013000	151060000	149430000	66675000	72674000	130340000	136970000	93456000	89205000	77590000	71004000	77121000	80116000
19.6131	20.697	19.8631	21.2311	19.6723	19.817	22.122	22.5195	22.0716	22.0297	22.6148	22.1537	22.5228	22.6069	19.9789	22.4768	22.4578	22.6204				+	wt_GFP	7	7	7	16.4	16.4	16.4	76.177	0	14.656	115460000	38	0	0	0	0	0	0	5062900	9869900	9520500	11524000	19395000	9308700	8925300	11857000	3803400	7370500
28.1018	28.2508	28.1345	28.1847	27.5559	27.5816	25.5136	25.6356	24.8045	24.6888	25.4605	25.3485	25.1281	25.1035	24.6405	24.5294	24.9502	25.0022				+	wt_GFP	44	43	43	52.6	51.6	51.6	94.41	0	323.31	2734600000	504	308930000	398160000	281980000	302680000	363370000	376020000	54707000	63929000	59681000	50575000	97410000	87118000	60868000	58261000	36540000	30715000
21.7963	22.1609	21.3833	20.6457	22.0317	21.9627	22.5264	22.4876	22.3129	22.1557	22.6284	22.678	22.3397	22.293	22.4141	22.4419	22.5256	22.4851				+	wt_GFP	8	8	8	37.1	37.1	37.1	33.575	0	37.175	153980000	84	1891200	3860600	921290	964090	5453300	5114600	8407100	10865000	15145000	10592000	18476000	23293000	10294000	5501600	4818400	10100000
22.09	22.4041	20.5504	22.5352	22.4163	22.3572	21.793	21.8462	21.9791	21.8978	21.2624	21.4733	22.0955	21.7767	21.6083	19.6236	19.4114	21.8407						7	7	7	6.5	6.5	6.5	152.8	0	12.886	106180000	69	3944400	7380800	1537100	4722100	10891000	11932000	4599800	5358200	7238100	9876200	4668400	5370100	7696600	7214100	3832300	1012100
24.6233	24.4386	24.549	24.4196	24.0376	23.887	23.1617	23.8358	24.2045	24.2375	24.2295	24.1862	23.6459	23.6165	24.0398	23.8116	24.0471	23.9583				+	wt_GFP	18	18	18	37.1	37.1	37.1	78.767	0	73.313	521740000	263	22691000	27710000	20965000	12064000	30341000	27325000	9969700	19701000	44597000	47460000	47970000	45552000	22651000	28583000	25881000	27569000
19.1731	20.1039	19.6757	20.549	20.6722	19.177	23.7896	23.7747	23.0711	23.0108	23.6551	23.6405	23.5681	23.483	23.2757	23.3127	23.2252	23.3457				+	wt_GFP	8	8	8	39.8	39.8	39.8	24.676	0	58.73	251650000	82	0	0	0	0	0	0	19769000	22105000	21028000	16108000	35326000	35893000	21404000	21392000	12737000	14613000
28.5144	28.4013	28.5862	28.5422	27.8358	27.9669	26.3695	26.2573	26.3128	26.2168	26.1488	26.2211	26.8647	26.77	27.2006	27.124	26.7146	26.6975				+	wt_GFP	7	7	7	49	49	49	18.177	0	73.863	4881600000	140	273580000	364390000	63139000	432000000	440820000	463170000	155490000	157400000	256180000	236510000	212450000	214850000	255610000	249530000	301250000	304750000
21.7385	22.3514	22.3177	22.065	22.7895	22.8668	22.9278	22.8106	22.5602	22.4042	22.6947	22.8427	23.3015	23.3472	22.785	23.0616	22.603	22.6149				+	wt_GFP	13	13	13	25.6	25.6	25.6	82.597	0	76.339	212720000	117	1601400	8056700	3366600	2577100	13847000	16343000	9243100	7517300	10632000	12996000	16584000	19746000	23932000	22072000	10245000	8667400
22.6969	22.9108	22.1923	22.1424	22.7066	22.8657	22.1049	22.2144	22.2987	22.1504	21.3253	21.6014	21.1462	21.4694	21.7494	21.8498	21.7587	22.0161				+	wt_GFP	8	8	8	16.1	16.1	16.1	71.635	0	34.112	128200000	68	9582600	11192000	3397300	3795900	13517000	13848000	6065300	5298700	11771000	8517000	4547700	6085100	4105200	4239000	5200300	5079600
19.8561	19.1935	20.9603	18.6181	20.9666	20.1255	22.9453	22.946	23.1865	22.9851	23.1028	23.1918	22.6831	22.815	23.0875	22.9568	22.8638	22.7773				+	wt_GFP	8	8	8	24.4	24.4	24.4	38.963	0	20.382	181580000	96	0	0	0	0	0	0	10126000	10870000	22557000	22853000	21902000	25921000	9679500	12101000	14023000	16325000
22.1285	21.9329	22.6222	19.6624	22.285	22.3618	21.8279	22.5981	22.9813	22.8121	22.2116	22.1657	22.8203	22.9281	23.0245	23.0395	23.4844	23.4202						9	9	9	33.8	33.8	33.8	44.965	0	23.988	203870000	130	2100500	2700200	2603100	1018300	5130600	6196000	4097400	7320800	21279000	17947000	9198900	7596200	19630000	16089000	16814000	15002000
23.1141	23.2045	22.2197	22.6358	23.4072	23.4026	24.2793	24.1048	24.0147	23.8375	24.3003	24.3632	24.7512	24.6575	24.6583	24.6498	24.55	24.6128				+	wt_GFP	13	13	13	28.6	28.6	28.6	56.974	0	105.18	557930000	206	7569700	10320000	2338700	4659700	18253000	16017000	23809000	17660000	35669000	29514000	44169000	52777000	56889000	54757000	52301000	43754000
24.1215	24.3025	23.9608	24.0224	24.3698	24.259	22.5683	22.4578	23.8317	23.8046	23.5354	23.5274	22.4144	22.3222	23.1128	23.2343	22.9761	22.9464				+	wt_GFP	10	10	8	21.4	21.4	18.7	55.4	0	62.332	357710000	165	19333000	21975000	15717000	16428000	39817000	37405000	5333500	5135500	39724000	31568000	32720000	20840000	7335000	7464800	11680000	15310000
19.9188	21.238	20.9082	19.9992	21.8748	21.7671	23.1016	23.0304	22.2891	22.2392	23.0928	23.0997	22.9808	22.7873	22.7161	22.6472	22.7321	22.6751				+	wt_GFP	14	14	14	31.3	31.3	31.3	77.667	0	25.914	175910000	98	803040	0	768910	662410	5177800	4531700	11163000	9522800	11713000	9700400	25478000	26392000	13624000	12583000	9003000	9338300
23.8804	23.8275	23.9119	24.0347	24.0993	24.1481	23.6147	23.8374	23.6029	23.6113	23.3408	23.3705	23.6212	23.4534	23.8499	23.8201	23.9995	23.9603				+	wt_GFP	23	23	23	20.5	20.5	20.5	210.29	0	109.85	423620000	265	11991000	19354000	10738000	13079000	38444000	44706000	16704000	20054000	40862000	35612000	21672000	22102000	15081000	15282000	20033000	21531000
24.5797	24.4705	24.6209	24.529	24.6123	24.5801	23.8644	24.0659	24.047	23.9971	23.6782	23.7153	24.1237	24.3354	24.5182	24.2421	24.0963	24.1586				+	wt_GFP	24	24	24	38.1	38.1	38.1	95.925	0	127.17	578440000	291	25860000	23172000	19061000	20152000	53721000	50998000	16368000	21479000	53301000	39406000	29258000	33980000	26416000	40696000	32671000	23760000
22.3419	22.3392	19.8236	22.6282	23.0257	23.1109	22.7316	22.5102	22.4794	22.5711	22.2152	22.3343	23.1453	23.1539	22.6333	22.658	22.7559	22.7646						9	9	9	17.5	17.5	17.5	52.736	0	9.8808	200520000	102	3393300	3623400	1862300	3403800	16598000	17499000	7778200	7112600	13820000	15175000	7876000	13765000	25246000	20683000	9900500	8295000
20.8085	20.0625	19.8138	20.8397	20.8238	21.098	20.7792	20.6931	21.6796	21.3399	21.6938	21.85	21.3647	21.2877	19.175	21.3439	20.6659	20.464				+	wt_GFP	4	4	4	19.2	19.2	19.2	42.15	0	34.719	63435000	44	2296700	596240	541120	0	2413900	3050300	1995900	1904000	8703900	6575300	8357800	10531000	4552300	3659600	1475700	3325900
20.2741	19.826	21.0251	19.1089	20.55	21.2058	22.0479	22.1908	21.1526	18.5935	19.9863	21.4829	21.6336	21.8727	21.4689	21.3357	21.2769	21.4797						2	2	2	21.1	21.1	21.1	24.115	0	20.789	61168000	36	0	0	0	0	0	0	5932900	6655200	5289500	2786100	3178400	6229500	5942000	6875100	4457800	4208200
26.863	27.3119	27.4265	27.5139	27.0359	27.0881	25.7531	25.8247	25.951	26.083	25.7736	25.8073	25.7984	25.7942	26.2328	26.2421	25.9522	25.9415				+	wt_GFP	16	16	16	25.6	25.6	25.6	42.748	0	53.742	2749100000	470	92784000	135370000	104520000	118600000	265270000	290510000	87768000	101230000	190740000	168160000	162630000	145730000	132440000	130620000	152420000	154730000
21.9457	21.9645	20.2977	20.43	21.1425	21.8758	21.3879	20.5797	21.4888	21.7762	21.4373	21.6742	21.8664	21.8014	21.5514	21.4104	21.4154	21.4345						6	6	6	22	22	22	45.777	0	8.0491	82220000	44	4749300	5173700	799810	0	2811300	7165700	2904000	782050	7154900	7784700	5496600	4666600	5196100	4942500	5555600	5185000
21.664	21.652	21.9644	21.7671	21.4035	21.5027	22.3395	22.2042	22.2954	22.3071	22.4481	22.1237	22.1779	22.234	22.5603	22.5588	22.6123	22.3432				+	wt_GFP	8	8	8	55.9	55.9	55.9	25.384	0	33.835	144120000	94	2936400	3494100	3166900	2105900	3317300	4278800	6218600	4624200	15227000	14307000	13322000	10944000	6148800	10165000	10425000	9983900
19.1614	19.8002	19.4807	21.183	20.0047	21.1691	22.4132	22.3265	22.0267	21.9169	22.37	22.4557	22.004	21.962	22.2994	22.3882	22.2757	22.0339				+	wt_GFP	10	10	10	15.4	15.4	15.4	93.721	0	66.709	106150000	47	0	0	0	0	0	0	8585400	8059500	13264000	6658700	15933000	12125000	6923800	7127400	6313600	6773700
22.1761	22.1592	20.3234	20.0772	22.4367	22.3022	22.6088	22.4426	21.8673	21.5721	21.6218	21.7848	21.8785	22.1093	22.0265	19.8292	22.2174	22.3703						8	6	6	10.6	8.6	8.6	114.21	0	19.008	124160000	68	3331300	5229000	1320000	1642700	16096000	10498000	5696400	6034900	12125000	7656800	9748000	8798400	3654600	5440400	3996300	2350500
19.8225	19.5433	20.118	19.958	18.14	21.1454	21.8922	21.7558	21.6291	21.7596	22.085	22.2133	21.533	21.8878	21.9821	21.7615	21.6386	21.5038				+	wt_GFP	7	7	7	9	9	9	103.69	0	12.209	82207000	45	782000	0	0	0	0	0	4970600	3390400	8655400	5139800	11018000	14253000	3923800	6626100	8396600	5490800
20.6244	20.2645	21.5912	19.116	19.7661	20.0083	22.364	22.1872	21.6125	21.6235	21.7683	21.9987	21.8578	22.0539	20.2525	21.4967	21.9488	21.738				+	wt_GFP	10	10	10	12.3	12.3	12.3	102.18	0	11.031	78690000	55	0	0	0	0	0	2358300	9848100	9621000	8730700	5723000	8096100	10146000	5635500	6372600	0	4256700
22.4167	22.1882	22.1901	22.3539	22.7436	22.7031	23.1441	23.2138	23.017	22.9519	22.6495	22.5721	23.2373	23.2144	23.3266	23.3302	23.1597	22.8126				+	wt_GFP	16	16	16	25.5	25.5	25.5	98.594	0	33.617	239160000	135	3468900	4297500	3114700	3860400	11998000	13276000	13260000	10053000	25195000	22760000	15654000	16343000	17427000	16130000	16027000	17053000
22.6448	22.6051	22.9521	20.2425	23.5478	23.6354	22.7084	22.8539	22.9226	22.505	22.2434	22.1928	23.6923	24.0409	22.8966	22.7348	22.8546	22.715						9	9	9	39.1	39.1	39.1	41.401	0	31.337	248220000	90	3935200	8815500	7258800	2991100	23951000	24759000	6394100	6933300	28193000	12477000	18892000	10101000	17396000	30664000	10983000	11294000
25.3237	25.2421	25.5728	25.4116	24.9672	25.0062	25.3336	25.2472	25.0576	24.983	25.1422	25.047	25.1002	25.0044	25.0114	25.0672	25.1053	25.1101						34	34	34	12.1	12.1	12.1	375.59	0	96.416	1072900000	386	41735000	61580000	36284000	40615000	60089000	55198000	58714000	44701000	71087000	99356000	87382000	82656000	68460000	55100000	51746000	41075000
20.2865	20.7993	20.2794	20.1854	20.1072	19.8632	21.7472	21.909	21.8398	21.7859	22.1466	22.0901	21.8408	21.8269	21.7328	21.8144	21.7935	21.947				+	wt_GFP	10	10	10	8	8	8	171.11	0	16.215	88713000	87	0	1372800	0	0	457550	1229000	4742000	5305200	9704400	8474100	8622200	10395000	6723700	5275400	5117300	5787100
21.3143	19.7644	20.4485	21.3491	18.9578	20.2102	21.4662	21.3506	21.8177	21.5741	21.8866	21.8313	21.6782	21.4446	21.5931	21.6376	22.1129	21.7938				+	wt_GFP	6	6	6	23.5	23.5	23.5	34.551	0	9.3861	87150000	91	1948500	1270100	984090	1677000	1558800	1583900	4014300	3790900	10899000	7151500	9267400	8349400	6555900	5529200	4905800	4371500
19.52	19.6216	18.5898	19.8845	20.3528	19.9476	21.1528	21.2014	20.9792	20.9304	21.0406	21.2167	19.9668	20.4408	20.8219	21.385	21.0113	21.2954				+	wt_GFP	6	6	6	6.6	6.6	6.6	168.59	0	14.453	44309000	35	0	0	0	0	0	0	4356200	2992900	6906400	5008900	4471600	3577700	1664200	1781200	2545100	3742200
22.0247	22.4018	22.5672	22.6754	22.453	22.6748	22.1406	21.5449	22.3252	22.0638	21.8462	20.9561	22.1206	22.193	22.3259	22.4808	22.4712	22.4033				+	wt_GFP	14	14	14	14.2	14.2	14.2	151.42	0	24.459	143210000	133	2649400	5874100	5893000	5118900	10615000	12790000	5030000	3553800	13817000	6606300	6591100	3278700	6661600	10622000	8314600	11389000
23.2666	23.3202	23.2542	19.6124	23.1573	22.9427	23.7974	23.5527	23.4312	23.261	23.451	23.3215	23.2939	23.1677	23.548	23.5683	23.3178	23.2835						9	9	9	25.1	25.1	25.1	48.602	0	27.495	311110000	83	11792000	7488300	5587300	4226400	10206000	15909000	19521000	14489000	30530000	22292000	15505000	28415000	17515000	14889000	18382000	25467000
19.5915	20.9842	21.7007	21.3214	21.7028	21.6908	22.1325	22.4049	22.4247	22.1412	22.1759	22.2478	22.7786	22.6281	22.4333	22.567	22.6816	22.5942				+	wt_GFP	9	9	9	11	11	11	128.98	0	23.543	147950000	100	478200	1363100	1874300	1494000	5383300	4028800	4673200	6826500	17219000	11329000	12114000	10756000	14245000	15226000	9583800	10883000
25.2393	25.0739	25.363	25.3115	24.7391	24.695	24.4846	24.279	24.5862	24.498	24.1282	24.0456	23.9317	24.1227	24.4672	24.4151	24.2455	24.3772				+	wt_GFP	13	13	13	22.6	22.6	22.6	88.701	0	80.161	710240000	216	34165000	48532000	43152000	34943000	51727000	50087000	21615000	21182000	62988000	51342000	40390000	38858000	30825000	33162000	37668000	32988000
20.7613	20.9929	21.3653	21.4549	20.5676	20.9964	21.2625	21.3453	21.1722	21.1647	21.4669	21.2759	21.3406	21.4181	21.3771	21.245	21.3837	21.3316				+	wt_GFP	7	7	7	14.3	14.3	14.3	71.669	0	17.12	72610000	64	2177700	2259700	1801400	1978500	2554600	2106500	4011600	4635000	6093500	4919100	6980200	4823000	3840500	4867800	4180500	4429800
19.9382	19.4918	19.7773	20.6268	20.153	20.0251	22.2847	22.1803	21.9236	22.209	22.1944	22.5194	22.1206	22.5895	22.3405	22.2778	22.4296	22.534				+	wt_GFP	7	7	7	56.7	56.7	56.7	28.192	0	23.898	116920000	74	0	943320	279450	262780	0	490130	4053200	5791300	10364000	11954000	13737000	16179000	4415200	12387000	7746500	9228600
26.1121	26.0909	26.0631	26.0367	25.5556	25.5118	25.3786	25.2104	25.438	25.5381	24.918	24.962	24.9814	24.9643	25.4232	25.3469	25.4362	25.2062				+	wt_GFP	10	10	10	40.6	40.6	40.6	18.86	0	102.56	1416100000	230	78144000	94139000	69248000	70848000	99063000	83777000	40933000	38231000	126820000	115940000	74288000	88750000	70127000	54018000	76628000	81903000
19.8799	20.6642	20.0933	20.8865	21.2059	20.7908	23.2258	23.1281	22.8871	22.8012	22.7509	22.9917	22.7967	22.9542	22.5674	22.5889	22.4991	22.5226				+	wt_GFP	8	8	8	17.3	17.3	17.3	59.356	0	26.708	162440000	76	0	0	0	0	887970	0	12331000	13834000	20176000	17396000	16113000	17174000	13093000	14379000	9307500	9851300
28.7305	28.642	28.797	28.8581	28.8673	28.9078	28.5532	28.5925	28.5319	28.5335	28.0203	28.0199	28.3526	28.3288	28.6252	28.6196	28.8451	28.7952				+	wt_GFP	54	54	54	49.8	49.8	49.8	113.37	0	323.31	11890000000	1537	436580000	486220000	368850000	453280000	892490000	884660000	554770000	541740000	906620000	875420000	550160000	574870000	624700000	609890000	656060000	705540000
27.3851	27.418	26.9989	27.0818	27.4923	27.5992	26.7665	26.8653	27.1382	27.1723	26.7638	26.822	26.349	26.3977	26.7013	26.6816	26.9585	26.9066				+	wt_GFP	28	27	27	52.8	52.8	52.8	58.743	0	185.67	3959300000	684	237570000	268920000	106300000	117840000	385250000	372290000	131990000	143740000	314030000	293340000	265650000	275470000	163560000	142540000	153500000	181590000
26.7819	26.8488	27.0633	27.1155	26.9946	26.998	26.4935	26.5413	26.4602	26.46	26.3642	26.2967	26.304	26.3713	26.5394	26.4997	26.7634	26.6234				+	wt_GFP	38	38	38	52.8	52.8	52.8	82.431	0	323.31	3070400000	771	141810000	192290000	102480000	112900000	262090000	251510000	81671000	113470000	240650000	226360000	198040000	206570000	141470000	140550000	143220000	150120000
26.1447	25.8193	25.7652	25.5763	26.1225	26.2722	26.6707	26.6853	26.1228	26.1831	26.3596	26.3458	26.529	26.5437	26.4996	26.5407	26.6087	26.5776				+	wt_GFP	9	9	9	38	38	38	22.487	0	93.47	2636100000	386	60067000	72873000	49311000	51239000	120910000	123920000	151010000	151040000	179550000	165600000	198460000	199590000	193960000	192320000	157350000	164660000
20.1315	18.9156	20.7361	20.9805	20.0943	20.4116	22.7851	22.5884	22.1075	22.0783	22.0364	22.3149	19.8302	20.1316	21.1364	21.943	21.832	21.561				+	wt_GFP	8	8	8	5.8	5.8	5.8	206.44	0	14.242	80634000	48	0	0	0	0	0	0	13180000	8465500	9779500	11335000	12951000	11785000	1293700	1829000	0	3397400
19.7111	21.177	20.662	18.475	19.5389	21.181	22.2094	22.3065	22.1275	22.0233	22.1168	21.7368	22.1936	22.1398	22.1319	22.2562	22.286	22.3832				+	wt_GFP	10	10	10	8.8	8.8	8.8	127.28	0	17.143	109830000	82	801270	1285700	0	0	0	2015900	6747400	7143300	11805000	14118000	9821300	6685800	6899000	5020000	12802000	5621700
19.3291	19.984	21.0414	20.321	19.4261	20.5049	21.5001	21.4011	21.165	19.5861	21.464	21.2659	21.3417	21.436	21.4799	21.3605	21.5057	21.7739				+	wt_GFP	6	6	6	4.9	4.9	4.9	205.14	0	10.072	56419000	54	0	0	0	0	0	0	3252000	3025700	3289900	1862500	5056900	5743800	6599800	3981100	5112200	6143200
21.1209	18.2226	21.8546	20.0374	20.3397	19.767	22.6296	22.5141	23.8649	24.0172	22.2492	22.8234	23.0027	22.9809	24.0495	23.8013	23.4486	23.4161				+	wt_GFP	17	17	15	25.6	25.6	22.4	96.864	0	77.961	241230000	146	1407800	1049900	1937800	0	669700	0	7831400	8094000	35741000	37611000	6643600	10399000	14421000	13512000	32888000	25588000
22.2853	22.7093	21.9845	22.1701	23.6406	23.4127	21.7236	19.9478	21.6439	21.4976	20.1225	19.0363	20.3993	20.4563	21.9912	22.0051	21.9501	22.1844				+	wt_GFP	24	24	24	15.7	15.7	15.7	233.11	0	76.304	114000000	105	4633900	10066000	3286900	3807400	24393000	19519000	2055300	0	8219300	4941500	0	1033900	815120	1994500	7281100	5614400
21.854	21.7496	20.9023	19.0755	21.7524	21.6581	21.574	21.706	22.057	22.0462	21.7227	21.6651	21.6799	21.6775	22.0244	22.0578	22.1191	22.0349						16	16	16	25.6	25.6	25.6	80.551	0	26.198	106190000	79	2117800	3534400	874920	517140	3332200	4688200	3469000	5490500	11576000	9255600	7958500	5615000	6200600	6114400	8434700	7191800
22.1968	22.5572	22.4961	22.3755	21.9866	21.3557	25.7325	25.7536	25.477	25.3752	25.7505	25.6964	25.15	25.173	24.7732	24.8289	25.0167	24.9917				+	wt_GFP	48	48	48	18.5	18.5	18.5	358.25	0	130.42	977620000	378	4568900	6337200	4963800	4755200	6615600	3612300	72703000	76960000	110910000	99000000	128760000	127150000	67846000	65280000	40379000	46272000
21.0336	21.1193	19.8411	20.5553	20.1719	20.4329	21.0832	21.0338	21.4742	21.4172	20.9485	21.0053	21.2465	21.3142	20.9666	21.1667	21.3397	21.1265				+	wt_GFP	7	7	7	4.8	4.8	4.8	227.92	0	34.334	55816000	48	0	0	0	0	761560	1325200	2913700	2797400	9405300	5506000	4104500	3441600	4712000	5006800	3302900	2817100
26.0833	26.1786	26.2997	26.0624	26.6738	26.6875	26.2725	26.1986	25.6965	25.7459	26.0423	26.0609	26.1681	26.1068	25.6965	25.7933	26.2589	26.4206				+	wt_GFP	12	9	9	30.6	26.5	26.5	61.829	0	225.81	2466600000	245	80421000	100930000	88863000	77998000	258780000	256030000	88925000	93520000	161640000	149010000	199710000	165710000	119150000	117900000	104810000	107060000
27.6087	27.5576	27.5569	27.4233	27.7257	27.816	27.7009	27.6007	27.5891	27.568	27.5438	27.4865	27.6108	27.5948	27.4112	27.3519	27.7183	27.7						44	34	34	51.9	42.5	42.5	80.272	0	238.01	6039300000	806	197340000	229240000	162270000	160670000	401430000	413630000	292280000	297670000	474320000	435060000	412130000	430620000	391380000	368290000	292420000	273300000
23.6585	23.7353	24.36	24.1386	23.9625	23.8548	23.913	23.9121	23.4969	23.4789	23.4963	23.5869	24.014	23.9665	23.5005	23.5224	23.9646	24.1338				+	wt_GFP	27	27	27	23.5	23.5	23.5	153.89	0	56.446	424780000	275	11733000	15721000	18952000	16653000	31335000	29276000	23300000	21830000	27350000	18886000	25481000	21747000	37718000	30720000	13544000	16916000
25.4203	25.4742	25.3492	25.2119	25.6947	25.6838	25.2806	25.2179	25.1459	25.2887	24.4171	24.2528	24.8505	24.9112	25.0448	25.0956	25.2677	25.2809				+	wt_GFP	26	26	26	29.1	29.1	29.1	124.34	0	98.293	1082100000	300	52259000	59621000	38741000	33385000	97492000	106960000	52358000	52088000	86541000	90212000	49159000	29814000	55201000	51738000	55895000	56343000
23.876	23.8043	24.0731	23.9512	23.9682	23.8973	24.1527	23.9944	24.0259	24.1141	23.725	23.3828	24.1107	24.1599	23.841	23.9651	24.162	24.1701						18	18	17	13.4	13.4	12.6	209.94	0	73.922	490920000	200	13339000	17008000	10683000	12518000	25019000	25494000	19991000	21844000	52910000	44010000	26576000	23216000	31403000	37627000	28981000	25412000
23.4252	23.0411	22.3066	21.42	23.054	22.9728	25.0577	25.2067	24.9824	25.0257	25.4739	25.4953	24.9988	25.2	25.0921	25.1911	25.148	25.1312				+	wt_GFP	27	27	27	35.1	35.1	35.1	111.54	0	119.53	891570000	374	8276900	7943000	3558400	2157600	10013000	9015600	49055000	55716000	80173000	78011000	105010000	113870000	60674000	66070000	56786000	58326000
20.4049	20.0544	19.6711	20.1046	19.9044	19.4692	21.5444	21.7913	21.415	21.3345	21.2063	21.2415	21.7435	22.2033	22.1281	21.9759	21.9516	22.1892				+	wt_GFP	8	8	8	4.2	4.2	4.2	292.28	0	18.461	77440000	50	0	0	0	0	0	0	2739900	3419300	8230400	6902400	6331800	8221600	4046900	5692400	9074000	7044100
18.6961	20.0995	20.7008	19.6407	20.1387	18.9758	22.1857	22.4529	22.0232	22.077	22.3932	22.4791	22.1692	22.2356	22.3435	22.1923	22.4932	22.4701				+	wt_GFP	8	8	8	15.5	15.5	15.5	85.022	0	24.749	112900000	67	0	0	0	0	0	0	6751400	5490900	8551800	10226000	13355000	14567000	7370500	8062700	4489500	9230800
20.4339	21.4398	18.7318	20.8743	21.0981	20.941	21.8321	21.8942	21.966	21.6967	22.0954	21.7884	21.705	21.8623	22.1093	22.0796	22.1442	21.8375				+	wt_GFP	8	8	8	25.8	25.8	25.8	54.271	0	39.069	99150000	76	0	2760700	664130	756510	2713100	2747900	4867700	5058700	7707000	6901400	11890000	10659000	6214600	6723000	5016100	7888200
19.8197	18.8903	20.5026	21.4213	19.7454	19.9915	23.9225	23.9711	23.4207	23.4655	23.7054	23.7927	23.6779	23.6934	23.4458	23.5586	23.5678	23.5071				+	wt_GFP	12	12	12	29.7	29.7	29.7	62.974	0	93.916	295990000	151	651830	827410	575870	545270	1044400	953770	19271000	20949000	27607000	29716000	36078000	38074000	21218000	19667000	16488000	20144000
23.3598	23.3055	23.1904	23.4153	20.4519	20.8297	24.1282	24.3748	24.4539	23.9643	24.0996	24.1692	23.9686	24.0851	23.8926	23.9774	24.1606	24.3975				+	wt_GFP	14	14	14	32.9	32.9	32.9	55.873	0	40.777	469300000	172	2630100	3112900	2411500	3562100	2354500	2116800	38004000	38039000	41185000	34795000	53933000	48331000	33179000	34260000	27157000	27080000
19.1166	20.7716	21.3467	19.3971	20.743	19.3846	21.6657	20.9579	21.1981	21.127	21.4236	21.4614	21.4081	21.0693	20.7718	20.8939	21.056	20.963				+	wt_GFP	7	7	7	9.8	9.8	9.8	110.5	0	19.068	54793000	53	0	532430	310120	514980	0	0	4102700	3084800	5738400	7484200	7702800	6654400	4613800	2685700	2403700	2791600
23.6711	23.8362	22.7608	22.6539	23.625	23.4142	22.0561	22.667	24.2184	24.198	24.3871	24.1809	22.2993	22.8755	22.1843	22.9149	22.5534	22.5327						10	10	10	34.5	34.5	34.5	34.93	0	35.202	343760000	120	18941000	19007000	4322100	4599300	20859000	11348000	2430900	7699200	62346000	47711000	50754000	48442000	3275400	9486100	4469400	11604000
19.4955	20.3733	19.7016	20.8438	21.1782	19.6296	20.6841	20.6525	21.0192	21.3382	21.474	21.3312	21.1719	21.2595	21.2395	21.0109	21.0075	20.8601				+	wt_GFP	4	4	4	25	25	25	30.039	0	13.195	49996000	40	0	0	0	0	0	0	1482200	2619100	4012600	4596200	7545300	6345600	5370600	4972300	4248000	3382300
19.7367	20.4052	19.8969	21.2904	19.6564	19.7518	21.848	21.8677	21.4965	21.3463	21.9525	21.9701	22.1113	21.8997	21.7473	21.8324	21.9137	22.2181				+	wt_GFP	7	7	7	5.1	5.1	5.1	232.76	0	10.957	82019000	53	0	0	0	0	0	0	5708500	5975600	6174400	6032700	8014500	9647600	6599300	7433300	5903300	4850100
20.2002	19.0601	20.1638	20.6333	20.7541	18.7788	20.9125	21.0317	20.7926	20.8602	20.8665	20.0178	21.3216	21.399	21.5195	21.34	20.8821	20.8689				+	wt_GFP	9	9	9	15.2	15.2	15.2	80.679	0	19.113	42867000	36	0	0	0	0	0	0	4088100	1800000	3248600	2660900	2882400	632900	6896700	4302300	5274700	5964400
20.2407	20.0076	21.0332	18.5297	20.1865	19.9592	23.9493	23.9759	23.5154	23.5843	23.5348	23.4758	23.5926	23.5831	23.6847	23.4876	23.6379	23.7513				+	wt_GFP	8	8	8	9.7	9.7	9.7	138.67	0	37.833	290880000	104	0	339970	0	0	0	0	15953000	17615000	29724000	32208000	23115000	29878000	25514000	25877000	19933000	18084000
21.8511	21.8399	22.0864	22.3006	21.9221	22.1533	21.5346	21.7313	21.8388	21.4606	21.6661	21.585	22.6958	22.724	22.2862	22.4793	22.0499	22.1476				+	wt_GFP	5	5	5	24.2	24.2	24.2	25.835	0	16.661	126780000	93	3601300	4288000	4141200	3683500	6573600	5683900	4882400	6101800	8717400	6405300	4774600	5385500	12860000	17096000	7820900	7156400
21.3421	20.762	21.5821	21.2211	20.0481	20.4685	23.5347	24.0581	23.7013	23.6449	24.2829	24.2966	24.2935	24.336	24.4044	24.5212	24.5314	24.4751				+	wt_GFP	14	14	14	25.8	25.8	25.8	93.772	0	88.569	421480000	135	0	0	0	1108300	0	0	14236000	20948000	28315000	27785000	53316000	49439000	33592000	28585000	36726000	42969000
21.5788	21.5812	21.091	19.6206	19.7123	20.8626	21.8257	21.4126	22.0906	21.8685	21.822	22.1686	21.7703	19.3658	21.8277	19.1394	22.024	19.8274				+	wt_GFP	4	4	4	42.2	42.2	42.2	12.498	0	11.199	84631000	42	2003200	2379800	0	1354800	693440	2017800	5604300	5534500	9122500	12582000	10855000	13996000	4778800	1587100	3828200	1164700
20.259	21.0067	20.1815	20.7691	19.1304	19.3035	21.539	21.0486	21.4181	21.2019	21.518	21.4407	21.4822	21.5676	21.2893	21.4677	20.8338	21.3481				+	wt_GFP	11	11	11	36.1	36.1	36.1	52.567	0	16.706	59171000	57	0	0	0	0	0	0	4172800	2085100	4620100	4563200	8511200	7785700	6048600	7149200	3714000	3514300
19.2723	18.7407	20.6307	20.391	20.8152	20.5303	24.4884	24.6154	24.17	24.1037	24.7821	24.796	24.4721	24.3682	24.6253	24.4983	24.5781	24.4577				+	wt_GFP	19	19	19	31.6	31.6	31.6	94.893	0	88.233	535150000	217	383000	537430	800050	690650	2466900	849010	24149000	30592000	40822000	29950000	73533000	70242000	45251000	36100000	44067000	38407000
21.6503	21.126	19.7972	21.1055	21.7133	19.7917	22.6771	22.7912	23.5702	23.2433	23.4291	23.3365	22.7309	22.7952	22.507	23.0827	23.3882	23.3362				+	wt_GFP	17	17	17	12.2	12.2	12.2	193.38	0	75.7	218990000	155	2230000	1704100	585410	1475600	3537500	609020	9739500	10413000	29647000	22451000	24720000	18818000	12037000	13188000	7676100	13321000
21.0609	20.4763	21.2817	19.4255	19.7916	20.1324	20.9128	20.9098	21.1526	20.8229	20.3592	20.3156	21.0425	20.9739	21.072	20.9019	20.964	20.9473						6	6	6	17.6	17.6	17.6	54.858	0	7.9327	39169000	33	0	0	0	0	0	0	1563500	1586300	3989900	2220100	1640700	751880	6222800	4696100	3855500	4780800
19.4543	19.9732	19.2901	21.0471	20.3028	20.9273	21.916	22.0761	21.492	21.3615	23.1947	23.3475	21.0524	20.8465	19.1469	21.0623	21.7328	21.1174				+	wt_GFP	15	15	15	27.4	27.4	27.4	83.206	0	22.049	89742000	63	0	0	0	0	0	0	5619900	4940200	6083800	4087700	22673000	24599000	5433000	2245800	2023700	2729800
23.3926	23.318	22.9482	23.1667	23.8294	24.0681	20.6431	19.1971	23.3435	23.2564	22.4197	22.4095	23.0027	22.2484	22.6105	22.6499	22.7651	22.8409				+	wt_GFP	7	7	7	22.4	22.4	22.4	43.383	0	29.096	249690000	99	8424700	13789000	4567700	6312300	31070000	35338000	4925300	5207900	31957000	22908000	10646000	9718300	12925000	8951200	8777000	10545000
24.1334	23.9766	23.8704	23.6404	23.8933	23.8062	20.4462	24.2116	25.597	25.6802	25.5136	25.6029	24.9427	24.9772	25.3658	25.4708	25.4178	25.4292						10	10	10	16.9	16.9	16.9	79.384	0	137.93	1170000000	178	18876000	20978000	11859000	13564000	25171000	23757000	21376000	22467000	135910000	146060000	115960000	123560000	67165000	67071000	83329000	86378000
26.3124	26.247	26.1901	26.2618	26.1374	26.0319	25.2532	25.2261	25.8977	25.8564	25.8758	25.8923	25.3303	25.3867	25.4251	25.4227	25.3504	25.3735				+	wt_GFP	16	16	16	64	64	64	23.864	0	218.77	1636500000	313	101780000	104330000	71110000	77914000	114710000	124770000	40624000	44331000	163470000	132350000	130800000	138990000	66469000	60286000	61530000	64512000
20.515	19.4779	20.4483	20.6082	20.1223	19.5217	21.8123	22.2129	21.798	18.7523	21.9487	21.7846	22.2384	22.1722	21.7836	21.6592	21.9523	21.9416				+	wt_GFP	12	12	12	26.5	26.5	26.5	72.593	0	25.068	80967000	51	0	0	0	0	0	0	3804300	6781600	3458700	2691000	9847300	5711700	10344000	8463100	5837700	3081900
26.4019	26.4269	26.6738	26.6481	26.4244	26.4611	26.9085	26.9215	26.8968	26.8332	26.2782	26.2725	26.4484	26.4891	26.6595	26.5677	26.905	26.8809						27	27	27	52.6	52.6	52.6	54.854	0	323.31	3145200000	557	96736000	104270000	97653000	98705000	166350000	134800000	167840000	155000000	343020000	249740000	206350000	213300000	159160000	167460000	163420000	174400000
19.9322	21.1549	20.877	20.839	20.969	21.0622	21.4457	21.157	20.9523	21.0576	20.5986	21.1423	21.3659	21.4243	21.1046	21.1593	19.0851	20.2458						5	5	4	18.3	18.3	16	39.31	0	22.836	55733000	48	1210000	3138500	2243500	2254400	3992100	4059100	3163800	2449400	5099900	5002800	3675300	3469000	4531100	3775700	3690800	1489200
19.9634	20.3561	19.8248	21.5722	23.4175	23.2216	18.7146	20.5939	21.5351	21.191	19.5224	20.6866	23.7312	23.9344	22.1016	22.1097	21.7078	21.6569						19	19	19	22.4	22.4	22.4	89.834	0	30.775	137710000	102	0	769440	736620	1645700	16639000	14252000	0	788030	5177900	4025600	1189500	3278100	29001000	34318000	7042300	7734300
23.2721	23.2767	23.473	23.4418	22.9414	22.8247	22.6462	22.8273	22.2556	22.4629	22.7038	22.9103	22.3417	22.2463	22.4724	22.6051	22.5884	22.2919				+	wt_GFP	9	9	9	62.6	62.6	62.6	23.083	0	25.437	205770000	90	11664000	16653000	8040700	8828000	15737000	15833000	7510700	6303300	13894000	16871000	21607000	19938000	8086000	7412400	7560700	8715300
19.0663	21.6109	20.4727	21.5495	21.754	21.7532	21.7041	22.1054	21.6897	21.5797	21.5048	21.612	21.7388	21.7864	19.9389	21.9646	21.976	22.0954						5	5	5	21.2	21.2	21.2	35.092	0	8.1518	94502000	50	0	4615700	0	1881900	6324300	8131000	5138300	4836800	6992300	8640200	4856800	6226400	7405100	6933600	2656500	5211300
23.9233	23.8212	24.2111	24.0812	23.4995	23.3373	23.8733	23.9902	23.451	23.3301	23.4462	23.3992	23.5584	23.6091	23.4763	23.4169	23.6252	23.4646						8	8	8	47.7	47.7	47.7	32.962	0	88.965	366780000	107	18195000	22377000	19305000	16804000	26244000	21161000	16819000	17790000	26475000	21020000	26843000	26698000	21854000	19124000	12400000	12571000
24.2205	24.2888	24.1288	24.4382	23.9034	24.0252	26.5509	26.4363	25.9808	25.9049	26.5428	26.2836	26.2952	26.2624	26.1838	26.2376	26.2501	26.2752				+	wt_GFP	26	26	26	43.5	43.5	43.5	63.944	0	199.95	1898100000	407	13376000	17759000	11837000	19314000	18915000	18888000	141270000	132670000	157420000	132160000	210620000	184780000	163460000	153280000	109490000	125840000
20.1431	20.0323	19.4298	18.8128	19.0454	20.1347	22.6454	22.5759	22.7992	22.57	22.6227	22.4839	22.3693	22.215	22.5352	22.5214	22.7297	22.6376				+	wt_GFP	10	10	10	43.9	43.9	43.9	40.085	0	20.028	143310000	80	825410	829880	0	849040	1310400	0	6245400	6168500	20621000	20009000	17009000	14967000	7120000	6954000	7774000	8779600
25.2979	25.3106	25.3305	25.2792	25.6216	25.55	25.2631	25.1608	25.287	25.2468	24.9495	24.9861	25.3003	25.3616	25.3434	25.2998	25.4357	25.4147				+	wt_GFP	26	26	25	60	60	58.4	61.64	0	132.63	1219900000	495	37679000	53416000	34674000	34213000	106390000	86698000	42528000	44563000	104460000	98415000	76636000	71108000	73470000	67857000	60642000	63795000
21.7304	21.6972	22.1112	21.9198	22.0273	21.9323	21.4891	19.8643	21.0745	20.9443	20.195	20.4916	22.0266	21.8955	21.5611	21.3817	21.1857	21.2113				+	wt_GFP	6	6	6	14.2	14.2	14.2	44.961	0	44.359	73889000	57	3039100	4619200	4043200	3576200	9581100	10105000	649560	1863000	2414100	2234300	861080	901830	11968000	5694700	2328200	5902000
20.6043	20.7516	21.0509	19.9944	20.7012	20.8947	21.6546	21.5115	21.1033	21.2186	21.2846	21.2843	21.3395	21.113	21.2107	21.414	19.6547	21.4335				+	wt_GFP	6	6	6	16.4	16.4	16.4	46.291	0	11.307	68968000	55	1398100	1801400	1571700	1160200	2592800	3019100	3707000	3416200	6194900	4869800	7546200	6248600	5154800	4850200	3144900	3583800
19.2869	18.9733	21.6625	22.0051	21.08	20.9721	25.1027	24.8345	24.1729	24.1802	24.714	24.7267	25.0697	24.9061	24.988	24.9566	25.1447	25.1593				+	wt_GFP	15	15	15	23.8	23.8	23.8	85.137	0	102.49	658110000	192	0	0	960510	1655200	0	971810	38210000	30772000	37897000	32945000	68146000	67573000	50995000	58479000	60129000	55902000
22.3243	21.9991	20.3756	20.7907	22.2852	22.3624	22.7589	22.7906	22.1864	22.5364	23.3949	23.2595	23.2055	23.271	22.6474	22.7853	22.7825	22.657				+	wt_GFP	9	9	9	13.9	13.9	13.9	89.098	0	24.386	203490000	107	2108700	3820700	0	552030	7271900	9986400	6635400	12196000	7559800	14072000	29873000	27461000	19659000	20498000	10022000	10296000
19.8695	21.409	19.0427	21.9742	20.1871	21.6747	22.8132	22.8237	21.9254	22.0996	22.4765	22.2031	22.6614	22.6152	22.3782	22.301	22.4537	22.0611				+	wt_GFP	6	6	6	13.9	13.9	13.9	63.444	0	15.858	136550000	50	647380	2832300	763980	4373400	1730200	4625100	9731400	13469000	13734000	10666000	11900000	11297000	14239000	10440000	5311600	6062000
20.4515	21.0197	19.3982	20.1492	20.102	20.2956	22.6203	22.5115	22.2579	22.3277	22.2924	22.1183	21.82	21.9739	21.8114	21.7547	21.6616	21.6496				+	wt_GFP	2	2	2	6.3	6.3	6.3	44.772	0	14.864	97671000	28	0	0	0	0	0	0	8722400	8149600	12030000	11574000	11136000	9656800	6648500	7249000	5686200	5433700
22.1494	23.0234	22.9894	20.4409	22.8276	22.7952	23.8043	23.917	24.0882	23.9033	24.041	24.029	23.6213	23.5914	23.9328	23.9918	24.0272	24.0542				+	wt_GFP	13	13	13	5.9	5.9	5.9	265.8	0	44.775	400370000	159	3569600	7164000	5198900	1293200	8526400	8982100	19865000	19950000	38938000	38917000	33659000	43181000	22951000	21966000	28892000	29169000
19.4763	21.6266	21.7587	21.8776	22.3173	22.5677	23.0349	23.138	22.641	22.6775	22.4573	22.477	23.4659	23.4939	22.9924	22.9497	22.9503	23.0885				+	wt_GFP	10	10	10	17.4	17.4	17.4	117.01	0	66.177	209600000	97	0	3195000	1982800	2238000	11257000	10990000	10395000	12150000	15254000	14433000	14741000	13494000	23003000	23310000	13547000	12590000
19.7941	22.3549	21.3286	19.9648	21.4611	21.9572	22.5572	22.7317	22.2974	22.0895	22.4483	22.2006	22.6341	22.7271	22.6039	22.2405	22.3509	22.3862				+	wt_GFP	8	8	8	22.4	22.4	22.4	64.681	0	45.565	144800000	72	1414900	2602800	1397700	1729600	6583200	5504700	10890000	13304000	13851000	5026000	15810000	6367700	8885000	11743000	13910000	4898300
19.5572	19.3119	20.3608	20.2331	22.9899	23.1287	22.4719	22.6478	22.6162	22.299	22.0764	22.1725	23.2918	23.3604	22.7875	22.7307	22.5112	22.5512				+	wt_GFP	6	6	6	10.7	10.7	10.7	84.699	0	20.804	178070000	86	1375400	1711600	1405100	1621800	14224000	15493000	6962400	7057300	12050000	12344000	8134200	6227000	22469000	19884000	13228000	12361000
21.3024	21.4865	21.4892	21.6896	21.9822	21.9673	19.8886	20.5501	21.7432	21.7534	20.8123	19.3795	22.0059	21.9245	22.1974	22.4736	22.6105	22.4089				+	wt_GFP	11	11	11	7.1	7.1	7.1	242.56	0	25.411	103550000	70	2100000	1701500	2111000	2529600	8962300	6964600	2360400	1684200	8421700	6919900	1912000	818460	6479600	6087700	8181600	10199000
20.0322	19.4121	19.4013	20.2273	20.0381	20.8033	20.955	20.9918	21.5514	21.3385	21.9975	22.0127	21.5133	21.4264	20.4929	20.8602	21.3767	21.436				+	wt_GFP	4	4	4	16.8	16.8	16.8	36.231	0	18.127	73423000	54	1230100	1468700	1039600	996530	1372700	2315400	2965000	3082200	8527500	5136400	11708000	11076000	5252500	4619900	2312400	2416500
20.6423	20.7396	19.2142	20.6554	19.6803	20.2556	25.6023	25.6703	25.2563	25.216	25.8941	25.9279	25.1563	25.1292	24.9209	24.8436	25.2069	25.1681				+	wt_GFP	18	18	18	13	13	13	188.86	0	115.17	1036500000	252	335560	1825200	0	0	1360700	0	66891000	68638000	103130000	96556000	157930000	166490000	74705000	69227000	43669000	44128000
28.4919	28.4596	28.3654	28.3779	28.4096	28.4872	28.4552	28.4637	28.1489	28.1889	28.1041	28.1564	28.3645	28.4265	28.5067	28.4113	28.3891	28.4241				+	wt_GFP	32	32	32	48.3	48.3	48.3	69.491	0	323.31	10128000000	927	336100000	433150000	275110000	296070000	628620000	651830000	517610000	538850000	691830000	675100000	633020000	652680000	682220000	680480000	591870000	566190000
21.1267	20.1134	21.0529	20.2523	18.9943	19.098	22.3314	22.5428	22.2114	22.3847	22.4457	22.5952	20.0389	19.4988	18.7158	19.7352	20.3286	19.1365				+	wt_GFP	9	9	8	14.4	14.4	13.5	111.93	0	28.714	66072000	31	0	0	0	276620	0	0	6863900	10042000	8829000	7451300	11915000	18339000	1133200	1220900	0	0
23.4461	23.153	22.868	22.901	23.1827	22.7409	22.7656	22.6099	22.0917	22.0306	21.9791	22.1257	19.7895	19.2887	21.3761	19.3761	21.4995	19.8013				+	wt_GFP	16	16	11	15.6	15.6	11	123.32	0	17.288	134440000	76	15754000	9890900	5190300	7019900	22254000	14426000	6828500	7090600	8333200	9515500	9838400	8016700	1706900	0	2417300	1368800
22.5634	22.7757	22.8924	22.9656	22.5931	22.4428	22.1152	22.2054	21.524	21.2577	21.7507	21.7186	21.8824	21.7438	22.4006	19.9306	21.7563	21.8423				+	wt_GFP	8	8	8	17.9	17.9	17.9	79.727	0	23.166	120360000	76	7638700	11415000	7718400	9210400	13900000	11710000	4450000	5060600	5733400	3958900	5566800	7296100	5120700	4524500	6149200	1226000
21.3473	19.515	19.8052	20.5437	20.8762	20.0003	18.989	21.9213	21.673	21.6974	22.0078	22.1717	21.7883	21.7564	22.0016	22.2038	21.883	21.9583				+	wt_GFP	11	11	11	12.7	12.7	12.7	158.3	0	22.427	84250000	54	732120	399360	0	0	418720	441260	748970	4458600	8970800	7068800	12231000	10150000	4701500	7071300	4848900	8541400
23.1218	23.5497	23.0879	23.2052	23.0344	23.1694	23.3645	23.4838	22.7013	22.4742	22.7397	22.8821	22.8054	23.0401	23.0506	22.8373	22.6326	22.6639						8	8	8	21.6	21.6	21.6	62.022	0	44.284	246400000	102	6091300	13103000	8144300	7926600	10681000	16021000	19685000	12053000	13606000	10644000	18604000	25968000	17143000	22500000	8805800	7080600
20.0371	21.4813	20.2454	20.9487	22.0219	21.9929	21.8546	21.7525	21.7536	21.8618	21.0624	21.0992	21.4026	21.6094	22.1926	22.1142	21.7278	21.5445						5	5	5	9.6	9.6	9.6	89.191	0	19.121	93928000	77	1532500	2826200	841470	490380	11120000	7546700	3887100	2896700	10939000	10215000	2388100	2926900	2959000	6292300	7699400	7712900
21.5247	22.0764	21.843	20.0934	22.1894	22.1515	22.7233	22.6552	22.8134	22.6562	22.442	22.2702	22.6963	22.481	22.4559	22.5601	22.6482	22.7142				+	wt_GFP	12	12	10	25.8	25.8	22.6	74.324	0	33.644	171110000	102	1805000	3979800	2314100	1063300	7124800	10764000	8782900	5480600	24978000	18085000	10998000	7660000	17884000	8217400	10004000	10558000
20.6331	19.6018	19.3761	19.5642	19.6643	20.3761	22.2025	22.2529	21.7582	21.923	22.0773	19.3604	22.7623	22.3529	22.4616	22.3499	22.4684	22.4601				+	wt_GFP	10	10	10	23.5	23.5	23.5	62.921	0	36.304	100520000	53	0	0	0	0	0	0	5917400	5482800	8109500	6259400	8342500	1143400	9433900	13035000	10503000	8402400
20.2935	20.7536	20.58	21.5272	20.2586	19.191	23.9944	24.0174	23.5145	23.7698	24.0398	24.0926	23.7464	23.8027	23.7535	23.9183	23.8219	23.9788				+	wt_GFP	12	12	12	18.4	18.4	18.4	82.557	0	54.939	338630000	151	0	0	0	0	1202600	1058500	19229000	24100000	30920000	32197000	43613000	41432000	20435000	26392000	20721000	25228000
22.1738	22.235	22.4306	22.5456	22.7002	22.6273	22.1854	22.194	21.7784	21.9382	21.6324	21.7851	23.0662	23.0902	22.4539	22.2512	22.3269	22.1726				+	wt_GFP	10	10	10	15.6	15.6	15.6	107.19	0	26.27	159600000	93	3814700	4639300	3092500	3162500	14542000	15175000	5266200	6671700	9676300	8368300	5997800	6342700	18251000	20127000	8857100	7679100
20.4793	19.8598	19.875	21.028	18.9401	19.5964	22.8432	22.6862	22.8471	23.0026	23.0215	23.0424	22.7111	22.5894	22.5309	22.8658	22.7009	22.793				+	wt_GFP	12	12	12	23.4	23.4	23.4	86.454	0	52.143	167930000	93	503310	0	2231400	0	0	355210	7264000	6769500	11364000	20784000	20773000	29891000	9606000	11477000	6531200	10062000
20.6956	19.6718	20.6239	21.1926	20.2049	18.9266	24.534	24.5197	24.5602	24.3044	24.3237	24.4855	24.5536	24.4509	24.8516	24.7374	24.3617	24.3357				+	wt_GFP	6	6	6	18.9	18.9	18.9	52.118	0	19.797	489920000	54	0	0	0	0	0	0	51756000	50608000	7250100	7304000	6054600	72599000	68936000	66262000	8016200	46182000
24.3128	24.2179	24.4434	24.4458	24.6692	24.7003	24.5031	24.5647	24.5116	24.4564	24.6209	24.6353	24.9848	24.9965	24.8782	24.8419	24.6875	24.6438						33	33	33	56.1	56.1	56.1	92.25	0	156.87	797400000	418	10114000	16632000	13722000	15403000	55380000	52976000	18003000	25473000	61103000	51063000	60810000	68374000	67217000	75141000	49854000	52870000
22.7921	22.8872	23.088	23.0337	21.9746	22.1173	22.9867	22.8256	22.616	22.7667	23.0224	23.1072	22.5176	22.579	22.562	22.3414	22.2208	22.7333						4	4	4	37	37	37	23.026	0	70.436	214100000	82	6844900	8335300	4595000	4482800	5377800	9043300	10384000	9893200	17305000	21104000	31094000	30256000	12709000	8152000	5786600	8136200
21.4947	22.2543	22.7246	21.6324	22.4672	22.2752	23.313	23.2598	22.663	22.8792	23.2151	22.8189	22.361	22.674	22.8103	22.1715	22.3505	22.3957				+	wt_GFP	17	17	17	22.7	22.7	22.7	131.87	0	47.235	194470000	140	2555300	4749900	5617800	1792100	11493000	7679500	16694000	17337000	17806000	16616000	24387000	17120000	5755300	12097000	13204000	4532600
19.389	19.9624	20.3066	19.4435	19.4781	19.0481	20.8636	20.0164	20.8153	20.7616	20.9496	20.9659	21.3573	21.1018	21.0434	20.7831	20.9579	20.9297				+	wt_GFP	7	7	7	7.4	7.4	7.4	153.1	0	11.576	43883000	34	0	0	0	0	0	0	2406700	719980	5760400	4418000	6904200	7492100	3364800	2517200	2846900	1103100
18.8221	21.5893	21.5033	20.721	21.5495	20.4066	22.331	22.0516	22.1179	22.0191	22.2048	21.9345	22.1145	22.21	22.2231	22.1858	22.0413	22.0184				+	wt_GFP	8	8	8	14	14	14	114.71	0	28.982	116110000	70	0	1127700	1309200	544530	3881700	1803900	7147400	6154700	13074000	11183000	13022000	8412000	8339300	8441300	8335900	9295400
19.6214	19.5049	21.4538	19.8126	20.0456	20.2858	24.0417	24.124	23.9718	23.8134	23.8026	23.9669	23.5725	23.742	23.8146	24.0179	24.0904	23.8934				+	wt_GFP	17	17	17	41.3	41.3	41.3	56.44	0	72.067	347720000	178	0	0	0	0	0	0	15636000	22095000	46744000	39527000	32271000	39685000	19940000	16084000	19690000	26335000
21.7946	21.2102	21.5209	21.9319	21.7983	22.1863	25.2392	25.2369	25.4856	25.4382	25.9032	26.2011	25.3269	25.1899	25.4644	25.3678	25.4334	24.6947				+	wt_GFP	19	19	19	69.2	69.2	69.2	33.296	0	106.17	1071400000	270	3568400	2659400	3468900	1935300	5785600	6184200	64751000	80553000	109900000	104250000	134190000	154110000	79927000	73611000	63860000	64907000
21.621	21.477	21.8457	21.7194	21.2613	21.4298	19.9166	20.9122	21.365	21.3987	21.1993	21.5068	21.5092	21.3609	19.4376	21.7366	20.2477	20.3193				+	wt_GFP	10	9	9	18.3	17.1	17.1	81.312	0	15.818	68839000	46	4373900	2321800	2209800	3756400	2717700	5627300	1644500	1470000	6301800	4266400	3731800	5036000	5438600	3434400	2056200	10907000
24.2185	24.1565	24.2661	24.2988	24.3437	24.4801	24.4682	24.4378	24.247	24.2001	23.7521	23.8317	24.3224	24.3889	24.6491	24.6189	24.6733	24.7535						20	20	20	25.3	25.3	25.3	140.28	0	113.23	628910000	340	16267000	18878000	15357000	14783000	42654000	35400000	33129000	34494000	58196000	41733000	28635000	26314000	31989000	31746000	45228000	45355000
24.583	24.7665	23.6034	23.6427	25.1544	25.0925	19.8112	19.4366	24.413	24.3863	23.9787	23.8742	23.9342	23.9387	23.1415	23.4961	23.2319	23.2797				+	wt_GFP	12	12	12	31.3	31.3	31.3	36.224	0	79.309	530110000	136	18222000	34508000	8299800	9387600	80697000	65892000	6754700	7390700	58836000	57999000	34981000	32918000	32868000	23284000	12374000	15232000
19.8517	21.5491	21.162	19.5093	20.9245	20.7597	22.7619	22.7704	22.3761	22.2402	22.6648	22.4528	22.8637	22.8461	23.0547	22.927	22.9328	22.8283				+	wt_GFP	11	9	9	37.9	35.2	35.2	42.823	0	64.131	167470000	80	0	1344300	1492300	802290	2875800	2081900	7104700	9082900	17294000	10881000	17240000	15083000	12582000	9569000	11911000	11115000
22.8154	22.6137	22.904	22.7531	22.3241	22.2546	23.4425	23.3853	22.9912	23.0057	22.8263	22.7876	23.0668	22.8806	22.8855	22.9313	23.16	22.9913				+	wt_GFP	16	16	16	36.3	36.3	36.3	59.366	0	47.277	237910000	142	7757400	7424400	6512300	4911500	7164100	8640100	11952000	13546000	24355000	22283000	18826000	24879000	15126000	11884000	10662000	8842600
22.8073	23.0007	23.1319	23.1246	23.7822	23.8624	23.0474	23.0625	23.2137	23.1635	22.9609	22.9476	24.1078	24.1511	23.226	23.3013	23.0427	23.2352						13	13	13	42.8	42.8	42.8	34.852	0	29.192	320570000	190	6276100	9560600	6480000	6470000	31337000	28014000	9565200	8194200	23808000	23025000	15847000	14434000	39999000	39862000	14523000	15030000
28.378	28.7327	28.8532	28.7235	29.8667	29.892	27.9087	27.8565	28.251	28.1874	26.942	26.9292	29.3742	29.3487	27.9685	28.0766	28.2922	28.2103				+	wt_GFP	9	9	4	61.9	61.9	18.3	13.989	0	128.73	12712000000	466	424140000	496730000	435780000	377590000	1309800000	1458400000	491480000	433580000	771430000	657200000	600080000	645490000	1294400000	1112300000	441030000	516260000
19.7119	19.8392	20.7737	19.4252	19.4824	19.4077	24.25	24.2795	23.8896	23.9398	23.8613	23.9214	24.0885	23.8512	24.0863	23.9601	23.9782	23.9943				+	wt_GFP	6	6	6	32.2	32.2	32.2	19.881	0	44.953	365980000	91	0	0	0	0	0	0	23635000	18679000	35793000	35938000	34925000	32097000	36764000	27971000	31566000	27584000
23.0828	22.9993	23.2524	23.3054	23.1426	23.3277	23.798	23.7564	23.4438	23.1667	23.396	23.4104	23.3301	23.4629	23.2992	23.4671	23.7562	23.6609				+	wt_GFP	14	14	14	26.7	26.7	26.7	97.414	0	66.315	334000000	175	9666000	10448000	6773100	9020600	16326000	16990000	17676000	20364000	26833000	23177000	29823000	32267000	17134000	18429000	15858000	16740000
19.9291	19.0281	19.9691	19.6252	20.4592	20.9147	22.8905	23.0632	22.8916	22.9731	23.2225	23.1009	22.8652	22.8616	23.0612	22.925	23.2525	23.2363				+	wt_GFP	14	14	5	45.1	45.1	26.2	40.149	0	44.464	193940000	122	0	429750	0	0	1318400	1782200	10617000	11795000	17340000	19477000	24974000	19803000	12098000	12164000	13831000	11617000
24.2132	24.2817	24.4416	24.5207	24.4416	24.4439	24.8901	24.8765	24.2701	24.2224	24.2691	24.4188	24.8036	24.8551	24.594	24.5822	24.624	24.5161						25	23	23	43.4	41.8	41.8	82.564	0	77.329	728200000	348	17130000	25479000	12275000	14956000	51434000	51099000	33384000	29882000	61759000	51830000	58070000	52882000	53447000	54169000	41734000	38602000
24.1017	23.8107	23.8116	23.8431	23.9598	23.9892	23.7033	23.976	24.3651	24.3652	24.3506	24.416	24.1684	24.0751	24.3346	24.4163	24.1409	24.1698				+	wt_GFP	15	15	15	47.8	47.8	47.8	49.419	0	93.462	564280000	270	18488000	13864000	11577000	10612000	28060000	26318000	17816000	20347000	60905000	59029000	59957000	60319000	34070000	20681000	37480000	30951000
20.1048	19.84	20.662	19.9962	21.7881	21.6838	23.8923	23.9117	23.8843	23.7573	24.15	24.3335	23.7232	23.7181	24.1201	23.895	24.1434	24.0931				+	wt_GFP	14	14	14	28.6	28.6	28.6	76.666	0	58.936	380750000	141	924680	1191000	1007500	0	4562800	3554500	17278000	17901000	38329000	37364000	45899000	48976000	22566000	22237000	31413000	19359000
22.9517	22.8836	23.0229	22.8904	22.9148	22.8854	23.302	23.0917	22.812	22.7495	22.5545	22.52	22.9819	23.096	22.7961	22.9041	23.0412	23.0689						3	3	3	10.8	10.8	10.8	31.884	0.00047348	3.9885	230120000	55	7409300	8470300	6875600	6639800	14149000	13592000	13152000	13220000	16694000	15762000	14196000	13893000	16332000	15485000	12159000	11704000
24.1841	24.0697	24.2121	23.6589	23.7356	23.7099	22.9821	23.4296	24.8129	24.7762	25.4574	25.3426	24.1012	24.1215	24.4783	24.4031	24.7475	24.6437						34	4	4	75.3	15.1	15.1	49.895	0	124.51	851360000	131	20177000	22320000	14545000	6532700	21466000	25914000	11507000	19843000	95708000	82418000	123360000	114000000	42887000	37126000	46058000	40201000
22.9574	23.1758	23.0359	22.7423	24.4111	24.4422	24.5532	24.5626	24.6785	24.7948	24.2353	24.3492	24.9193	25.0472	24.7174	24.6257	24.5383	24.614				+	wt_GFP	34	34	34	33.7	33.7	33.7	148.85	0	103.86	690190000	317	4473600	7750600	4895000	4937400	46619000	44541000	30725000	33490000	65062000	74323000	41157000	51694000	52711000	52793000	46184000	39666000
26.2752	26.2779	24.7026	26.3346	25.7918	25.7873	18.1548	19.7887	20.7497	20.313	21.311	21.5188	19.7252	19.6701	19.8899	18.4003	19.7906	20.225				+	wt_GFP	21	21	21	45.1	45.1	45.1	63.092	0	117.5	542380000	182	82083000	101500000	80181000	81333000	80191000	93882000	1450100	1471200	2864700	1753200	3976400	4969600	2042600	1593600	1484500	0
20.9132	22.1546	20.4971	21.7948	20.385	19.6621	24.4252	24.4516	24.215	24.1951	24.6643	24.6083	24.2066	24.4147	24.1918	24.0674	24.4602	24.4864				+	wt_GFP	12	12	12	55.5	55.5	55.5	41.806	0	57.359	495400000	192	1397800	4121600	1255900	2740900	992130	834070	26648000	32405000	44625000	50736000	67125000	63665000	39088000	36393000	28573000	28021000
24.8039	24.6973	24.4838	24.5804	24.4563	24.3627	24.1068	23.7422	24.1235	24.0831	24.3132	24.3571	23.7276	23.4283	23.8702	23.9243	23.8152	23.8406				+	wt_GFP	22	22	22	36.8	36.8	36.8	103.34	0	91.518	544960000	302	35629000	40542000	14461000	22595000	45718000	42821000	20968000	14667000	45452000	37151000	56513000	59002000	14161000	12386000	19701000	22758000
23.42	23.5359	23.2409	23.1974	23.1538	23.0518	22.5696	22.8442	23.4162	23.4687	23.3939	23.3034	22.6316	22.4681	22.5069	22.5435	23.4995	23.1179						5	5	5	32.6	32.6	32.6	15.225	0	21.755	300880000	128	10031000	21025000	7605000	6524300	17943000	20791000	6900200	8391100	30743000	35581000	25203000	34894000	13984000	9861700	7354000	10728000
22.9589	23.1876	23.1737	23.2315	22.5935	22.335	24.642	24.5079	24.0185	23.9156	24.3868	24.5132	24.1427	23.9508	24.0431	24.1132	24.2069	24.2583				+	wt_GFP	16	16	16	46.2	46.2	46.2	43.359	0	77.208	513660000	200	6328100	9306500	4704600	5031400	6981500	5185400	32461000	29577000	50014000	36916000	61910000	75275000	32819000	30070000	25028000	30795000
21.7384	21.6021	22.0147	21.8809	22.9409	22.9094	21.2757	21.4812	21.7452	21.5255	19.7468	19.8382	23.1164	23.1056	21.8844	21.9441	21.6954	21.5633				+	wt_GFP	10	10	10	15.1	15.1	15.1	80.301	0	26.51	125370000	78	3352400	2746600	2984000	1998800	16449000	16615000	1682300	3149200	9364800	3882100	984440	1127200	21749000	21436000	3702500	5624600
25.397	25.47	25.5502	25.5252	25.0759	25.0112	25.4916	25.3637	25.4183	25.431	25.6576	25.8198	25.3728	25.2249	25.2543	25.2607	25.4878	25.4283						10	10	10	52.6	52.6	52.6	20.713	0	40.536	1303200000	292	37052000	54555000	40555000	45141000	51287000	50273000	72827000	63577000	103470000	95406000	93423000	132490000	81493000	85881000	65576000	65382000
19.3392	19.9124	19.4266	20.1727	21.0402	20.1721	21.9555	21.3195	21.9368	21.9281	21.9495	21.8802	19.9533	21.5907	21.2714	21.4583	21.4126	21.3444				+	wt_GFP	9	9	9	13.2	13.2	13.2	102.53	0	15.965	72026000	52	0	0	0	0	0	0	3862200	2120100	10096000	10070000	10040000	14038000	1935900	3810700	2899900	4273600
22.1608	22.1495	22.5284	22.3141	21.9018	21.9365	21.9045	21.3791	21.3786	21.4604	21.2222	21.1685	21.4796	20.9382	21.3781	21.7431	21.1313	21.6746				+	wt_GFP	5	5	5	33.9	33.9	33.9	27.48	0	20.772	94011000	60	4910800	5756200	5620600	4113700	6914500	6901300	4541600	3293900	4778500	7603600	5475500	3830300	4315800	2822500	5123300	4037400
18.7616	19.7122	21.7164	19.9054	20.7944	20.2751	21.8284	21.8538	21.7488	21.8433	21.4697	21.2594	21.7019	21.9821	21.9595	21.8139	21.7541	21.8568				+	wt_GFP	11	11	11	14.8	14.8	14.8	122.85	0	26.012	78895000	53	0	0	0	0	0	0	3345400	3845200	10717000	11776000	6107700	6298400	7962800	7329100	6028100	5582600
18.8968	19.8551	19.0025	20.6253	20.1821	20.4944	21.9794	22.0242	21.2826	21.3146	21.5649	21.5246	21.8136	21.7197	21.5224	21.5535	21.4701	21.4617				+	wt_GFP	4	4	4	2.9	2.9	2.9	129.65	0	4.5698	67952000	35	0	0	0	0	0	0	9964100	4857200	9277500	4462900	5323100	5193100	5410600	4999900	3768200	3849600
19.2357	19.3963	21.1683	20.2422	20.2239	19.8799	24.9028	24.7908	24.7654	24.9087	24.4529	24.4076	24.8231	24.8015	24.9247	24.8775	24.6775	24.7911				+	wt_GFP	11	11	11	25.1	25.1	25.1	76.304	0	86.002	618020000	176	0	0	1968600	767730	980450	967530	41837000	41522000	53243000	75989000	50247000	53653000	52547000	49990000	51595000	49158000
19.5122	20.3815	20.338	19.8452	20.3229	19.2733	21.9989	22.2464	21.9698	21.901	22.1495	22.5459	22.0813	21.8291	21.6468	21.9281	22.0388	21.8933				+	wt_GFP	6	6	6	52.2	52.2	52.2	20.35	0	26.996	96581000	56	0	0	0	0	0	0	3222300	6777600	11516000	8928200	13491000	16819000	6435400	5792300	4538400	4933800
29.2676	29.219	29.3455	29.3259	28.968	29.0316	28.5612	28.6148	28.274	28.3204	28.8938	28.8389	28.4433	28.3604	28.573	28.5473	28.4769	28.5092				+	wt_GFP	25	25	25	54	54	54	29.411	0	194.89	13415000000	991	699460000	639350000	643690000	642850000	953510000	962450000	494860000	553220000	820070000	728510000	1182800000	1143400000	697900000	641560000	629070000	648420000
24.4237	24.3191	24.0955	24.008	24.2	24.0363	26.0324	25.965	25.9451	25.8441	26.4585	26.3738	25.8251	25.6569	25.6562	25.5933	25.9113	25.8922				+	wt_GFP	27	15	13	76.5	46	43.9	49.857	0	191.82	1699400000	349	28681000	25923000	9063300	11288000	23391000	17613000	99846000	101770000	194820000	144410000	229910000	221870000	104720000	102660000	90539000	81650000
26.0455	26.0028	25.8114	25.7839	26.2563	26.3159	25.7198	25.6655	25.687	25.7288	25.5783	25.5308	25.648	25.5787	25.5713	25.7123	25.8586	25.9197				+	wt_GFP	30	30	30	44	44	44	95.737	0	193.74	1724800000	472	65752000	82099000	52309000	53513000	143690000	141780000	72903000	72631000	114110000	116630000	112550000	112860000	89097000	87898000	81494000	88921000
19.2638	19.9329	20.4855	20.1047	19.5331	20.527	20.7097	20.6209	24.0801	24.1558	20.7564	20.2129	24.0165	24.0005	24.0423	23.9527	24.2477	24.0014				+	wt_GFP	3	3	3	10.8	10.8	10.8	28.8	0	4.0499	408860000	47	1832000	3176900	2388400	2541300	3964500	3414400	29757000	29398000	34790000	36597000	38550000	38863000	32108000	31632000	27416000	29272000
21.1464	21.2957	21.3391	19.609	21.8346	22.0301	21.7798	21.8626	21.8256	21.8194	21.6921	21.6356	22.5353	22.4784	22.0111	21.9858	22.0051	22.3325						5	5	5	6.2	6.2	6.2	95.581	0	6.8554	113960000	58	1675900	937560	1687700	1547600	6531900	9298800	3997100	4248300	8897500	8885700	5205600	7374400	12112000	10868000	6898900	6665300
21.4383	21.2639	20.9689	20.8805	21.4056	21.5383	21.6398	21.6073	21.4255	21.5823	20.9256	20.7953	20.784	20.6828	21.0601	21.0073	21.4384	21.5206						6	6	6	6.6	6.6	6.6	142.12	0	18.522	73051000	56	3309800	3214400	1898300	1318300	3463500	5408200	5354000	3823000	7587300	9357000	4439500	3353800	2451100	2185500	2423200	3480600
21.4837	21.4111	21.2406	21.6629	22.1692	22.2381	19.3035	20.9652	21.1095	21.3539	20.4565	20.5929	22.4854	22.5184	21.2063	21.233	21.1111	20.7968				+	wt_GFP	7	7	7	13.7	13.7	13.7	47.405	0	31.121	86560000	54	1740500	2387800	1721200	3763000	9754600	10009000	1533800	2406400	4723900	5272200	2231600	2470700	14284000	13819000	2622300	2737000
21.5578	21.5324	21.4536	21.565	21.1615	20.9685	22.9766	22.8971	22.4051	21.8126	23.1343	23.137	22.7156	22.6751	22.4742	22.6161	22.9539	22.6547				+	wt_GFP	5	5	5	24.5	24.5	24.5	35.584	0	31.103	180650000	57	1805100	2049300	1439500	1628000	2285100	3181000	6799800	12703000	18833000	11984000	25953000	29524000	7406100	14463000	11477000	5697900
26.4037	26.3879	26.3566	26.2487	26.0399	25.9837	27.4101	27.3645	27.3753	27.341	27.8458	27.9036	26.955	27.3341	27.1279	27.0615	27.3091	27.2287				+	wt_GFP	33	9	2	80.4	27	3.6	49.953	0	270.07	5039100000	453	101610000	115410000	79776000	88176000	122870000	125470000	187020000	189790000	449300000	773610000	582430000	592970000	277320000	268590000	221890000	341560000
19.51	19.5375	19.9843	19.5885	20.1839	20.9133	22.8602	22.7489	21.9471	22.3078	22.838	22.6165	22.3619	22.4263	22.3939	22.2798	22.2489	22.2206				+	wt_GFP	11	11	11	57.7	57.7	57.7	35.876	0	37.219	124810000	68	0	0	0	0	0	0	9411800	11702000	5029700	11777000	20390000	17078000	9261400	10648000	5956500	6292900
19.3635	21.0769	19.6334	21.2991	20.2635	19.8901	24.4991	24.4673	24.0231	24.2076	23.8988	23.8614	24.4035	24.3259	24.2753	24.4148	24.3228	24.4352				+	wt_GFP	4	4	4	9.5	9.5	9.5	26.21	0	8.7855	438040000	62	0	0	852420	857670	1778000	0	28209000	28580000	41361000	43014000	36211000	31560000	40099000	36880000	30792000	39070000
23.1521	22.5362	23.5698	23.4052	24.3178	24.2016	22.4481	23.0949	23.5025	23.6657	23.0101	22.8362	24.3838	24.3101	23.8301	23.7733	23.4059	23.2891						27	27	27	47	47	47	87.977	0	64.55	381500000	227	7012300	5011500	9433100	7961200	44193000	33380000	5683100	8039100	27319000	33360000	15309000	10930000	46486000	44324000	23308000	26082000
29.1129	29.0495	28.9877	29.0389	28.6617	28.6287	28.5809	28.5737	28.2712	28.2792	28.5951	28.6373	28.1402	28.1137	27.9681	27.9226	27.9785	27.9915				+	wt_GFP	43	43	43	61.9	61.9	61.9	61.992	0	323.31	11325000000	1040	732860000	840040000	451330000	486230000	842100000	759200000	408010000	399170000	883900000	836920000	1215400000	1206800000	413730000	394360000	333490000	343820000
21.9215	21.8847	22.373	22.2831	21.7899	21.6571	21.8753	21.6852	21.9338	22.0412	21.7886	21.765	19.3695	21.5327	20.2251	20.3025	19.7398	20.5422						5	5	5	17.4	17.4	17.4	63.282	0	34.034	91834000	70	3860000	4944600	4666800	5007100	6582700	6059700	5317200	4785600	10218000	14193000	4505600	4448200	2327800	3652000	2925300	2358400
21.2567	21.3479	20.7814	20.4816	20.1966	21.7193	23.4803	23.4962	23.1276	23.1255	22.9199	22.948	23.3445	23.2403	23.4713	23.5409	23.2743	23.3305				+	wt_GFP	13	4	4	41.5	22.8	22.8	40.313	0	82.674	238780000	44	2313000	2795400	1317000	1421900	3336700	6214100	14346000	14853000	24994000	21749000	18711000	20553000	18416000	16030000	16092000	17295000
19.7803	18.7066	20.1119	20.0495	19.3188	19.2462	21.6593	21.8946	21.7883	21.7976	22.0663	22.3008	21.7124	21.8112	21.7753	21.6715	21.8153	21.8122				+	wt_GFP	7	7	7	10.8	10.8	10.8	152.75	0	15.448	82816000	48	0	304040	0	0	0	0	3272900	7108500	3587700	3607300	11846000	14750000	5810600	8001300	3259500	4848700
22.0607	19.9723	20.3449	19.5917	19.6495	19.553	23.4886	23.2344	23.3889	23.4437	23.7093	23.3236	23.2405	23.1962	23.2252	23.3083	23.2883	23.3181				+	wt_GFP	17	17	17	7.2	7.2	7.2	305.51	0	40.002	246700000	122	2265100	1599500	1061800	515130	0	794600	17324000	10845000	33563000	21164000	32057000	25084000	17030000	18742000	13345000	16122000
21.1379	21.0882	19.9174	20.8614	19.0025	21.0687	21.5636	21.1993	21.6831	21.383	21.4686	21.2949	19.453	21.7437	21.743	21.808	21.627	21.7266				+	wt_GFP	5	5	5	18.7	18.7	18.7	42.07	0	8.5476	77613000	58	1979900	2278100	974360	1090400	1388400	2201100	4094300	2951000	10695000	8175200	6510700	5592200	1723500	6001000	5640400	4959100
21.7201	22.0987	22.2298	21.8983	21.8817	21.9166	22.6319	22.5048	22.1539	22.5119	22.8452	22.8123	22.1611	22.2082	22.4168	22.2656	22.4033	22.185				+	wt_GFP	8	8	8	3.5	3.5	3.5	399.81	0	28.737	157520000	79	3981200	5894700	3882200	1689200	7805500	8587800	4276200	8439300	12232000	13180000	20158000	14874000	9316700	9484200	8039100	9027300
19.0413	20.9579	20.158	20.1516	18.8461	19.9814	23.2047	23.1598	22.5306	22.5689	23.2737	23.249	20.1275	20.3447	19.3743	19.6819	19.9524	19.4209				+	wt_GFP	10	10	10	14.9	14.9	14.9	104.47	0	62.23	101460000	52	0	0	0	0	0	0	8481100	8383100	15072000	10660000	29478000	29386000	0	0	0	0
29.1479	29.2183	29.6946	29.6747	28.7666	28.7815	22.7091	22.9522	23.3214	23.0984	22.4205	22.5121	22.8858	22.7598	23.0639	23.0527	22.6936	22.686				+	wt_GFP	42	42	42	71.2	71.2	71.2	70.414	0	323.31	4644200000	598	579920000	740540000	803420000	794570000	776910000	779320000	7194300	11736000	29772000	22774000	11368000	12510000	14090000	11143000	12929000	14486000
20.5459	19.9783	20.7296	20.675	20.0521	19.9236	20.4489	20.4386	20.3168	20.1951	20.3569	20.3682	20.1659	20.6635	20.2413	20.2353	20.28	19.0722						7	6	6	5.3	4.6	4.6	152.65	0	9.1395	31449000	45	1442100	1166900	2439200	1874500	1919100	1207900	2194900	0	2875300	3365600	2696600	2777400	1538900	1049900	1379000	1344600
23.0058	23.0395	23.503	23.4257	22.7114	22.7967	22.9163	22.9692	22.6359	22.8392	22.6451	22.5648	22.5456	22.7772	22.6922	22.6196	22.8567	22.8356				+	wt_GFP	6	6	6	56	56	56	25.43	0	46.411	216650000	75	9544300	9809900	10780000	9636700	11417000	11636000	9945000	10377000	17818000	16110000	17089000	16508000	12010000	11506000	10531000	9117500
23.4347	23.2998	23.3782	23.4837	23.0986	23.169	23.5103	23.541	23.132	23.0833	23.1986	23.3144	23.3253	23.2387	23.2781	23.3919	23.2506	23.3426						11	11	11	33.8	33.8	33.8	49.451	0	25.251	299660000	112	12010000	12129000	10458000	9802500	17787000	18821000	15885000	19387000	24891000	23256000	23018000	18291000	19089000	12795000	12828000	16329000
23.3344	23.0859	23.5154	23.3987	23.4259	23.3151	23.0553	23.0751	23.1367	23.2076	22.6706	22.5704	23.8435	23.8217	23.8101	23.7545	23.5163	23.5274				+	wt_GFP	13	13	13	21.6	21.6	21.6	104.66	0	97.483	320640000	171	8745700	10492000	7592900	5705900	25364000	19301000	6452200	11022000	23938000	22207000	7750100	7315700	32152000	30682000	25274000	25109000
24.2373	24.1787	24.0058	20.2758	24.3842	24.3504	22.3636	23.4779	23.8958	23.8001	23.9394	23.5924	23.5492	23.416	23.4378	23.4842	23.3079	23.3844						11	11	11	50.9	50.9	50.9	34.222	0	201.14	414410000	150	20659000	26108000	6414300	393830	51570000	46068000	4932800	8452700	47896000	40943000	47680000	44654000	10594000	9809500	23347000	7255300
23.2324	23.2664	23.2741	22.9668	22.6784	22.5996	20.9157	20.8691	21.8189	21.8612	22.0893	21.9874	21.2343	21.2745	21.4807	20.9518	21.5884	21.335				+	wt_GFP	9	9	9	27.8	27.8	27.8	57.83	0	64.318	127560000	108	10693000	14769000	7821700	7816800	14106000	11949000	1330000	2164700	11095000	7833000	10170000	10062000	2372600	1485700	3886800	1376900
19.6527	19.0159	20.3115	21.0153	19.9591	19.0147	27.3013	27.3379	26.8434	26.8104	27.6703	27.7005	27.2139	27.3103	27.1469	27.0794	27.3796	27.4264				+	wt_GFP	26	26	26	63.4	63.4	63.4	51.217	0	323.31	3683300000	493	0	0	0	0	0	0	240970000	231920000	297940000	278810000	503040000	515560000	282950000	299630000	212600000	221270000
24.5664	24.6321	24.6672	24.6074	25.165	25.1158	24.3627	24.438	24.4691	24.4329	24.1905	24.1794	25.1198	25.1248	24.6458	24.7691	24.3001	24.3175				+	wt_GFP	27	27	27	38.5	38.5	38.5	73.964	0	122.8	770580000	322	20175000	23068000	24967000	22624000	80870000	74527000	22242000	24970000	49749000	52194000	44830000	39614000	78503000	71755000	36829000	40730000
23.2316	23.725	23.8263	23.6271	24.0376	24.1418	23.057	23.4276	23.7837	24.1088	23.3705	23.2246	23.3449	23.0975	23.4386	23.3945	23.6436	23.7327						13	13	13	33.3	33.3	33.3	57.761	0	52.365	387970000	160	7195900	17117000	12547000	8704600	42651000	46922000	7814500	12315000	51259000	48396000	26748000	20994000	18122000	9910000	9693800	9760100
21.3359	21.5686	19.687	20.7439	19.6825	19.2831	22.1048	22.2999	22.5307	22.6038	21.9848	21.946	22.2163	22.0751	22.3718	22.1622	22.2995	22.4734				+	wt_GFP	8	8	8	46	46	46	29.299	0	34.541	123280000	102	1925100	1371000	727350	579110	0	1013000	6903600	5691000	20427000	17205000	12577000	9025800	7011900	7330800	8310100	6955000
21.9891	22.5153	22.2044	21.9347	22.719	22.8067	22.9826	23.033	23.0853	22.7774	23.8333	23.5627	22.7633	23.0752	22.87	22.9454	23.2182	23.1507				+	wt_GFP	10	10	10	26.4	26.4	26.4	57.46	0	60.411	261200000	132	2186700	9537300	2418800	2082800	7240500	8646600	9238600	9822300	29381000	15247000	51167000	43742000	10916000	14689000	8149300	11021000
20.4766	20.3457	19.7951	20.8404	19.2965	18.9527	21.9012	21.8235	20.171	19.6981	21.7736	21.8435	21.8155	22.0053	21.6853	21.7605	21.9296	21.8028				+	wt_GFP	9	9	9	10	10	10	142.51	0	16.635	68468000	47	0	0	0	0	0	0	4123900	2699300	0	1520200	9573600	13386000	6036800	8411400	5553700	5188000
20.9583	20.0946	19.7525	20.8707	20.6934	18.7626	21.6348	21.4833	20.547	21.0358	21.279	21.6238	18.8925	20.9581	21.1852	21.1564	20.6761	21.1572				+	wt_GFP	2	2	2	9.7	9.7	9.7	44.139	0	13.874	52302000	32	806050	1161700	909790	1749700	2834300	0	4452900	4125200	3493200	4565300	5436500	6873600	2682900	1808900	3687300	1616000
22.7292	22.8168	22.8835	22.611	22.8227	22.9651	19.0482	20.9045	20.2128	20.807	18.7381	20.1332	19.8126	19.849	21.5454	21.2641	21.2378	21.5649				+	wt_GFP	10	10	10	13.3	13.3	13.3	145.89	0	16.409	82322000	53	6002400	10475000	5847400	6030900	15046000	17046000	4290500	0	869960	1009800	0	0	1094700	1329700	3320600	2263900
20.1848	21.2985	18.3792	18.603	19.8753	19.8162	21.0153	21.1988	22.4349	20.3026	22.3282	22.359	21.6496	21.6839	21.9798	21.7924	21.72	21.8582				+	wt_GFP	2	2	2	17.2	17.2	17.2	27.567	0	61.879	92497000	49	0	0	0	0	0	0	1861000	2321900	13427000	11610000	13949000	12483000	5310200	5504100	6575800	6249400
22.7213	22.3151	20.693	20.5364	22.7188	22.639	22.3721	22.104	22.3176	22.213	22.0689	21.9506	23.1863	23.08	22.9996	22.8834	22.3896	22.5181						13	13	13	46.2	46.2	46.2	46.671	0	28.773	172520000	93	2563200	4961200	824630	699490	12961000	10485000	5879700	5378100	10548000	8605500	7146700	6607500	23336000	16919000	14497000	13464000
22.3155	22.0092	22.4748	22.4645	22.2427	22.2748	22.0773	22.3962	22.3359	22.3567	21.7226	21.8267	22.6127	22.6076	22.2955	22.3209	22.5394	22.5347						8	8	8	15.4	15.4	15.4	53.961	0	36.937	151490000	113	2462500	4302600	5172300	6003900	8455500	9690000	5594900	9629500	13455000	7292700	4887200	8502900	14990000	11347000	7669700	6882100
21.0018	21.1423	21.4602	21.5792	20.5875	20.9928	21.5368	21.2183	20.7688	20.8474	21.116	20.8322	21.5723	21.0959	21.011	19.963	20.9391	20.3157						4	4	4	18.1	18.1	18.1	46.02	0	12.895	59519000	47	3044100	3468900	2553400	2886300	2626900	3448100	2860100	4599400	5366300	2645600	4909900	3974400	5714100	3980300	2150900	1229800
19.975	20.02	20.4627	20.1873	21.1186	21.2207	22.6918	22.7485	22.7873	22.6787	22.8171	23.0316	22.6857	22.6547	22.5452	22.5708	22.867	22.7428				+	wt_GFP	7	7	7	27.2	27.2	27.2	46.94	0	11.754	166640000	67	1139100	1193200	1139000	0	2726300	2905700	8858000	9827100	16060000	13895000	18935000	25901000	11670000	11873000	7928000	8128800
18.7561	18.8639	19.1828	20.1324	19.6898	20.6712	21.683	21.994	21.1822	21.3299	21.9465	21.7838	21.7063	21.8064	21.5695	21.6402	21.4224	21.5862				+	wt_GFP	7	7	7	30.8	30.8	30.8	31.957	0	11.136	76275000	46	0	0	0	0	622800	1092700	4146300	4126500	4835500	7493100	13448000	9749900	5984800	6680400	5860100	4974100
19.9446	19.8024	19.4427	21.0931	19.6257	19.9606	24.9226	25.0155	25.0044	25.0947	25.2132	25.313	24.7012	24.6696	24.6279	24.7321	24.7312	24.8191				+	wt_GFP	31	31	31	24.9	24.9	24.9	158.96	0	92.969	707290000	257	0	0	0	0	0	0	39107000	46756000	81036000	74277000	100370000	107010000	46360000	44116000	38764000	29993000
20.1694	20.0772	22.3406	20.49	19.7999	19.0851	22.2268	22.2796	22.3284	22.3121	22.3011	21.9578	22.3502	22.2197	22.3367	22.458	22.0962	22.0961				+	wt_GFP	13	13	13	28	28	28	75.225	0	18.481	109710000	80	309730	304460	501260	415270	0	0	4657900	5558200	7112200	12003000	10488000	8690900	11927000	13408000	8264600	8010300
24.1456	24.0155	24.2325	24.358	25.0299	25.0325	23.9265	24.0509	24.3346	24.3003	23.6745	23.8025	25.1917	25.2857	24.385	24.4367	24.2905	24.1957				+	wt_GFP	31	31	31	40	40	40	115.73	0	94.394	686550000	339	14831000	17644000	11646000	18031000	81328000	75979000	13304000	15981000	45495000	49911000	32017000	31380000	78637000	79977000	31549000	27516000
21.9095	22.0625	21.8184	21.6985	22.392	22.3163	18.61	21.9558	22.2847	22.367	22.027	22.2205	22.6699	22.5477	21.8013	22.3965	22.2312	22.0964						11	11	11	13.9	13.9	13.9	108.58	0	18.31	138650000	100	4880800	5001400	3336800	2427600	12299000	10569000	1306300	4617800	14209000	13989000	11735000	9238700	15262000	6703300	2517300	8631300
24.6868	24.4869	25.2438	25.2363	24.4326	24.4478	24.3529	24.2902	23.8857	23.7433	23.5946	23.3135	24.1323	24.2536	23.9487	23.8436	24.212	24.2289				+	wt_GFP	10	10	10	25	25	25	71.026	0	125.01	563170000	185	30163000	34963000	35851000	34346000	47200000	40465000	18785000	25422000	42649000	37409000	29803000	20867000	29685000	28796000	22878000	19710000
23.9974	24.027	23.9811	24.0493	23.7052	23.6372	24.7517	24.4811	24.3204	24.2575	24.5015	24.3038	24.4208	24.1277	24.1981	24.3188	24.2766	24.2689				+	wt_GFP	13	13	13	19.2	19.2	19.2	76.128	0	26.058	589470000	201	16083000	16350000	13931000	13877000	22730000	19468000	33565000	24789000	48288000	50492000	61335000	54646000	38307000	31666000	31706000	31626000
22.4669	22.7413	22.5205	22.715	22.8609	22.9471	22.9052	22.9267	22.7168	22.796	22.4879	22.3332	23.2442	23.19	23.0814	23.0229	22.6979	22.8605						7	7	7	24	24	24	50.646	0	36.153	219830000	124	4858100	8183700	4947100	6661800	14400000	12680000	8082800	8964800	18388000	17839000	13168000	12468000	19627000	15815000	12949000	14101000
20.07	20.5727	19.4171	19.9548	20.8593	19.7931	19.9184	22.3806	22.3684	22.0518	22.4801	22.4478	22.0667	22.1478	22.5531	22.706	22.32	22.5282				+	wt_GFP	4	4	4	18.1	18.1	18.1	49.192	0	39.219	111000000	53	0	0	0	0	0	0	3931900	7511400	12627000	9874800	5603400	5820300	8575600	12406000	14856000	12879000
20.606	19.7702	19.6974	19.8258	19.0567	20.5293	22.2343	21.9876	21.8038	21.7604	21.8459	21.7055	21.9311	21.832	21.8354	21.8222	22.2689	22.1886				+	wt_GFP	7	7	7	6.5	6.5	6.5	216.5	0	16.627	87684000	59	0	0	0	0	0	0	5133700	4428100	7578100	5212500	10120000	10683000	5301900	4769400	7093000	4093200
23.3483	23.2823	23.5451	23.4396	22.7403	22.6662	23.5457	23.4803	23.388	23.3396	23.5134	23.4114	23.2395	23.2601	23.0147	23.0899	23.466	23.4073				+	wt_GFP	16	16	14	38.8	38.8	35.3	61.174	0	92.351	304910000	198	10230000	14770000	9389400	8105100	7736200	8673600	16033000	17541000	26109000	27364000	26816000	28544000	19190000	16412000	13051000	12415000
22.1443	22.6047	22.3933	22.351	22.1893	22.1592	20.3315	21.0728	20.6667	20.9292	21.1765	20.9112	20.3227	20.0643	20.7607	19.2655	19.7603	19.1447				+	wt_GFP	6	6	5	17.4	17.4	16.1	64.105	0	6.3205	58597000	36	5930500	10069000	4871400	4455400	7575800	6769700	0	2809700	2476500	3168400	4892300	2753800	0	0	643430	1185400
25.4209	25.5215	25.3426	25.4559	25.8234	25.8318	25.1124	25.1877	25.4927	25.5528	24.9349	24.8915	24.9236	24.9474	25.1741	25.0641	25.4282	25.1197				+	wt_GFP	31	31	30	39	39	38	114.76	0	156.22	1212900000	393	46265000	53672000	34607000	40045000	109800000	116430000	41422000	44030000	122950000	102830000	63337000	64701000	56562000	58435000	56224000	60870000
23.7981	23.5557	24.2744	24.0103	24.6247	24.5981	23.3169	23.2137	23.4361	23.5509	22.8825	23.0825	24.9092	24.9334	23.9538	23.9232	23.4538	23.5203				+	wt_GFP	21	21	21	31.8	31.8	31.8	81.627	0	47.906	482120000	255	9406400	10933000	11958000	16379000	56502000	56088000	10111000	9995700	28829000	22494000	13503000	14903000	75642000	64896000	23569000	22097000
24.6849	24.8068	25.0431	25.0613	24.3905	24.2572	24.4816	24.4052	24.3603	24.2954	24.1283	24.1388	23.9769	24.1299	24.332	24.3082	24.0446	24.2022				+	wt_GFP	5	5	5	72.1	72.1	72.1	10.116	0	31.119	644010000	169	33986000	39746000	20822000	19114000	45091000	40624000	30496000	31139000	60140000	54047000	47101000	48985000	13029000	31760000	30370000	37884000
20.2575	19.7652	20.4519	19.8147	19.1287	19.6165	21.6448	21.727	21.5036	21.4818	21.7248	21.7183	21.78	21.7745	21.5807	21.7184	21.7688	21.6885				+	wt_GFP	9	9	9	10.3	10.3	10.3	103.08	0	11.833	74652000	74	545030	0	0	327820	0	419270	3741600	4106100	6503300	5721800	7099800	9015800	6766700	7264900	3523300	4008900
21.6362	19.1706	21.3283	20.5678	20.976	18.3794	22.2084	22.2516	22.9865	23.1316	22.7765	22.8151	22.7866	22.738	22.8706	22.819	22.7053	22.6715				+	wt_GFP	5	5	5	7.1	7.1	7.1	73.299	0	24.09	155800000	64	0	0	0	0	0	0	6124300	8621400	21804000	26671000	11774000	12102000	6414400	11341000	13045000	11084000
20.2233	19.3821	19.9231	20.7609	21.0998	20.2432	22.4699	22.4066	22.3389	22.1703	22.5779	22.4672	22.4633	22.6377	22.494	22.6137	22.5698	22.4753				+	wt_GFP	6	6	6	20.9	20.9	20.9	44.633	0	14.351	127140000	93	0	0	0	0	0	0	7490800	5701400	10665000	9244500	15231000	14185000	11771000	12542000	7268900	10667000
19.2214	20.3521	20.023	21.3754	18.7904	18.9072	19.3337	19.6767	21.0737	20.6862	21.3252	21.0551	21.3506	20.9345	21.2061	21.3813	21.036	21.2905						6	6	6	8.1	8.1	8.1	117.4	0	6.2463	47052000	36	0	0	0	0	0	0	1172200	1540300	6247900	3293000	8772400	4283300	3847600	2898500	3062800	4297300
21.988	18.8629	19.0718	21.807	22.2046	22.2442	22.4598	22.5912	22.6242	22.2834	22.1939	22.1258	23.2238	23.0123	22.425	22.3254	22.2279	22.2065				+	wt_GFP	8	8	8	3.9	3.9	3.9	242.37	0	14.015	159740000	82	2831700	1063400	643310	3330900	9303900	10938000	8108000	5537700	21808000	14088000	12737000	12036000	18151000	9213700	6352700	7930600
22.1073	21.8694	22.0133	22.0741	21.9644	22.2125	23.3266	23.3378	22.8801	22.9721	23.1908	23.1638	23.1198	23.1437	23.1923	23.2218	23.2174	23.407				+	wt_GFP	9	9	9	22.2	22.2	22.2	60.228	0	17.059	240290000	109	3827300	3930900	3701200	2682800	6848000	7863900	16109000	16465000	19714000	17401000	22567000	25568000	16546000	17652000	11740000	12117000
23.5853	23.3104	23.9017	23.796	23.0517	23.1383	21.9248	22.2824	22.7846	22.7554	22.7032	22.5432	22.249	22.3264	22.827	23.0245	22.7119	22.6863				+	wt_GFP	8	8	8	31.1	31.1	31.1	25.624	0	40.467	219380000	122	10572000	17380000	14027000	12957000	19557000	12323000	5087000	9972000	18471000	16125000	10415000	9943500	6974000	11113000	10334000	10221000
22.9114	22.8465	22.6665	22.9134	22.2305	22.4654	21.7158	21.6088	22.2169	22.0091	22.1791	22.2071	21.6262	21.6443	21.8123	20.5718	21.9495	21.711				+	wt_GFP	10	10	10	21.9	21.9	21.9	78.909	0	34.849	126870000	80	8882000	9667900	7112200	8801200	5693700	13078000	3381500	2889800	10736000	10379000	9423900	8871900	3297000	5431200	4826300	2012300
22.7702	22.6891	23.1932	23.2991	23.5378	23.598	22.6479	23.1959	22.8855	22.8878	22.4541	22.6195	23.6242	23.708	22.8567	22.8641	22.912	22.7429				+	wt_GFP	8	8	8	28.1	28.1	28.1	40.235	0	31.331	260730000	95	5561200	6250300	6538300	7328900	24748000	28091000	9389200	11826000	19563000	18504000	7034000	9145800	29922000	30598000	9163600	9350900
25.0481	24.9269	25.2639	25.3743	24.6636	24.8108	25.2226	25.2028	24.7886	24.823	25.2902	25.3814	24.8059	24.8135	24.7602	24.8533	24.8125	24.7149						8	8	8	34.2	34.2	34.2	29.395	0	87.687	971320000	239	13098000	41759000	34624000	38942000	47779000	53890000	61940000	58482000	36080000	77022000	100640000	99070000	60717000	52605000	46110000	49978000
20.0615	19.8332	20.5483	20.699	21.16	20.843	21.0391	21.0905	20.9316	20.2411	20.6581	19.6913	21.7148	21.6265	21.0194	21.0239	20.9336	21.1248						7	7	7	14.4	14.4	14.4	78.873	0	14.809	52887000	49	0	0	568610	1106600	6531500	4860100	2113000	2378400	3402400	1651900	2653300	1149700	6543600	7801900	2322500	2056300
21.2844	21.6501	22.013	21.2174	22.6112	22.6483	18.7749	19.6708	21.0404	21.274	19.5155	19.2823	22.7225	22.0987	20.2752	21.4431	20.0723	21.198				+	wt_GFP	12	12	12	17.5	17.5	17.5	127.59	0	30.504	78563000	55	1837800	3187400	3826400	1874400	12743000	14399000	764020	648430	4004200	3952600	0	911480	15375000	9594800	859700	1925100
19.0609	20.4497	21.85	21.7869	22.1475	22.2889	22.8067	22.8148	22.757	22.5035	22.2386	22.0683	22.6505	22.3349	22.5487	22.6503	22.643	22.5484				+	wt_GFP	13	13	13	11.5	11.5	11.5	160.25	0	30.088	160450000	102	880670	1269800	2157800	1960900	5792800	8929500	11247000	9116000	18440000	15197000	8826500	9252700	12827000	10270000	9478500	12457000
21.8689	21.5579	22.0081	22.2144	22.9893	22.9875	21.8466	21.5396	22.1621	22.0251	21.5095	21.4625	23.1973	23.241	21.8545	21.6688	21.7702	21.83				+	wt_GFP	8	8	8	31.7	31.7	31.7	35.582	0	19.52	145940000	64	3908000	3058300	2638500	4520700	17056000	17050000	3133500	2587700	10762000	8155800	4206500	5936600	19535000	21558000	5266300	4791600
23.7266	23.6191	23.6419	23.603	23.8973	23.8313	23.5557	23.5264	23.1582	23.2035	23.1139	23.1063	23.4104	23.3363	23.4285	23.5799	23.7936	23.8607				+	wt_GFP	22	22	22	46.2	46.2	46.2	73.184	0	58.335	360390000	230	8608900	14567000	7586300	7771900	42660000	36922000	12450000	11455000	28668000	22470000	18431000	18067000	16006000	20007000	17081000	21623000
21.0552	20.2303	21.1088	20.7579	20.9391	21.136	20.6878	22.3603	22.2441	22.026	22.1644	20.6781	22.4156	21.8608	22.5209	22.5352	22.1076	22.5902				+	wt_GFP	3	3	3	9	9	9	55.147	0	40.405	105340000	30	0	1664100	2047100	616580	0	922410	1702500	3894700	12783000	8292200	8631200	5360300	9592900	6666500	11092000	10794000
19.9563	22.7058	20.2864	20.3774	21.4433	20.6097	24.4031	24.522	24.4134	24.3507	24.6272	24.7524	24.0989	24.1078	24.1512	24.0542	24.2225	24.2201				+	wt_GFP	12	12	12	40.9	40.9	40.9	34.47	0	176.42	487340000	129	1567700	4446200	937660	1046500	2996500	1760500	29147000	33043000	56706000	49383000	48019000	64644000	33947000	28653000	29526000	28247000
19.2256	20.3197	21.1827	20.128	20.6211	19.1428	19.5507	21.2699	21.1303	20.9032	21.5649	20.9708	20.7533	20.9045	21.0441	21.264	21.1311	21.1015				+	wt_GFP	6	6	6	12.6	12.6	12.6	78.05	0	22.059	46606000	41	0	0	0	0	0	0	1276700	2802500	4716100	5382700	2424900	5107500	1988800	6362200	5180800	3698600
22.8222	22.6454	22.8792	22.7202	22.1357	22.2083	23.6154	23.6486	23.2973	23.0043	23.21	23.122	23.2544	23.1338	23.1105	23.1757	23.2887	23.2163				+	wt_GFP	11	11	10	37.6	37.6	31.7	35.619	0	26.323	264100000	123	7853400	7315700	5219900	4771600	6996700	5446400	22592000	20964000	26592000	18601000	26863000	23562000	16699000	13235000	14378000	11454000
23.678	23.6441	21.201	22.8596	24.5065	24.3352	22.4509	22.2984	22.3561	22.3367	21.5955	20.7058	20.3113	21.9931	22.144	22.4007	22.3453	22.9545				+	wt_GFP	21	21	21	26.8	26.8	26.8	113.67	0	88.704	209850000	153	13005000	15449000	2940300	8245100	41137000	36526000	9624500	8471200	12515000	11119000	6575400	2983000	2765700	8919400	5781400	4572500
26.0499	25.9553	25.9489	25.9007	25.5468	25.6215	24.7295	24.7642	25.2904	25.182	25.3374	25.2396	24.8764	24.8027	25.1242	25.1555	25.1845	25.1655				+	wt_GFP	22	22	22	41.9	41.9	41.9	81.855	0	232.58	1263000000	289	59987000	85070000	35082000	53667000	103620000	106940000	21185000	36438000	107350000	90993000	114640000	113720000	48942000	46160000	54648000	56162000
23.4454	23.2274	22.9493	22.8691	22.4151	22.546	22.9277	22.8893	22.6484	22.825	23.221	23.2203	22.7558	22.4446	22.7821	22.8425	22.7131	22.7728						5	5	5	51.6	51.6	51.6	23.598	0	72.326	225750000	95	13220000	11461000	7135400	6747000	8334300	10679000	10384000	10673000	18627000	17539000	16694000	25585000	17285000	10602000	9139000	10107000
22.2402	22.1066	20.4343	22.6015	22.332	20.6617	23.9431	24.0687	23.3198	23.4283	23.8571	23.7059	23.7269	23.8936	23.8583	23.8431	23.9379	23.8748				+	wt_GFP	10	10	10	20.3	20.3	20.3	71.685	0	48.931	346220000	129	3515800	3783000	1908700	4480800	6115000	2958500	21936000	23550000	25337000	26664000	36378000	30376000	24204000	29015000	25047000	24051000
28.1275	28.1173	28.0304	28.0603	27.6049	27.6092	27.0179	26.9827	27.0551	27.0633	27.3834	27.4001	26.7393	26.6682	26.9827	26.9908	26.9393	26.9293				+	wt_GFP	14	14	14	46.1	46.1	46.1	27.569	0	178.48	4833700000	426	296410000	354130000	243510000	246600000	363240000	350440000	173250000	178000000	311560000	294250000	400910000	399210000	186750000	183320000	198740000	207660000
23.0448	22.8817	21.4982	20.007	22.4215	22.3892	22.7175	22.7688	22.881	22.7383	23.008	23.0551	23.1882	23.0902	22.7816	22.5369	23.2499	23.0812				+	wt_GFP	5	5	5	64.6	64.6	64.6	10.921	0	23.734	219500000	76	9746400	11372000	3050900	3000300	4205300	9559000	13018000	9799700	20434000	18155000	22968000	22084000	20383000	6881800	5056100	4591400
21.712	21.3497	19.7552	19.434	21.7011	21.274	20.862	20.8493	22.2013	22.1373	22.0885	22.2119	22.3005	22.2461	22.3436	22.3193	22.2588	22.1744				+	wt_GFP	6	6	6	28.2	28.2	28.2	26.383	0	35.841	114060000	68	2690000	1838400	0	0	5765400	3828500	1838200	2418200	8610500	10866000	8786600	12494000	11752000	8133600	10125000	8929000
26.6077	26.5365	26.8434	26.8726	26.3488	26.3376	26.191	26.286	26.3379	26.3799	26.1981	26.2746	26.0717	26.0659	26.511	26.5251	26.4638	26.4248				+	wt_GFP	24	17	17	45.3	39.1	39.1	43.727	0	121.38	2633100000	357	118380000	125720000	103620000	126720000	156370000	149260000	108050000	113590000	196160000	185200000	158270000	181290000	139710000	134620000	164370000	164690000
21.8276	21.5663	20.8472	19.8614	22.975	22.8883	20.0601	20.1552	22.1105	21.9747	21.7825	21.4786	22.6663	22.7344	21.507	21.6892	21.5111	21.604						7	7	7	27.7	27.7	27.7	53.193	0	23.733	119970000	58	4312100	3382200	1491500	1204900	18720000	16932000	2818400	2805200	9403800	11049000	5789400	6727600	8690400	10472000	3949800	4260100
23.2283	23.1233	23.4548	23.3623	22.6841	22.6198	23.5312	23.4345	23.2703	23.1326	23.357	23.405	23.2731	23.2323	23.2428	23.1222	23.2382	23.2134				+	wt_GFP	9	9	9	14.1	14.1	14.1	88.364	0	56.164	290100000	125	10144000	10949000	7430400	9988500	11049000	11121000	17770000	16174000	26619000	22236000	27498000	28172000	16574000	14908000	12963000	8872900
20.6525	19.1362	20.6719	20.2951	20.2116	20.6229	22.0374	20.9785	22.2238	22.1147	22.5054	22.7152	21.1881	20.2382	19.309	22.0778	21.9396	19.5718				+	wt_GFP	5	5	5	9.9	9.9	9.9	129.93	0	41.232	87566000	41	0	0	0	0	0	0	2948800	3629400	10740000	8951400	12282000	23570000	3171300	4417000	3222900	5818300
21.8801	21.8588	22.3454	22.1414	22.7909	22.7796	19.678	20.1774	21.6054	21.4091	20.6434	21.1738	22.338	22.5866	21.824	21.7625	21.5936	20.7798				+	wt_GFP	11	11	11	17	17	17	105.43	0	24.829	100410000	82	2948000	4324300	5308100	4383100	18958000	12469000	0	0	6672800	4642300	2229500	2024600	11265000	8994300	6524300	5090900
19.9115	19.3133	20.0151	19.4871	19.2416	20.3823	19.6306	20.2005	21.9073	21.9982	22.0269	22.1827	22.0678	21.8262	21.9006	21.8739	22.324	21.6527				+	wt_GFP	4	4	4	34.9	34.9	34.9	29.572	0	28.431	87228000	65	904250	0	956460	0	0	0	3379400	3200700	7872500	7451400	8729400	12875000	9288600	5745600	6678100	5017500
23.5592	23.6635	23.7385	23.6523	23.4928	23.2029	25.0857	25.0384	24.9038	24.9021	25.374	25.4182	25.1864	25.1971	25.1448	25.0851	25.2184	25.1831				+	wt_GFP	15	15	15	22.1	22.1	22.1	121.71	0	80.858	922240000	262	7052100	7545000	7161900	6753500	10650000	8943200	49105000	51507000	77797000	73736000	101320000	106700000	76255000	69870000	59491000	55722000
26.1206	25.993	26.3113	26.2385	26.6524	26.6937	26.4877	26.5399	26.1712	26.1901	26.2392	26.2565	27.2058	27.2467	26.3006	26.2654	26.1164	26.1548						41	41	39	60	60	58.1	87.343	0	198.92	2760000000	777	89072000	79999000	61701000	54983000	230150000	217810000	103400000	112640000	170890000	170920000	190400000	214090000	257470000	306750000	133010000	123590000
20.0683	20.6132	19.7061	20.1564	19.5624	18.877	22.9279	22.9806	22.4701	22.3705	22.7598	22.7119	22.7791	22.7166	22.7673	22.8274	22.8661	22.8898				+	wt_GFP	8	8	8	25	25	25	50.24	0	17.896	158930000	77	281440	1192900	0	0	1097600	1060500	10615000	9058800	16233000	11226000	20096000	13496000	16690000	12577000	13027000	10305000
24.615	24.734	24.4641	24.5023	24.3032	24.3169	24.4576	24.1696	24.0924	24.2224	24.7727	24.7508	24.0474	24.2623	24.135	24.1201	24.3384	24.1642						10	10	7	32.2	32.2	25	41.817	0	80.11	626530000	157	27540000	34664000	24208000	22351000	40247000	37581000	26112000	19926000	44357000	46203000	60942000	66891000	30388000	34032000	24982000	26951000
22.5828	21.2193	22.7991	21.5201	19.0571	21.8366	23.8951	23.7278	24.2122	24.1542	23.6521	23.4538	23.4969	23.3083	23.9615	23.7173	24.0467	24.1106				+	wt_GFP	16	16	16	25.5	25.5	25.5	97.073	0	49.383	355890000	157	3963900	2122400	4362100	2545800	1523600	3462700	23035000	21468000	43954000	43126000	25998000	23370000	23709000	18581000	26388000	21086000
28.0576	27.997	27.835	27.856	28.1631	28.0758	27.1357	27.1472	27.1318	27.0956	26.9317	26.9888	27.3621	27.2635	27.6641	27.6149	27.6065	27.6145				+	wt_GFP	46	46	34	41.3	41.3	31.2	135.44	0	323.31	5662700000	1135	308480000	340160000	179360000	189290000	601140000	549520000	148020000	160170000	401650000	368180000	295370000	300130000	263360000	235360000	314390000	315940000
23.6166	23.6919	24.1902	24.0975	23.9413	23.847	23.684	23.7697	23.7691	23.7301	23.7593	23.7903	24.0044	23.8963	24.0661	24.0186	23.5775	23.7212						14	14	14	59.1	59.1	59.1	25.456	0	33.624	444030000	169	9135800	18154000	16497000	16345000	30884000	26674000	15569000	18079000	39448000	37089000	38662000	37296000	24158000	23729000	24146000	22467000
22.0814	22.2203	22.6857	22.1437	21.6419	21.96	19.7751	19.461	21.4623	21.3207	21.5172	21.5711	21.2744	19.8041	20.0504	19.3577	20.0009	21.8146				+	wt_GFP	8	8	8	8.3	8.3	8.3	136.92	0	14.885	78198000	60	5711200	6993300	6266200	5696300	6435300	5375500	3055000	3183200	6904400	3492600	3853100	6639700	3504700	0	2195300	2039800
18.4366	19.4983	20.2009	20.4064	20.1925	19.1598	23.8478	23.8985	23.2879	23.212	23.9218	23.9066	23.5309	23.7109	23.3012	23.2679	23.5602	23.6102				+	wt_GFP	24	24	24	24.8	24.8	24.8	147.18	0	77.714	287230000	137	497200	0	933770	763280	1106500	1301500	18833000	18886000	24055000	21147000	40368000	48479000	22285000	26280000	13353000	12400000
19.7265	19.5769	20.6904	19.7914	20.5261	19.5255	23.8482	23.823	24.0506	23.9003	24.1635	23.9816	23.7131	23.798	23.6239	23.5047	23.5871	23.5297				+	wt_GFP	39	39	38	10.2	10.2	10.1	632.81	0	125	330890000	215	0	0	0	0	0	0	16478000	22540000	45145000	43292000	47597000	42326000	25154000	27522000	11730000	12185000
22.9342	23.0067	22.9252	22.97	23.0445	23.0957	19.5829	22.8135	22.6261	22.3183	19.23	22.3602	22.5575	22.623	22.3352	22.3727	23.04	22.8831				+	wt_GFP	6	6	6	15.1	15.1	15.1	43.618	0	18.382	188300000	76	8356100	10124000	7064600	7499700	19944000	20582000	2803600	7057800	12009000	17094000	7872600	8470500	10865000	11360000	9675700	6047400
22.2076	22.1295	21.9683	21.9718	22.1303	22.2683	21.7774	22.104	22.3051	22.035	21.9577	21.9929	21.614	21.8166	21.718	20.342	22.2364	22.0712						9	9	9	23.3	23.3	23.3	62.608	0	27.755	125270000	95	3849900	4968700	2199500	2701900	9489700	9217700	6017700	6239400	15629000	10803000	11110000	11873000	4965000	6086200	3694600	2338000
22.2111	22.0607	22.5076	22.1632	21.8195	21.84	22.0744	22.1338	21.9979	21.998	22.3583	21.9053	22.0419	22.0004	22.0472	22.1892	22.0314	22.1256						11	11	11	28.1	28.1	28.1	59.58	0	17.709	130090000	122	4655200	3684200	4498300	4149200	7124800	7665700	4454500	4767100	8619800	9618800	8946200	9793800	8384200	9793900	7125800	7775700
22.7725	22.7472	22.5115	22.6457	22.0754	22.1411	22.2824	22.4081	21.721	21.778	21.7985	21.9105	22.021	21.8097	21.9175	21.9647	20.189	20.6021				+	wt_GFP	9	9	5	56.3	56.3	34.5	21.834	0	36.225	114940000	92	11303000	12284000	5196900	4920900	9041200	7405600	6381100	7108200	10089000	10105000	6359800	4620100	4964400	4191200	4001400	4068400
22.0856	22.0226	22.6727	22.5603	23.0268	22.8695	21.972	22.1884	22.3294	22.1487	21.5782	21.7133	23.1557	23.2166	22.4269	22.3157	22.0747	22.2512				+	wt_GFP	7	7	7	20	20	20	51.402	0	21.909	167240000	109	4090700	4560600	4764700	4481600	18575000	17412000	4342000	5127300	12707000	8994500	5251100	6606700	21335000	20808000	7921400	7453000
21.8614	20.14	20.6952	20.4468	21.3503	21.0119	21.6109	21.6762	19.6647	20.8288	21.8864	22.0518	21.4722	21.3362	21.1285	21.0951	21.5238	21.502						9	9	9	14.6	14.6	14.6	85.99	0	30.258	60163000	43	0	0	0	0	0	0	5968000	4855000	1753300	2511600	10720000	11639000	4379000	4855500	2913100	2878400
24.2391	24.5086	24.8488	24.9839	24.3846	24.3948	23.9866	24.0103	23.4207	23.3535	23.7442	23.7308	23.6189	23.632	23.3897	23.4397	23.4415	23.4167				+	wt_GFP	12	12	12	39.1	39.1	39.1	41.149	0	71.702	447360000	185	15868000	32003000	34433000	37419000	37340000	42510000	22615000	18795000	24084000	19006000	29718000	31311000	21683000	19504000	12134000	12254000
19.0162	19.552	20.7263	21.3886	19.6972	19.4256	22.1421	22.0759	21.833	21.852	21.8379	21.697	20.6336	21.9441	22.1552	22.1625	22.2323	22.2488				+	wt_GFP	8	8	8	16.9	16.9	16.9	70.352	0	11.295	87439000	48	0	0	0	0	0	0	4778600	4589400	8545600	7187000	4665000	14477000	2802600	7091700	9157100	6692200
19.8442	19.563	19.2652	20.4821	20.0646	19.5413	23.0775	22.8906	23.557	23.5967	23.6184	23.6886	23.6038	23.0148	23.3232	23.3723	23.2808	23.0741				+	wt_GFP	18	18	18	41.3	41.3	41.3	63.277	0	107	388850000	129	0	18237000	0	0	57605000	68449000	6330200	5309400	23994000	19944000	25057000	28899000	93312000	8287800	7383400	8965400
19.5031	19.2688	21.0319	21.5309	20.8339	20.0354	22.7116	22.9263	21.9685	22.2008	22.9108	22.7596	22.2684	22.1779	21.9653	21.7262	22.4008	22.0098				+	wt_GFP	10	10	10	9.9	9.9	9.9	149.32	0	22.61	117900000	55	0	0	0	0	0	0	11091000	13599000	5318900	9405100	21349000	17300000	7260700	8608200	5229200	4271500
27.075	27.0689	26.9683	27.1054	27.0457	27.0344	28.2737	28.2272	27.8756	27.8205	28.1097	28.1212	27.9634	27.8724	28.0922	28.0775	28.0131	27.9641				+	wt_GFP	47	47	15	59.9	59.9	29.2	71.368	0	323.31	7329000000	1108	97680000	156820000	85331000	102190000	225760000	215440000	415050000	392110000	621610000	574990000	731120000	762630000	492200000	503020000	482410000	487340000
22.3813	22.4306	22.6565	22.7224	21.6713	22.0082	22.5556	22.4725	22.5816	22.5659	22.1003	22.2345	22.1134	22.219	22.5309	22.1948	22.2148	22.3512						7	7	7	16	16	16	65.572	0	18.718	154260000	99	7032600	8542700	6362300	6041000	2053200	3082800	3195500	9399700	17711000	15450000	13599000	12822000	6296700	6900700	9350400	7834500
22.8711	22.9314	22.9501	22.8054	23.3982	23.4232	22.5241	22.766	22.8755	23.2011	22.6239	22.5738	23.4835	23.4074	22.7706	22.7242	22.7992	22.8356				+	wt_GFP	13	13	13	30	30	30	75.406	0	41.733	243680000	155	5816000	9733000	5985300	4358400	26716000	25502000	7184700	10213000	12013000	20468000	12975000	13344000	24477000	21504000	11675000	8593900
24.515	24.6096	24.8698	24.7837	24.8268	24.7939	23.8463	24.2439	24.4665	24.4326	25.1918	25.1245	24.0209	24.2575	24.1706	24.2864	23.9166	24.0823						23	23	23	22.6	22.6	22.6	142.83	0	142.28	712310000	296	28924000	35060000	23477000	25785000	63503000	59246000	11102000	13945000	49351000	52580000	106640000	87150000	28812000	29841000	22780000	29131000
19.9657	20.8605	20.6072	20.474	19.1418	21.0634	19.3722	21.8068	20.095	19.7337	21.4426	19.5404	21.7649	21.8421	21.9428	21.9288	21.9463	21.6948						4	4	4	7	7	7	79.87	0	5.2338	74095000	33	1079900	2466100	0	1531000	3351700	3583400	881310	5371300	4626500	5301500	5886700	1431300	6313900	7501500	6122100	6641600
19.8004	19.6737	19.2	20.1604	23.0412	23.0187	22.0837	22.2315	21.9131	21.9634	21.9377	19.5752	23.1334	23.4085	21.0461	22.336	22.0231	21.942						14	14	14	22.3	22.3	22.3	85.737	0	23.733	135300000	72	0	0	1298200	1401800	15833000	18195000	4012000	4561200	7622600	8062100	6416400	1215400	22387000	26267000	2208500	6779800
23.1827	23.0154	22.9967	23.3681	23.089	22.9031	22.6184	22.7109	22.8431	22.9238	22.8432	22.7962	23.2056	23.2653	22.6524	22.7861	22.9156	23.0633				+	wt_GFP	11	11	11	35.7	35.7	35.7	46.895	0	25.275	239630000	113	10717000	13710000	7070800	7820400	18316000	17206000	6824200	7659600	20668000	19198000	19489000	22496000	21128000	8972300	6370100	7237000
28.7658	28.8674	29.2246	29.1913	28.6105	28.647	28.5916	28.658	28.4567	28.6649	28.3089	28.3579	28.3971	28.4173	28.756	28.8283	28.7533	28.8265				+	wt_GFP	19	19	19	44.3	44.3	44.3	33.216	0	130.79	12262000000	621	506590000	616480000	552760000	533280000	751120000	753330000	561960000	586700000	919150000	965430000	752270000	762200000	625940000	598840000	545000000	721870000
19.2917	20.3626	21.6483	21.6395	22.4809	22.579	20.9513	21.4255	21.2205	20.9411	20.0268	18.7063	22.9668	23.1149	21.4228	21.4903	21.3662	21.4536						8	8	8	9.2	9.2	9.2	117.15	0	88.621	98554000	67	471100	1053500	2336800	2365000	11896000	13874000	1822500	2680600	4277500	2311000	794040	1604400	17819000	19920000	3777300	3175100
18.5759	19.6949	19.2632	19.9427	19.0656	19.5795	21.7598	21.9288	21.4227	21.7788	21.5696	21.492	21.6761	21.9099	21.7921	21.9271	21.923	21.9075				+	wt_GFP	11	11	11	9.4	9.4	9.4	184.91	0	16.678	80994000	54	0	673690	0	0	2411300	1131700	3888100	7092900	3537000	7542800	7769800	10151000	3737700	8633100	3635900	4596500
23.2863	23.3339	23.579	23.5853	22.6147	22.9256	23.4228	23.2811	22.6946	22.5014	22.7148	22.8812	22.8609	23.0592	19.6282	22.6192	22.8968	22.8568						3	3	3	14.1	14.1	14.1	22.354	0	15.413	233980000	54	10940000	12372000	10657000	11323000	10748000	12474000	14474000	14746000	17972000	12099000	16671000	16844000	12863000	14354000	7921400	10175000
20.9274	21.3116	19.7189	20.9259	20.1673	19.775	21.208	22.8621	22.9467	23.0488	23.4584	23.6032	23.0811	22.9966	23.1383	22.8669	22.9608	22.96				+	wt_GFP	2	2	2	7.1	7.1	7.1	35.919	0	36.233	204360000	41	0	1665900	1613300	1343500	1511000	2047900	10835000	12671000	20375000	18682000	25986000	25424000	16038000	14831000	13077000	11073000
22.5846	22.6233	22.9546	23.0341	22.8861	22.7286	22.1812	22.2187	22.1525	22.3865	21.7397	20.4064	22.377	22.3597	22.1315	22.2934	22.2772	22.0948				+	wt_GFP	4	4	4	37.9	37.9	37.9	17.201	0	8.7737	151990000	64	6372100	8280900	6257800	7713400	13905000	11731000	6863300	7049500	10215000	11547000	6446000	3557900	10477000	11322000	6707000	7559300
24.5919	24.6163	24.8498	24.8127	24.589	24.5617	24.921	24.9876	24.4619	24.485	24.4986	24.4129	24.8933	24.8823	24.7523	24.7005	24.6091	24.7786						16	16	16	36.1	36.1	36.1	43.614	0	56.952	793940000	251	19599000	27243000	21257000	22734000	38907000	43295000	46368000	58191000	51051000	56223000	58665000	63909000	52861000	56690000	42845000	41574000
20.215	21.3893	19.683	19.4344	20.2423	18.03	22.3324	22.3468	21.9633	21.8986	21.5805	21.8882	21.7075	21.8887	21.6827	21.6698	21.7462	21.7776				+	wt_GFP	2	2	2	5.2	5.2	5.2	53.601	0	13.774	83300000	30	0	0	0	0	0	0	7625800	7720200	9193200	9345700	6442300	8057700	5974900	6720200	5026400	4681100
24.5631	24.5022	23.9591	24.2269	23.9259	23.8093	26.1168	26.0781	25.6881	25.6519	25.7337	25.6711	25.8839	25.8449	26.0213	25.8866	25.8559	25.7498				+	wt_GFP	12	12	12	40.5	40.5	40.5	26.152	0	87.484	1444300000	293	21338000	26404000	11164000	13386000	24898000	20396000	107140000	110170000	138690000	119930000	133700000	94707000	132820000	106630000	97514000	91098000
21.78	21.7496	21.3632	21.5806	21.4948	21.3647	21.1039	21.3699	21.6596	21.3565	21.1441	21.072	20.7593	21.3278	21.4299	21.0105	21.2968	21.1811				+	wt_GFP	6	6	6	12	12	12	49.647	0	7.0918	76723000	61	2722200	3903100	2098700	3695300	4999100	5685500	2333000	3911900	8167800	7446500	2606300	4764500	2231100	3881700	5891400	3438500
20.1284	20.523	20.4599	19.0622	21.0828	20.6503	22.5754	22.4276	22.293	22.3644	22.4193	22.2934	22.4799	22.395	22.2913	22.4399	22.5726	22.2297				+	wt_GFP	7	7	7	18.7	18.7	18.7	41.818	0	21.917	120450000	72	0	0	0	0	0	0	7986400	6460800	12473000	13528000	11403000	10524000	10309000	9455300	6840100	8734800
21.0908	21.4362	21.6361	21.7282	23.5268	22.7427	21.1564	21.0519	21.3053	21.3957	20.448	20.525	22.8709	22.9664	21.6228	21.5332	20.9587	20.7675				+	wt_GFP	13	13	13	13.3	13.3	13.3	119.42	0	32.997	114340000	94	1738500	3365800	1950400	2813000	23173000	15238000	2529700	2457700	4583500	5449100	2022100	2489400	15425000	18961000	3949300	3389700
23.6558	23.5992	23.9116	23.943	24.191	24.0436	24.1551	23.9888	23.9173	23.9906	23.8508	23.8485	24.3992	24.3823	23.861	24.0388	23.9965	23.8629						15	15	15	29.6	29.6	29.6	61.589	0	108.04	498940000	222	12916000	15161000	10664000	12596000	38120000	33722000	21470000	17749000	38474000	38833000	34470000	37202000	43145000	39968000	23449000	24464000
25.6472	25.6787	26.3369	26.3117	26.2907	26.3317	26.0441	26.0663	25.8716	25.824	25.5424	25.5283	26.4328	26.5314	26.2329	26.2388	26.3009	26.3215				+	wt_GFP	37	37	36	42.3	42.3	42.3	106.12	0	159.99	2177300000	623	39131000	44855000	61769000	60324000	161400000	178200000	74045000	93825000	139610000	136710000	105710000	100860000	195820000	205330000	129850000	121910000
19.9915	21.238	20.7647	19.4888	22.2194	22.2973	18.6076	19.9537	21.2866	21.238	19.6804	19.6475	22.6547	22.4712	21.759	21.6769	21.5941	21.5476						6	6	6	11.6	11.6	11.6	70.193	0	28.35	77284000	46	495270	0	0	981950	10236000	10662000	0	1177500	3919300	5597900	1475400	1125000	15418000	11633000	3246400	3111200
23.9807	24.0362	23.5572	23.5252	23.9537	23.7653	22.5724	22.7466	22.9348	23.128	22.7096	22.9098	22.125	22.7354	22.738	22.7373	22.0625	22.267				+	wt_GFP	11	11	11	50.6	50.6	50.6	39.594	0	54.858	254530000	137	15659000	23626000	11888000	12222000	30526000	27924000	5691500	6951100	16252000	20484000	12066000	18170000	5667100	13027000	8570900	10454000
20.5277	21.2844	19.9374	20.0203	20.7777	20.3604	27.1734	27.128	26.9728	26.9311	27.794	27.7331	26.8082	26.8889	26.2046	26.2637	26.4815	26.4281				+	wt_GFP	65	65	65	45.6	45.6	45.6	177.19	0	323.31	3194300000	699	0	0	0	0	0	0	166650000	157300000	354330000	326780000	719120000	660540000	171950000	176160000	92353000	100960000
24.1341	24.1492	23.5755	23.9576	23.5752	23.4486	26.5249	26.314	26.2999	26.2352	26.6905	26.399	26.2628	26.4356	26.0227	25.9756	25.9314	25.9711				+	wt_GFP	9	9	9	24.4	24.4	24.4	36.034	0	58.883	2073300000	270	12505000	18759000	6561400	10161000	18200000	19706000	140050000	126050000	195420000	186090000	254800000	228320000	176110000	174080000	116500000	110520000
25.2828	25.2036	25.2261	25.1274	25.4183	25.5577	25.285	25.208	25.0851	25.0254	24.7219	24.7269	25.0458	25.0505	25.372	25.3107	25.4933	25.4982				+	wt_GFP	30	30	30	40.9	40.9	40.9	121.89	0	139.37	1129600000	342	40354000	50285000	31969000	31540000	92266000	114570000	54562000	49163000	102890000	84066000	51362000	53770000	52760000	49043000	53870000	59478000
29.2127	29.2137	29.1366	29.1174	29.4179	29.438	29.1066	29.0712	28.8284	28.8183	28.7584	28.8013	28.8342	28.8681	28.963	28.9089	29.0646	29.1402				+	wt_GFP	44	44	40	64.3	64.3	61.4	63.48	0	323.31	16459000000	1358	662500000	798030000	523010000	543710000	1356500000	1336700000	740250000	732780000	1129600000	1080600000	1085500000	1066900000	841410000	823730000	824460000	823100000
21.6174	22.4974	21.7802	22.0131	21.5923	22.0605	22.5563	22.4825	22.3267	22.238	22.1632	22.1758	22.6107	22.3522	22.5429	22.3379	22.2622	22.5662				+	wt_GFP	8	8	8	26.8	26.8	26.8	54.389	0	39.804	154490000	88	2720000	3248400	1866900	2139000	5484500	6291300	9137800	10314000	14850000	15215000	14025000	12963000	8790900	9795500	9995600	9691600
23.5129	23.0962	23.4914	23.2774	22.7176	22.6402	22.6485	22.4161	22.5644	22.6499	22.7667	22.7133	22.4244	22.4614	22.4109	22.7076	22.7984	22.4538				+	wt_GFP	3	3	3	28.7	28.7	28.7	11.216	0	7.1486	202360000	50	15067000	8309800	9459300	7688300	9687600	9459800	11192000	9767700	13477000	13282000	14503000	13979000	12683000	12778000	8181400	10280000
22.5416	22.9371	22.82	23.1207	23.08	23.2869	22.9462	23.1707	22.8395	22.8498	22.8564	22.7859	23.0156	23.3611	23.1322	23.0455	22.9527	22.8912						8	8	8	15.2	15.2	15.2	69.227	0	14.217	243360000	120	6953600	9332100	6431400	7127100	15575000	20656000	9709700	11722000	17598000	16319000	16831000	15975000	16595000	16411000	14984000	12174000
20.7782	19.0765	20.3754	19.9026	20.4852	19.7541	22.3094	22.2832	22.0416	22.3255	22.2742	22.2175	22.1084	21.9293	20.405	22.2059	20.9775	19.4436				+	wt_GFP	9	9	9	25.3	25.3	25.3	46.094	0	12.004	90695000	42	0	442510	936860	0	0	0	7436300	7370400	13662000	10567000	11911000	14877000	3673400	7149000	2478000	4559800
19.6131	19.394	19.0775	19.3922	19.7824	18.8771	22.3453	21.3577	21.6326	22.0262	22.5188	22.3652	22.0055	21.7278	21.8801	21.8539	21.8016	21.7861				+	wt_GFP	6	6	6	54.9	54.9	54.9	16.698	0	11.033	94592000	56	767980	685850	622130	440760	0	991550	7035500	4805900	7372700	8990100	14649000	12597000	5115800	7544500	3677800	4663800
23.614	23.6664	23.5042	23.5465	23.6991	23.7335	23.2416	23.2318	23.4399	23.2689	22.768	22.9473	22.4163	22.5991	23.2648	23.3991	22.9188	22.906				+	wt_GFP	23	23	23	31.3	31.3	31.3	110.04	0	114.98	285480000	201	14642000	16385000	8147700	8742900	28325000	30746000	17832000	14838000	27299000	23909000	11547000	12669000	6337000	8650500	11751000	21924000
20.567	20.4106	19.108	19.6646	20.9739	19.9701	21.1672	20.7875	20.8751	19.0648	21.1299	21.3487	21.472	21.3979	21.318	21.3817	21.2209	21.3069						6	6	6	16.5	16.5	16.5	73.48	0	10.581	49916000	36	0	0	0	412750	0	0	2850000	1639400	3048100	1701100	5464100	7549300	6825000	5252800	3535800	2658900
20.7453	20.9797	21.3491	21.1319	21.4191	21.153	21.2177	21.4774	20.823	20.7983	19.4426	19.9279	20.5971	19.2371	20.0026	20.7456	21.0968	20.9652						5	5	5	7.2	7.2	7.2	107.09	0	9.2544	48758000	49	1409500	2675200	2276600	2354700	4556200	5826000	4541200	4067100	2463200	3101300	1362100	0	1745000	1333200	1126100	2652800
24.2864	24.278	24.6314	24.6438	24.028	24.06	23.686	23.7963	23.6717	23.6258	23.4461	23.3821	23.6145	23.7235	23.9216	23.7838	23.6018	23.5209				+	wt_GFP	16	16	16	44.3	44.3	44.3	56.084	0	48.042	433870000	173	20663000	27745000	21305000	23566000	31551000	31533000	16507000	18812000	33713000	27184000	23335000	20542000	23974000	25970000	23037000	20604000
21.4518	21.2904	20.9967	18.773	21.0535	21.3212	22.1128	21.9432	21.9825	21.8599	21.8683	21.6309	21.4688	21.5887	21.1915	21.6301	21.9368	21.8892				+	wt_GFP	6	6	6	22.1	22.1	22.1	46.528	0	21.15	97646000	72	1505800	1569000	2178900	563820	4070800	3631800	6888500	4063200	10907000	10822000	10701000	8289700	5939600	4455100	2876000	4567800
21.5667	19.8034	20.9067	20.6642	21.8046	21.1125	23.7009	23.666	23.4897	23.5958	23.6297	23.6973	23.5748	23.6081	23.8422	23.8229	23.8697	23.7056				+	wt_GFP	25	25	24	19.5	19.5	19	191.23	0	113.88	307430000	199	1296700	0	638300	1804000	4928500	3794800	17988000	16065000	25949000	26812000	29586000	29225000	19470000	22729000	24813000	24247000
24.2917	24.2753	24.1953	24.147	23.8653	24.033	22.4963	19.8713	22.4944	22.6411	22.4918	22.819	22.7789	22.8108	22.4766	22.7366	22.8077	22.8646				+	wt_GFP	17	17	17	31.7	31.7	31.7	88.486	0	44.767	264810000	161	25480000	28168000	16320000	15988000	46802000	27234000	4717500	2452400	8310800	9484900	10504000	10204000	11244000	11931000	6518700	8506800
23.0139	23.2126	23.457	23.378	23.341	23.018	22.9337	22.6032	22.6647	22.6068	21.4698	22.1762	22.7405	22.8214	22.8429	22.718	22.5795	22.6507				+	wt_GFP	27	27	27	32.2	32.2	32.2	136.38	0	36.221	206130000	160	7844000	12480000	8062300	13062000	23283000	18681000	9179100	5158400	14977000	11326000	3875400	5321500	14604000	12836000	12850000	13074000
21.8732	21.2521	21.8912	21.5934	21.8178	21.7126	22.3428	18.6601	21.7993	21.8899	21.6495	21.7685	22.48	22.3505	22.3225	22.4762	22.2665	22.0721						5	5	5	8.5	8.5	8.5	118.72	0	27.142	122470000	74	3813200	1836400	1775700	2278000	8744200	8040300	5560100	2219300	11271000	7525000	3670700	8145900	11693000	10347000	8821400	11558000
20.0042	21.7589	19.1139	19.5128	21.9049	21.2054	21.9283	21.8856	21.795	22.0725	21.6857	21.8906	21.9596	20.3058	21.6306	19.2055	21.9134	21.9799				+	wt_GFP	6	6	6	15.4	15.4	15.4	53.488	0	20.237	91334000	48	0	3623900	0	533730	2809900	3508500	5474800	5418000	11647000	11427000	6322400	11386000	8927900	1846800	4134600	1305000
20.7828	19.383	19.9204	20.454	21.7331	21.6074	21.247	21.5397	21.4096	21.6055	21.0883	21.2588	21.9201	21.9937	21.3812	20.9878	21.202	21.6364				+	wt_GFP	9	9	9	13.4	13.4	13.4	96.819	0	17.078	78008000	74	1353000	922360	0	606830	7190400	5950200	2734100	4330200	8039900	7145200	4237900	2408100	9455600	8537900	4124600	2008500
20.7175	21.3851	21.2957	21.4099	21.3118	20.9972	19.5165	20.1988	20.8987	20.9754	21.0014	21.0361	19.6018	20.2442	20.385	20.3811	20.6238	20.8239				+	wt_GFP	5	5	5	21.8	21.8	21.8	43.203	0	9.5177	44522000	46	1558300	3144000	2829900	3339400	4481200	4894500	1087800	1229300	4241100	2472000	4278800	4542000	0	0	1629700	0
20.8255	20.1307	20.4139	21.5156	19.8304	20.4774	22.4875	22.8049	22.0422	22.1869	22.6218	22.1392	22.2965	22.3975	22.3214	22.4867	22.4991	22.4836				+	wt_GFP	12	12	12	50.3	50.3	50.3	38.449	0	18.853	128800000	80	1064900	1027200	756100	1170200	0	1451300	8312600	9295500	11083000	8942200	14152000	14607000	6666000	10585000	7689000	8506400
21.461	19.856	20.6896	20.7952	21.7037	21.3879	22.2574	21.9169	22.0671	21.8288	22.3459	22.5035	21.7524	21.6938	21.8608	21.8082	21.5638	21.7312				+	wt_GFP	6	6	6	14.3	14.3	14.3	90.369	0	63.342	108980000	64	1476300	281900	1416800	0	1550000	1217200	6054100	4644200	13804000	10617000	15072000	14590000	6655600	6794200	7375300	5414900
24.7879	24.7017	24.2423	24.3752	23.8886	23.8326	24.0755	24.0951	24.3173	24.2859	24.7975	24.8335	24.0138	23.9752	24.0399	24.0265	23.8859	24.0261						10	10	10	32.4	32.4	32.4	40.513	0	72.758	616200000	182	28829000	32312000	15101000	17906000	25183000	23216000	18750000	18500000	54204000	57656000	77451000	77806000	34219000	26825000	27815000	24500000
21.6044	21.9235	21.9814	21.7293	22.5903	22.5395	19.211	22.1201	21.79	21.9715	19.4912	20.4675	22.3477	22.0493	22.1222	20.7798	22.1693	22.1742				+	wt_GFP	11	11	11	25.7	25.7	25.7	70.182	0	13.349	149870000	85	1226700	1905300	1970900	1911500	11302000	9288300	7996100	9113300	8900900	16154000	7986200	8667900	19421000	8135900	7588200	2138000
21.2643	19.0699	20.1307	19.1841	18.7875	19.9335	19.2578	19.8726	21.041	19.3964	19.7449	20.3616	21.4914	21.437	21.6599	21.454	21.1386	21.6211						2	2	2	4.9	4.9	4.9	88.754	0	5.2704	44710000	22	0	0	0	0	0	0	0	1986900	4854400	2512900	2832600	2724800	5309600	5001800	5087200	4503300
22.9085	22.7363	20.3728	20.2727	22.6036	22.4602	23.8059	23.4687	23.9513	23.9774	24.3603	24.0599	23.184	22.7873	23.3636	23.328	23.5522	23.5854				+	wt_GFP	6	6	6	26.8	26.8	26.8	31.282	0	92.169	343960000	94	3966000	4071400	763790	633930	5752700	4922400	21444000	10428000	32497000	46849000	36428000	52882000	17199000	14181000	20266000	21548000
19.6343	20.5195	20.8268	19.3789	21.7985	19.8901	25.8691	25.7996	25.4779	25.3069	25.5305	25.8861	25.6424	25.3214	25.7562	25.6857	25.8177	25.8887				+	wt_GFP	31	31	31	50.9	50.9	50.9	96.619	0	102.74	1174500000	391	747890	1911600	0	0	6207300	1243100	68423000	74193000	102750000	84369000	124720000	139560000	100480000	91492000	81418000	80174000
22.9574	22.8015	22.9121	22.9807	22.6027	22.6298	22.6674	22.7087	22.4926	22.4877	22.8323	22.5845	22.6067	22.5804	22.559	22.6622	22.6924	22.6406				+	wt_GFP	8	8	8	52.1	52.1	52.1	18.82	0	34.39	194490000	131	7899700	7762000	6379800	6897200	12146000	12205000	8562200	8547100	12353000	13221000	14188000	12094000	12046000	11949000	9928600	9298900
23.5419	23.494	23.9265	24.0851	23.4695	23.3015	24.4312	24.5004	24.4119	24.3545	23.7689	23.9322	24.3582	24.2068	24.4487	24.4706	24.5097	24.4878				+	wt_GFP	20	20	20	27.4	27.4	27.4	71.289	0	45.096	567330000	254	8512400	11469000	12409000	12696000	14134000	14405000	34705000	34161000	66724000	56622000	34582000	27619000	33375000	34140000	33203000	39321000
21.9725	23.6544	21.6589	21.8987	23.0187	22.8402	24.4687	24.8428	23.7788	23.9406	25.0654	25.0837	24.602	24.6039	24.0373	23.9535	24.0764	24.3215				+	wt_GFP	20	20	20	48.5	48.5	48.5	47.996	0	70.239	571420000	227	3768500	10465000	2217200	3056000	11735000	11985000	22405000	45693000	32753000	34147000	87832000	90104000	47805000	48468000	25533000	24254000
23.5777	23.7146	23.4925	23.5924	23.7189	23.683	19.7964	18.4067	22.7604	22.7089	22.2553	22.0316	22.5943	22.2804	22.8786	23.0035	23.2093	23.0946				+	wt_GFP	16	16	16	36.4	36.4	36.4	66.205	0	54.631	225260000	154	15463000	16707000	9017200	9393500	36071000	30771000	0	859550	18721000	12527000	6513400	5776400	8875600	5600500	11609000	10221000
20.8761	22.052	20.7322	22.328	20.3802	21.3639	23.4247	23.4629	22.5987	22.6862	23.3679	23.2481	23.5392	23.3843	23.1333	23.2027	23.2633	23.2957				+	wt_GFP	12	12	12	33.6	33.6	33.6	72.189	0	69.078	233680000	137	572400	3400100	1355900	3180700	1581800	2693200	15569000	13029000	11706000	10453000	28446000	25978000	25930000	23911000	13032000	14641000
19.5943	20.5522	21.1905	19.016	20.0009	19.9916	21.6582	21.7767	21.6202	21.7008	21.6409	21.6782	21.5939	21.664	21.642	21.6267	21.8637	21.7157				+	wt_GFP	6	6	6	11.2	11.2	11.2	111.58	0	18.057	75144000	42	0	0	0	0	0	0	3714500	5252000	10485000	6177800	12120000	9694000	3989200	5910600	4249600	3273900
23.328	18.8073	23.0976	23.0365	23.0126	22.9735	22.73	22.4534	23.1472	23.0862	22.7997	22.8416	22.6015	22.4144	23.2164	23.1994	22.9728	23.0482						6	6	6	44.6	44.6	44.6	24.663	0	25.642	238670000	63	9704300	3201700	7842500	6635400	13118000	12415000	2798300	8437800	30890000	27760000	22522000	22041000	10837000	9037600	11444000	10709000
21.229	21.2241	19.1803	20.2108	20.7739	20.9606	21.8675	22.1841	21.9097	21.7668	22.1102	22.128	21.2434	21.5028	22.2051	21.8228	22.0812	22.0283				+	wt_GFP	7	7	7	24.5	24.5	24.5	42.5	0	55.33	98032000	67	0	1079100	309060	455380	1289600	1489300	4126600	5989400	9195300	7529000	10519000	8476800	7521400	8557500	6339600	6802600
19.7519	19.7524	20.746	21.1302	22.2874	20.5939	24.4385	24.6847	24.3632	24.4478	24.9035	25.0353	24.2382	24.2599	24.5481	24.4646	24.6748	24.7715				+	wt_GFP	25	25	25	49.4	49.4	49.4	80.31	0	245.33	570010000	214	0	614550	0	0	0	1520900	19459000	34981000	57607000	54793000	93542000	104320000	30086000	28659000	36454000	29097000
23.2091	23.3807	22.6737	22.4856	23.3348	23.2829	24.3209	24.3774	24.4102	24.2857	24.5614	24.5532	24.1041	24.273	24.2838	24.1737	24.4917	24.3495				+	wt_GFP	31	31	31	11.7	11.7	11.7	342.67	0	99.575	551500000	279	7622400	8623300	3788500	3448600	16306000	15949000	23148000	26512000	54768000	55010000	53965000	60264000	33973000	40296000	37135000	30328000
24.0056	24.1422	23.9152	24.046	24.6023	24.6761	24.8447	24.7938	24.4165	24.3485	24.1189	24.1241	24.4291	24.4465	24.8207	24.7164	24.5028	24.4225						26	26	26	46	46	46	85.225	0	97.863	675450000	328	19077000	26605000	11402000	10933000	59948000	63219000	30585000	34596000	62134000	58661000	41446000	41326000	27604000	30234000	35968000	48121000
22.6219	20.0668	19.5541	21.4774	21.7873	21.8347	24.841	24.9346	25.3501	25.3457	25.5886	25.6718	24.4901	24.4283	24.3574	24.7292	24.918	24.9572				+	wt_GFP	21	21	21	36.3	36.3	36.3	92.239	0	256.01	816500000	257	4562200	0	0	0	3287100	4254200	46674000	42304000	99257000	83871000	133690000	139810000	45272000	39290000	35907000	34504000
19.2555	20.3073	19.9567	19.7479	20.5782	19.3277	21.8099	21.8535	21.9066	21.6903	22.1342	21.9501	21.631	21.7184	21.7509	21.4427	21.7749	21.8433				+	wt_GFP	4	4	4	21.1	21.1	21.1	32.761	0	48.617	80105000	52	0	0	0	0	0	0	4425900	5753000	8007800	7808400	10842000	10294000	4581600	4735900	5481600	4719900
23.6424	23.579	22.2825	22.7596	22.9487	22.6216	19.9652	20.8469	22.8621	22.8827	22.7789	22.7957	22.4467	22.367	22.1434	21.9031	21.5266	22.0965				+	wt_GFP	10	10	10	25.8	25.8	25.8	59.875	0	33.798	183310000	102	11909000	15303000	2092100	6394300	17287000	11283000	2078400	0	21910000	21467000	20484000	20819000	6385200	6335200	7978700	3301300
21.1653	20.567	20.8226	19.3461	21.2342	20.7935	20.7435	21.0409	20.8158	20.994	20.7848	21.0653	20.8613	20.6947	19.3338	20.8767	21	20.7852						7	7	7	17.8	17.8	17.8	57.557	0	11.625	39900000	39	0	0	0	0	0	0	2198300	2636200	3202500	4052900	4423800	6788500	3846300	2604000	495380	2120000
19.1005	21.6099	20.1012	21.6738	21.0969	21.3231	23.7243	23.7049	22.9653	23.087	23.3506	23.3286	23.5498	23.5889	23.1866	23.0923	23.3287	23.3834				+	wt_GFP	8	8	8	26.3	26.3	26.3	55.882	0	31.605	253490000	73	1487000	3540500	1655000	2759700	3428400	3644000	18887000	17455000	21322000	20475000	25087000	26581000	22564000	22611000	14881000	12689000
19.4805	22.5018	22.9124	22.7459	22.2732	22.2171	22.2964	22.2709	22.3546	22.3624	22.2956	22.5015	22.2891	22.2839	22.4789	22.4081	22.2814	22.2801						4	4	4	44	44	44	14.199	0	26.667	159880000	60	2571900	7030100	5827300	5362300	12089000	11412000	5896700	5894500	12349000	10949000	17086000	18338000	7807500	7606700	7501300	7221200
20.7923	21.5104	21.1574	19.195	23.8813	23.9971	20.9015	21.0558	18.7221	21.0902	20.6252	18.7454	23.3791	23.4207	21.4841	21.5576	21.1209	21.128				+	wt_GFP	19	19	19	17.8	17.8	17.8	170.9	0	33.741	139110000	102	1441600	4433800	2429900	1389100	23535000	24788000	2648500	3000900	2907400	4780500	2912100	2569700	22236000	22656000	4676400	4903100
22.6481	22.6645	23.1592	23.0297	22.0317	22.3199	21.3602	20.7939	21.6229	21.9973	19.6437	21.5249	19.242	21.7074	20.2513	19.9036	21.77	21.7588				+	wt_GFP	5	5	5	23.4	23.4	23.4	33.596	0	19.79	99540000	55	3431900	4064900	8357900	12797000	8567900	9726000	5596600	1171400	10562000	8463000	3920200	2386300	1421500	5548600	996030	0
24.8389	24.8445	24.9363	24.8766	24.5339	24.4521	25.4713	25.5243	25.5108	25.3516	25.7011	25.7082	25.2419	25.1838	25.0007	25.0815	25.4731	25.3905				+	wt_GFP	20	20	15	37	37	30.5	74.175	0	157.5	1202600000	376	27770000	38016000	17889000	23699000	44985000	34214000	61463000	64400000	129140000	99780000	124750000	132060000	80451000	67656000	46277000	46947000
27.5004	27.6574	27.8576	27.8659	27.509	27.5093	27.122	27.1556	27.0205	27.0042	26.805	26.7778	26.6812	26.7042	26.9966	27.0052	27.1415	27.1737				+	wt_GFP	39	39	39	68.2	68.2	68.2	69.837	0	200.28	4464500000	922	203090000	278510000	233020000	204480000	373750000	320870000	192840000	185830000	324600000	305270000	240480000	256160000	199590000	207040000	205030000	203030000
20.8853	20.1114	19.8445	19.9679	20.8106	21.0417	23.1354	23.1134	22.6394	22.6472	23.1909	22.9757	23.0617	22.8808	22.9317	22.9629	23.1076	22.8787				+	wt_GFP	5	5	5	30.1	30.1	30.1	21.604	0	15.755	177740000	68	0	0	0	0	0	0	12146000	10341000	15827000	12771000	23235000	20343000	17305000	11857000	13574000	14832000
19.9794	20.4709	21.8103	19.3669	19.5701	20.2213	20.797	20.4569	20.2466	20.0957	20.7757	20.759	20.0548	19.7563	19.2171	20.4526	18.7941	20.5517						4	4	4	14.2	14.2	14.2	54.56	0	28.875	27395000	24	0	0	400660	234100	448160	0	2184000	3233100	2525600	1823500	2914400	4834500	1013200	1234600	1102800	1977700
20.3839	20.8009	19.7657	19.7609	19.769	20.2716	22.3129	22.2507	22.2386	22.234	22.2456	22.2409	22.6238	22.3471	22.2504	22.0968	22.6681	22.7019				+	wt_GFP	12	12	12	8.8	8.8	8.8	210.51	0	28.388	117840000	76	0	0	0	0	0	0	7122400	5971300	14466000	11095000	7754200	11570000	10726000	9757900	7429900	4158700
23.4251	23.4785	23.0699	23.2666	24.4557	24.5776	22.1005	21.6242	23.1395	23.1706	22.2473	20.1863	23.3965	23.6065	22.4187	22.9715	22.5397	21.2561				+	wt_GFP	13	13	13	65	65	65	32.463	0	19.131	267790000	109	12593000	16269000	5113300	6937400	43995000	47477000	4836500	3182400	16951000	19299000	8671700	1436600	21463000	28168000	5212700	11340000
[truncated: 84 more rows]
[truncated: 11 more columns]

## Sheet: mut_vs_GFP
LFQ intensity GFP1	LFQ intensity GFP2	LFQ intensity GFP3	LFQ intensity GFP4	LFQ intensity GFP5	LFQ intensity GFP6	LFQ intensity iR20_1	LFQ intensity iR20_2	LFQ intensity iR20_3	LFQ intensity iR20_4	LFQ intensity iR20_5	LFQ intensity iR20_6	LFQ intensity iR2A_1	LFQ intensity iR2A_2	LFQ intensity iR2A_3	LFQ intensity iR2A_4	LFQ intensity iR2A_5	LFQ intensity iR2A_6	C: Only identified by site	C: Reverse	C: Potential contaminant	C: Student's T-test Significant mut_GFP	C: Student's T-test significant	N: Peptides	N: Razor + unique peptides	N: Unique peptides	N: Sequence coverage [%]	N: Unique + razor sequence coverage [%]	N: Unique sequence coverage [%]	N: Mol. weight [kDa]	N: Q-value	N: Score	N: Intensity	N: MS/MS count	N: Intensity GFP1	N: Intensity GFP2	N: Intensity GFP3	N: Intensity GFP4	N: Intensity GFP5	N: Intensity GFP6	N: Intensity iR20_1	N: Intensity iR20_2	N: Intensity iR20_3	N: Intensity iR20_4	N: Intensity iR20_5	N: Intensity iR20_6	N: Intensity iR2A_1	N: Intensity iR2A_2	N: Intensity iR2A_3	N: Intensity iR2A_4
[truncated: 1,255 more rows]
[truncated: 11 more columns]

[truncated: 1 more sheets: proteinGroups.txt]
