# Supplementary material for: The iRhom homology domain is indispensable for ADAM17-mediated TNFα and EGF receptor ligand release
Source: Cell Mol Life Sci. 2021 May 5;78(11):5015–40. doi: 10.1007/s00018-021-03845-3 (PMC8233286; doi:10.1007/s00018-021-03845-3)
Supplement: Supplementary file 12 — Supplementary file12 (XLSX 92 KB) [file 18_2021_3845_MOESM12_ESM.xlsx]

## Sheet: Tabelle1
tab	wt GO Biological processes		GO Biological processes for all proteins enriched in wt_vs_GFP
	mut GO Biological processes		GO Biological processes for all proteins enriched in mut_vs_GFP
			The data was obtained from String v11.0 at string-db.org

## Sheet: wt GO Biological processes
#term ID	term description	observed gene count	background gene count	strength	false discovery rate	matching proteins in your network (IDs)	matching proteins in your network (labels)
GO:0006457	protein folding	23	214	0.91	3.25e-10	9606.ENSP00000247461,9606.ENSP00000254322,9606.ENSP00000259253,9606.ENSP00000261303,9606.ENSP00000262177,9606.ENSP00000268876,9606.ENSP00000290649,9606.ENSP00000296464,9606.ENSP00000300289,9606.ENSP00000310219,9606.ENSP00000318687,9606.ENSP00000324173,9606.ENSP00000326699,9606.ENSP00000328729,9606.ENSP00000338814,9606.ENSP00000345575,9606.ENSP00000351777,9606.ENSP00000358081,9606.ENSP00000359727,…	CANX,DNAJB1,UGGT1,PSMC1,DNAJB6,UNC45B,AMFR,HSPA4L,PDIA3,HSPA6,HSPH1,HSPA5,CLGN,SEP15,BAG5,DNAJB12,VCP,BAG3,BAG2,HSPA1B,DNAJC7,HSPA8,FKBP8
GO:0034976	response to endoplasmic reticulum stress	23	240	0.86	1.47e-09	9606.ENSP00000157812,9606.ENSP00000219548,9606.ENSP00000259253,9606.ENSP00000261303,9606.ENSP00000261942,9606.ENSP00000273783,9606.ENSP00000276461,9606.ENSP00000287652,9606.ENSP00000290649,9606.ENSP00000300289,9606.ENSP00000324173,9606.ENSP00000345575,9606.ENSP00000351777,9606.ENSP00000356156,9606.ENSP00000360683,9606.ENSP00000364235,9606.ENSP00000366748,9606.ENSP00000391211,9606.ENSP00000401802,…	PSMC4,STUB1,UGGT1,PSMC1,FAF2,EIF2B5,ERLIN2,TATDN2,AMFR,PDIA3,HSPA5,DNAJB12,VCP,PPP1R15B,PTPN1,RNF5,AUP1,PSMC2,PSMC6,SRPRB,ATP2A2,TMCO1,PSMC3
GO:0036503	ERAD pathway	15	85	1.12	4.52e-09	9606.ENSP00000157812,9606.ENSP00000219548,9606.ENSP00000259253,9606.ENSP00000261303,9606.ENSP00000261942,9606.ENSP00000276461,9606.ENSP00000290649,9606.ENSP00000324173,9606.ENSP00000345575,9606.ENSP00000351777,9606.ENSP00000364235,9606.ENSP00000366748,9606.ENSP00000391211,9606.ENSP00000401802,9606.ENSP00000481029	PSMC4,STUB1,UGGT1,PSMC1,FAF2,ERLIN2,AMFR,HSPA5,DNAJB12,VCP,RNF5,AUP1,PSMC2,PSMC6,PSMC3
GO:1900034	regulation of cellular response to heat	12	45	1.3	7.73e-09	9606.ENSP00000254322,9606.ENSP00000262177,9606.ENSP00000264335,9606.ENSP00000281938,9606.ENSP00000318687,9606.ENSP00000338814,9606.ENSP00000358081,9606.ENSP00000359727,9606.ENSP00000364801,9606.ENSP00000406463,9606.ENSP00000432083,9606.ENSP00000456405	DNAJB1,DNAJB6,YWHAE,HSPB8,HSPH1,BAG5,BAG3,BAG2,HSPA1B,DNAJC7,HSPA8,MLST8
GO:0030433	ubiquitin-dependent ERAD pathway	13	65	1.18	1.92e-08	9606.ENSP00000157812,9606.ENSP00000219548,9606.ENSP00000261303,9606.ENSP00000261942,9606.ENSP00000276461,9606.ENSP00000290649,9606.ENSP00000324173,9606.ENSP00000351777,9606.ENSP00000364235,9606.ENSP00000366748,9606.ENSP00000391211,9606.ENSP00000401802,9606.ENSP00000481029	PSMC4,STUB1,PSMC1,FAF2,ERLIN2,AMFR,HSPA5,VCP,RNF5,AUP1,PSMC2,PSMC6,PSMC3
GO:0006810	transport	101	4130	0.26	6.17e-08	9606.ENSP00000225724,9606.ENSP00000227525,9606.ENSP00000247461,9606.ENSP00000248975,9606.ENSP00000251849,9606.ENSP00000256079,9606.ENSP00000258301,9606.ENSP00000260762,9606.ENSP00000261942,9606.ENSP00000262812,9606.ENSP00000262982,9606.ENSP00000263672,9606.ENSP00000264028,9606.ENSP00000264335,9606.ENSP00000264451,9606.ENSP00000264639,9606.ENSP00000269143,9606.ENSP00000269701,9606.ENSP00000271308,…	GOSR1,TMEM109,CANX,YWHAH,RAF1,IPO8,STX6,EXOC6,FAF2,COPE,CSE1L,SPCS2,ARCN1,YWHAE,SLC30A9,PSMD3,AFG3L2,AKAP8,PSMA5,ABCA12,ATP6V1A,ERLIN2,KPNB1,SLC4A7,MAP1B,SCNN1G,SLC27A4,SCAMP3,GEMIN2,HSPA6,HSPH1,RHOT2,SLC25A22,HSPA5,SEC16A,EXOC7,YIF1B,TMEM201,SFXN4,DYNC1H1,ACSL3,ATP2B4,VCP,ATP6V1H,SDF4,TFRC,MPC1,IPO9,ARHGEF2,EXOC8,STX7,COPA,DDX20,GBF1,NDC1,VDAC2,YWHAB,RNF5,HSPA1B,AIF1,AUP1,RRBP1,RTN3,CKAP4,ASPH,I…
GO:0051234	establishment of localization	102	4248	0.26	1.16e-07	9606.ENSP00000225724,9606.ENSP00000227525,9606.ENSP00000247461,9606.ENSP00000248975,9606.ENSP00000251849,9606.ENSP00000256079,9606.ENSP00000258301,9606.ENSP00000260762,9606.ENSP00000261942,9606.ENSP00000262812,9606.ENSP00000262982,9606.ENSP00000263672,9606.ENSP00000264028,9606.ENSP00000264335,9606.ENSP00000264451,9606.ENSP00000264639,9606.ENSP00000269143,9606.ENSP00000269701,9606.ENSP00000271308,…	GOSR1,TMEM109,CANX,YWHAH,RAF1,IPO8,STX6,EXOC6,FAF2,COPE,CSE1L,SPCS2,ARCN1,YWHAE,SLC30A9,PSMD3,AFG3L2,AKAP8,PSMA5,ABCA12,ATP6V1A,ERLIN2,KPNB1,SLC4A7,MAP1B,SCNN1G,SLC27A4,SCAMP3,LEMD3,GEMIN2,HSPA6,HSPH1,RHOT2,SLC25A22,HSPA5,SEC16A,EXOC7,YIF1B,TMEM201,SFXN4,DYNC1H1,ACSL3,ATP2B4,VCP,ATP6V1H,SDF4,TFRC,MPC1,IPO9,ARHGEF2,EXOC8,STX7,COPA,DDX20,GBF1,NDC1,VDAC2,YWHAB,RNF5,HSPA1B,AIF1,AUP1,RRBP1,RTN3,CKAP4,…
GO:0015031	protein transport	48	1391	0.41	8.59e-07	9606.ENSP00000225724,9606.ENSP00000247461,9606.ENSP00000248975,9606.ENSP00000251849,9606.ENSP00000256079,9606.ENSP00000258301,9606.ENSP00000260762,9606.ENSP00000261942,9606.ENSP00000262812,9606.ENSP00000262982,9606.ENSP00000263672,9606.ENSP00000264028,9606.ENSP00000264335,9606.ENSP00000269701,9606.ENSP00000273398,9606.ENSP00000290158,9606.ENSP00000307275,9606.ENSP00000325827,9606.ENSP00000334100,…	GOSR1,CANX,YWHAH,RAF1,IPO8,STX6,EXOC6,FAF2,COPE,CSE1L,SPCS2,ARCN1,YWHAE,AKAP8,ATP6V1A,KPNB1,SCAMP3,SEC16A,EXOC7,VCP,ATP6V1H,TFRC,IPO9,ARHGEF2,EXOC8,STX7,COPA,GBF1,NDC1,YWHAB,AUP1,RRBP1,IPO7,HOOK2,NSF,XPO1,ATG9A,NDUFA13,HSPA8,ZC3H11A,PHB2,TIMM50,SEC22B,RPL26,PCID2,POM121C,OXA1L,EXOC5
GO:0042886	amide transport	49	1440	0.41	8.59e-07	9606.ENSP00000225724,9606.ENSP00000247461,9606.ENSP00000248975,9606.ENSP00000251849,9606.ENSP00000256079,9606.ENSP00000258301,9606.ENSP00000260762,9606.ENSP00000261942,9606.ENSP00000262812,9606.ENSP00000262982,9606.ENSP00000263672,9606.ENSP00000264028,9606.ENSP00000264335,9606.ENSP00000269701,9606.ENSP00000272895,9606.ENSP00000273398,9606.ENSP00000290158,9606.ENSP00000307275,9606.ENSP00000325827,…	GOSR1,CANX,YWHAH,RAF1,IPO8,STX6,EXOC6,FAF2,COPE,CSE1L,SPCS2,ARCN1,YWHAE,AKAP8,ABCA12,ATP6V1A,KPNB1,SCAMP3,SEC16A,EXOC7,VCP,ATP6V1H,TFRC,IPO9,ARHGEF2,EXOC8,STX7,COPA,GBF1,NDC1,YWHAB,AUP1,RRBP1,IPO7,HOOK2,NSF,XPO1,ATG9A,NDUFA13,HSPA8,ZC3H11A,PHB2,TIMM50,SEC22B,RPL26,PCID2,POM121C,OXA1L,EXOC5
GO:0035966	response to topologically incorrect protein	16	172	0.84	1.32e-06	9606.ENSP00000219548,9606.ENSP00000254322,9606.ENSP00000259253,9606.ENSP00000261942,9606.ENSP00000287652,9606.ENSP00000290649,9606.ENSP00000296464,9606.ENSP00000310219,9606.ENSP00000318687,9606.ENSP00000324173,9606.ENSP00000345575,9606.ENSP00000351777,9606.ENSP00000360683,9606.ENSP00000364235,9606.ENSP00000418401,9606.ENSP00000432083	STUB1,DNAJB1,UGGT1,FAF2,TATDN2,AMFR,HSPA4L,HSPA6,HSPH1,HSPA5,DNAJB12,VCP,PTPN1,RNF5,SRPRB,HSPA8
GO:0071705	nitrogen compound transport	53	1690	0.37	1.78e-06	9606.ENSP00000225724,9606.ENSP00000247461,9606.ENSP00000248975,9606.ENSP00000251849,9606.ENSP00000256079,9606.ENSP00000258301,9606.ENSP00000260762,9606.ENSP00000261942,9606.ENSP00000262812,9606.ENSP00000262982,9606.ENSP00000263672,9606.ENSP00000264028,9606.ENSP00000264335,9606.ENSP00000269701,9606.ENSP00000272895,9606.ENSP00000273398,9606.ENSP00000290158,9606.ENSP00000307275,9606.ENSP00000322020,…	GOSR1,CANX,YWHAH,RAF1,IPO8,STX6,EXOC6,FAF2,COPE,CSE1L,SPCS2,ARCN1,YWHAE,AKAP8,ABCA12,ATP6V1A,KPNB1,SCAMP3,SLC25A22,SEC16A,EXOC7,VCP,ATP6V1H,TFRC,IPO9,ARHGEF2,EXOC8,STX7,COPA,GBF1,NDC1,YWHAB,AUP1,RRBP1,IPO7,HOOK2,NSF,XPO1,ATG9A,SLC25A12,NDUFA13,VDAC3,HSPA8,ZC3H11A,PHB2,SLC1A5,TIMM50,SEC22B,RPL26,PCID2,POM121C,OXA1L,EXOC5
GO:0033554	cellular response to stress	50	1553	0.38	2.13e-06	9606.ENSP00000157812,9606.ENSP00000162044,9606.ENSP00000219548,9606.ENSP00000227525,9606.ENSP00000254322,9606.ENSP00000259253,9606.ENSP00000261303,9606.ENSP00000261593,9606.ENSP00000261942,9606.ENSP00000264335,9606.ENSP00000264451,9606.ENSP00000273783,9606.ENSP00000276461,9606.ENSP00000287652,9606.ENSP00000290649,9606.ENSP00000294053,9606.ENSP00000300289,9606.ENSP00000300648,9606.ENSP00000303427,…	PSMC4,TMEM161A,STUB1,TMEM109,DNAJB1,UGGT1,PSMC1,RNF138,FAF2,YWHAE,SLC30A9,EIF2B5,ERLIN2,TATDN2,AMFR,CLPB,PDIA3,GCN1L1,PDS5A,HSPA6,FANCI,PRKDC,NPEPPS,HSPA5,RPS27L,SUV39H1,DNAJB12,VCP,ARHGEF2,PPP1R15B,BAG3,PTPN1,RNF5,HSPA1B,AIF1,AUP1,RFC3,POLR2B,RBM4,PSMC2,PSMC6,POLD1,SRPRB,UBR5,HSPA8,ATP2A2,PHB2,RPL26,TMCO1,PSMC3
GO:0071702	organic substance transport	59	2040	0.34	2.94e-06	9606.ENSP00000225724,9606.ENSP00000247461,9606.ENSP00000248975,9606.ENSP00000251849,9606.ENSP00000256079,9606.ENSP00000258301,9606.ENSP00000260762,9606.ENSP00000261942,9606.ENSP00000262812,9606.ENSP00000262982,9606.ENSP00000263672,9606.ENSP00000264028,9606.ENSP00000264335,9606.ENSP00000269701,9606.ENSP00000272895,9606.ENSP00000273398,9606.ENSP00000290158,9606.ENSP00000295736,9606.ENSP00000300456,…	GOSR1,CANX,YWHAH,RAF1,IPO8,STX6,EXOC6,FAF2,COPE,CSE1L,SPCS2,ARCN1,YWHAE,AKAP8,ABCA12,ATP6V1A,KPNB1,SLC4A7,SLC27A4,SCAMP3,SLC25A22,SEC16A,EXOC7,ACSL3,VCP,ATP6V1H,TFRC,MPC1,IPO9,ARHGEF2,EXOC8,STX7,COPA,GBF1,NDC1,YWHAB,AUP1,RRBP1,IPO7,HOOK2,NSF,XPO1,ATG9A,SLC25A12,NDUFA13,VDAC3,HSPA8,ZC3H11A,SLC16A1,PHB2,SLC1A5,TIMM50,SLC25A10,SEC22B,RPL26,PCID2,POM121C,OXA1L,EXOC5
GO:0006996	organelle organization	78	3131	0.27	4.28e-06	9606.ENSP00000225724,9606.ENSP00000237889,9606.ENSP00000248975,9606.ENSP00000249806,9606.ENSP00000251413,9606.ENSP00000251849,9606.ENSP00000258301,9606.ENSP00000261942,9606.ENSP00000262177,9606.ENSP00000264071,9606.ENSP00000264335,9606.ENSP00000269143,9606.ENSP00000269701,9606.ENSP00000286398,9606.ENSP00000290158,9606.ENSP00000296755,9606.ENSP00000296782,9606.ENSP00000303427,9606.ENSP00000308369,…	GOSR1,NDUFB3,YWHAH,CLN6,TUBG1,RAF1,STX6,FAF2,DNAJB6,TUBB4A,YWHAE,AFG3L2,AKAP8,SMC2,KPNB1,MAP1B,RICTOR,PDS5A,LEMD3,HLTF,C19orf70,PRKDC,YME1L1,ENSG00000258947,RHOT2,NDUFAF3,SEC16A,RPS27L,HSD17B13,SUV39H1,BAG5,TMEM201,DYNC1H1,SMC4,SYCP2,ARHGEF2,EXOC8,CDC73,STX7,NDUFAF4,MDN1,EMD,GBF1,NDC1,PTPN1,YWHAB,MAP7D1,MTFR1L,AIF1,DNAJC11,RTN3,RFC3,YWHAQ,PRKAR1A,PPP6R3,HELLS,YWHAZ,AKAP8L,HOOK2,NSF,SUN2,ATG9A,POL…
GO:0051641	cellular localization	61	2180	0.32	4.53e-06	9606.ENSP00000225724,9606.ENSP00000247461,9606.ENSP00000248975,9606.ENSP00000251413,9606.ENSP00000251849,9606.ENSP00000256079,9606.ENSP00000258301,9606.ENSP00000260762,9606.ENSP00000261942,9606.ENSP00000262812,9606.ENSP00000262982,9606.ENSP00000263672,9606.ENSP00000264028,9606.ENSP00000264071,9606.ENSP00000264335,9606.ENSP00000272895,9606.ENSP00000290158,9606.ENSP00000296755,9606.ENSP00000308369,…	GOSR1,CANX,YWHAH,TUBG1,RAF1,IPO8,STX6,EXOC6,FAF2,COPE,CSE1L,SPCS2,ARCN1,TUBB4A,YWHAE,ABCA12,KPNB1,MAP1B,LEMD3,GEMIN2,RHOT2,HSPA5,SEC16A,YIF1B,TMEM201,DYNC1H1,ATP2B4,VCP,IPO9,ARHGEF2,EXOC8,STX7,COPA,DDX20,GBF1,NDC1,YWHAB,EXOSC10,AUP1,IPO7,PPP6R3,YWHAZ,HOOK2,NSF,UBAC2,XPO1,SUN2,ATG9A,PPP6R1,NDUFA13,HSPA8,TOR1AIP1,ZC3H11A,ATP2A2,PHB2,TIMM50,SEC22B,RPL26,PCID2,POM121C,EXOC5
GO:0051649	establishment of localization in cell	50	1616	0.37	5.34e-06	9606.ENSP00000225724,9606.ENSP00000247461,9606.ENSP00000248975,9606.ENSP00000251849,9606.ENSP00000256079,9606.ENSP00000258301,9606.ENSP00000261942,9606.ENSP00000262812,9606.ENSP00000262982,9606.ENSP00000263672,9606.ENSP00000264028,9606.ENSP00000264335,9606.ENSP00000290158,9606.ENSP00000296755,9606.ENSP00000308369,9606.ENSP00000308533,9606.ENSP00000321971,9606.ENSP00000325827,9606.ENSP00000343435,…	GOSR1,CANX,YWHAH,RAF1,IPO8,STX6,FAF2,COPE,CSE1L,SPCS2,ARCN1,YWHAE,KPNB1,MAP1B,LEMD3,GEMIN2,RHOT2,SEC16A,YIF1B,TMEM201,DYNC1H1,ATP2B4,VCP,IPO9,ARHGEF2,STX7,COPA,DDX20,GBF1,NDC1,YWHAB,AUP1,IPO7,PPP6R3,YWHAZ,HOOK2,NSF,XPO1,SUN2,PPP6R1,NDUFA13,HSPA8,ZC3H11A,ATP2A2,PHB2,TIMM50,SEC22B,RPL26,PCID2,POM121C
GO:0046907	intracellular transport	45	1390	0.39	8.04e-06	9606.ENSP00000225724,9606.ENSP00000248975,9606.ENSP00000256079,9606.ENSP00000258301,9606.ENSP00000261942,9606.ENSP00000262812,9606.ENSP00000262982,9606.ENSP00000263672,9606.ENSP00000264028,9606.ENSP00000264335,9606.ENSP00000290158,9606.ENSP00000296755,9606.ENSP00000308533,9606.ENSP00000321971,9606.ENSP00000325827,9606.ENSP00000343435,9606.ENSP00000344503,9606.ENSP00000348965,9606.ENSP00000351777,…	GOSR1,YWHAH,IPO8,STX6,FAF2,COPE,CSE1L,SPCS2,ARCN1,YWHAE,KPNB1,MAP1B,GEMIN2,RHOT2,SEC16A,YIF1B,TMEM201,DYNC1H1,VCP,IPO9,ARHGEF2,STX7,COPA,DDX20,GBF1,NDC1,YWHAB,AUP1,IPO7,PPP6R3,HOOK2,NSF,XPO1,SUN2,PPP6R1,NDUFA13,HSPA8,ZC3H11A,ATP2A2,PHB2,TIMM50,SEC22B,RPL26,PCID2,POM121C
GO:0006986	response to unfolded protein	14	153	0.84	8.34e-06	9606.ENSP00000219548,9606.ENSP00000254322,9606.ENSP00000259253,9606.ENSP00000261942,9606.ENSP00000287652,9606.ENSP00000290649,9606.ENSP00000296464,9606.ENSP00000310219,9606.ENSP00000318687,9606.ENSP00000324173,9606.ENSP00000351777,9606.ENSP00000360683,9606.ENSP00000418401,9606.ENSP00000432083	STUB1,DNAJB1,UGGT1,FAF2,TATDN2,AMFR,HSPA4L,HSPA6,HSPH1,HSPA5,VCP,PTPN1,SRPRB,HSPA8
GO:0009894	regulation of catabolic process	33	840	0.47	8.71e-06	9606.ENSP00000157812,9606.ENSP00000219548,9606.ENSP00000261303,9606.ENSP00000261593,9606.ENSP00000262554,9606.ENSP00000264639,9606.ENSP00000273398,9606.ENSP00000329002,9606.ENSP00000334100,9606.ENSP00000338814,9606.ENSP00000350310,9606.ENSP00000351777,9606.ENSP00000352522,9606.ENSP00000355605,9606.ENSP00000359727,9606.ENSP00000360683,9606.ENSP00000361930,9606.ENSP00000364235,9606.ENSP00000379287,…	PSMC4,STUB1,PSMC1,RNF138,SPTLC1,PSMD3,ATP6V1A,HAX1,EXOC7,BAG5,ATP2B4,VCP,ATP6V1H,EXOC8,BAG2,PTPN1,YWHAB,RNF5,YWHAZ,NSF,NEDD4L,UBAC2,XPO1,PSMC2,PSMC6,TRIM32,NDUFA13,HSPA8,MLST8,SEC22B,PHB,PCID2,PSMC3
GO:0045899	positive regulation of RNA polymerase II transcriptional preinitiation complex assembly	6	11	1.61	8.71e-06	9606.ENSP00000157812,9606.ENSP00000261303,9606.ENSP00000391211,9606.ENSP00000401802,9606.ENSP00000442318,9606.ENSP00000481029	PSMC4,PSMC1,PSMC2,PSMC6,CAND1,PSMC3
GO:0051179	localization	110	5233	0.2	1.05e-05	9606.ENSP00000225724,9606.ENSP00000227525,9606.ENSP00000247461,9606.ENSP00000248975,9606.ENSP00000251413,9606.ENSP00000251849,9606.ENSP00000256079,9606.ENSP00000258301,9606.ENSP00000260762,9606.ENSP00000261942,9606.ENSP00000262812,9606.ENSP00000262982,9606.ENSP00000263672,9606.ENSP00000264028,9606.ENSP00000264071,9606.ENSP00000264335,9606.ENSP00000264451,9606.ENSP00000264639,9606.ENSP00000269143,…	GOSR1,TMEM109,CANX,YWHAH,TUBG1,RAF1,IPO8,STX6,EXOC6,FAF2,COPE,CSE1L,SPCS2,ARCN1,TUBB4A,YWHAE,SLC30A9,PSMD3,AFG3L2,AKAP8,PSMA5,ABCA12,ATP6V1A,ERLIN2,KPNB1,SLC4A7,MAP1B,SCNN1G,SLC27A4,SCAMP3,LEMD3,GEMIN2,ADAM17,HSPA6,HSPH1,RHOT2,SLC25A22,HSPA5,SEC16A,EXOC7,YIF1B,TMEM201,SFXN4,DYNC1H1,ACSL3,ATP2B4,VCP,ATP6V1H,SDF4,TFRC,MPC1,IPO9,ARHGEF2,EXOC8,STX7,COPA,DDX20,GBF1,ZNHIT6,NDC1,VDAC2,YWHAB,RNF5,HSPA1B,…
GO:0051084	'de novo' posttranslational protein folding	7	22	1.38	1.13e-05	9606.ENSP00000254322,9606.ENSP00000259253,9606.ENSP00000318687,9606.ENSP00000328729,9606.ENSP00000345575,9606.ENSP00000406463,9606.ENSP00000432083	DNAJB1,UGGT1,HSPH1,SEP15,DNAJB12,DNAJC7,HSPA8
GO:0061024	membrane organization	30	729	0.49	1.19e-05	9606.ENSP00000225724,9606.ENSP00000248975,9606.ENSP00000258301,9606.ENSP00000264335,9606.ENSP00000269143,9606.ENSP00000308369,9606.ENSP00000309561,9606.ENSP00000321971,9606.ENSP00000325827,9606.ENSP00000344503,9606.ENSP00000353224,9606.ENSP00000356918,9606.ENSP00000358857,9606.ENSP00000359000,9606.ENSP00000361930,9606.ENSP00000365227,9606.ENSP00000366800,9606.ENSP00000371267,9606.ENSP00000377390,…	GOSR1,YWHAH,STX6,YWHAE,AFG3L2,LEMD3,C19orf70,RHOT2,SEC16A,TMEM201,TFRC,STX7,EMD,GBF1,YWHAB,AIF1,DNAJC11,YWHAQ,PPP6R3,YWHAZ,AKAP8L,NSF,SUN2,PPP6R1,NDUFA13,HSPA8,TOR1AIP1,ATP2A2,TIMM50,SEC22B
GO:0031647	regulation of protein stability	17	251	0.71	1.44e-05	9606.ENSP00000219548,9606.ENSP00000246117,9606.ENSP00000262319,9606.ENSP00000263381,9606.ENSP00000313420,9606.ENSP00000324729,9606.ENSP00000338814,9606.ENSP00000356405,9606.ENSP00000358081,9606.ENSP00000359727,9606.ENSP00000364235,9606.ENSP00000364801,9606.ENSP00000368767,9606.ENSP00000383199,9606.ENSP00000432083,9606.ENSP00000441875,9606.ENSP00000479488	STUB1,NCLN,TELO2,WIZ,PRKDC,SAV1,BAG5,CDC73,BAG3,BAG2,RNF5,HSPA1B,ASPH,NEDD4L,HSPA8,PHB2,PHB
GO:0010498	proteasomal protein catabolic process	18	284	0.68	1.48e-05	9606.ENSP00000157812,9606.ENSP00000219548,9606.ENSP00000259253,9606.ENSP00000261303,9606.ENSP00000261942,9606.ENSP00000271308,9606.ENSP00000276461,9606.ENSP00000290649,9606.ENSP00000324173,9606.ENSP00000345575,9606.ENSP00000351777,9606.ENSP00000357879,9606.ENSP00000364235,9606.ENSP00000366748,9606.ENSP00000383199,9606.ENSP00000391211,9606.ENSP00000401802,9606.ENSP00000481029	PSMC4,STUB1,UGGT1,PSMC1,FAF2,PSMA5,ERLIN2,AMFR,HSPA5,DNAJB12,VCP,PSMD4,RNF5,AUP1,NEDD4L,PSMC2,PSMC6,PSMC3
GO:0008104	protein localization	54	1966	0.31	3.79e-05	9606.ENSP00000225724,9606.ENSP00000247461,9606.ENSP00000248975,9606.ENSP00000251849,9606.ENSP00000256079,9606.ENSP00000258301,9606.ENSP00000260762,9606.ENSP00000261942,9606.ENSP00000262812,9606.ENSP00000262982,9606.ENSP00000263672,9606.ENSP00000264028,9606.ENSP00000264335,9606.ENSP00000269701,9606.ENSP00000272895,9606.ENSP00000273398,9606.ENSP00000290158,9606.ENSP00000307275,9606.ENSP00000324173,…	GOSR1,CANX,YWHAH,RAF1,IPO8,STX6,EXOC6,FAF2,COPE,CSE1L,SPCS2,ARCN1,YWHAE,AKAP8,ABCA12,ATP6V1A,KPNB1,SCAMP3,HSPA5,SEC16A,EXOC7,TMEM201,VCP,ATP6V1H,TFRC,IPO9,ARHGEF2,EXOC8,STX7,COPA,GBF1,NDC1,YWHAB,AUP1,RRBP1,IPO7,HOOK2,NSF,UBAC2,XPO1,SUN2,ATG9A,NDUFA13,HSPA8,TOR1AIP1,ZC3H11A,PHB2,TIMM50,SEC22B,RPL26,PCID2,POM121C,OXA1L,EXOC5
GO:0044265	cellular macromolecule catabolic process	31	842	0.44	6.24e-05	9606.ENSP00000157812,9606.ENSP00000219548,9606.ENSP00000249806,9606.ENSP00000259253,9606.ENSP00000261303,9606.ENSP00000261942,9606.ENSP00000264639,9606.ENSP00000271308,9606.ENSP00000276461,9606.ENSP00000287652,9606.ENSP00000290158,9606.ENSP00000290649,9606.ENSP00000318480,9606.ENSP00000324173,9606.ENSP00000345575,9606.ENSP00000351777,9606.ENSP00000357879,9606.ENSP00000364235,9606.ENSP00000364801,…	PSMC4,STUB1,CLN6,UGGT1,PSMC1,FAF2,PSMD3,PSMA5,ERLIN2,TATDN2,KPNB1,AMFR,YME1L1,HSPA5,DNAJB12,VCP,PSMD4,RNF5,HSPA1B,EXOSC10,AUP1,NEDD4L,PSMC2,PSMC6,TRIM32,PSMA1,UBR5,DICER1,RPL26,PCID2,PSMC3
GO:1903747	regulation of establishment of protein localization to mitochondrion	8	47	1.11	6.55e-05	9606.ENSP00000248975,9606.ENSP00000264335,9606.ENSP00000318687,9606.ENSP00000329002,9606.ENSP00000358081,9606.ENSP00000361930,9606.ENSP00000371267,9606.ENSP00000379287	YWHAH,YWHAE,HSPH1,HAX1,BAG3,YWHAB,YWHAQ,YWHAZ
GO:0010033	response to organic substance	68	2815	0.26	7.75e-05	9606.ENSP00000157812,9606.ENSP00000162044,9606.ENSP00000219548,9606.ENSP00000247461,9606.ENSP00000248975,9606.ENSP00000251849,9606.ENSP00000254322,9606.ENSP00000256707,9606.ENSP00000257604,9606.ENSP00000259253,9606.ENSP00000261303,9606.ENSP00000261593,9606.ENSP00000261942,9606.ENSP00000269701,9606.ENSP00000273398,9606.ENSP00000273783,9606.ENSP00000276461,9606.ENSP00000287652,9606.ENSP00000290649,…	PSMC4,TMEM161A,STUB1,CANX,YWHAH,RAF1,DNAJB1,KIDINS220,TRAFD1,UGGT1,PSMC1,RNF138,FAF2,AKAP8,ATP6V1A,EIF2B5,ERLIN2,TATDN2,AMFR,HSPA4L,PTGDR,ADAM17,HSPA6,PRKDC,HSPH1,HSPA5,KARS,HAX1,SP1,RIOK3,DNAJB12,ADAM15,ACSL3,ATP2B4,VCP,ATP6V1H,SDF4,TFRC,EIF2B3,MPC1,ARHGEF2,CDC73,EMD,PTPN1,RNF5,AIF1,AUP1,ASPH,RFC3,POLR2B,PRKAR1A,YWHAZ,PSMC2,ATP2B1,DDOST,PSMC6,TRIM32,SRPRB,NDUFA13,UBR5,HSPA8,DICER1,ATP2A2,SLC16A1…
GO:0043161	proteasome-mediated ubiquitin-dependent protein catabolic process	16	257	0.67	7.81e-05	9606.ENSP00000157812,9606.ENSP00000219548,9606.ENSP00000261303,9606.ENSP00000261942,9606.ENSP00000271308,9606.ENSP00000276461,9606.ENSP00000290649,9606.ENSP00000324173,9606.ENSP00000351777,9606.ENSP00000357879,9606.ENSP00000364235,9606.ENSP00000366748,9606.ENSP00000383199,9606.ENSP00000391211,9606.ENSP00000401802,9606.ENSP00000481029	PSMC4,STUB1,PSMC1,FAF2,PSMA5,ERLIN2,AMFR,HSPA5,VCP,PSMD4,RNF5,AUP1,NEDD4L,PSMC2,PSMC6,PSMC3
GO:0033036	macromolecule localization	58	2268	0.28	0.0001	9606.ENSP00000225724,9606.ENSP00000247461,9606.ENSP00000248975,9606.ENSP00000251849,9606.ENSP00000256079,9606.ENSP00000258301,9606.ENSP00000260762,9606.ENSP00000261942,9606.ENSP00000262812,9606.ENSP00000262982,9606.ENSP00000263672,9606.ENSP00000264028,9606.ENSP00000264335,9606.ENSP00000269701,9606.ENSP00000272895,9606.ENSP00000273398,9606.ENSP00000290158,9606.ENSP00000300456,9606.ENSP00000307275,…	GOSR1,CANX,YWHAH,RAF1,IPO8,STX6,EXOC6,FAF2,COPE,CSE1L,SPCS2,ARCN1,YWHAE,AKAP8,ABCA12,ATP6V1A,KPNB1,SLC27A4,SCAMP3,HSPA5,SEC16A,EXOC7,TMEM201,ACSL3,VCP,ATP6V1H,TFRC,IPO9,ARHGEF2,EXOC8,STX7,COPA,GBF1,ZNHIT6,NDC1,YWHAB,EXOSC10,AUP1,RRBP1,IPO7,HOOK2,NSF,UBAC2,XPO1,SUN2,ATG9A,NDUFA13,HSPA8,TOR1AIP1,ZC3H11A,PHB2,TIMM50,SEC22B,RPL26,PCID2,POM121C,OXA1L,EXOC5
GO:0042176	regulation of protein catabolic process	19	368	0.59	0.0001	9606.ENSP00000157812,9606.ENSP00000219548,9606.ENSP00000261303,9606.ENSP00000261593,9606.ENSP00000264639,9606.ENSP00000338814,9606.ENSP00000351777,9606.ENSP00000359727,9606.ENSP00000381293,9606.ENSP00000383199,9606.ENSP00000383911,9606.ENSP00000384863,9606.ENSP00000391211,9606.ENSP00000401802,9606.ENSP00000408292,9606.ENSP00000423673,9606.ENSP00000463393,9606.ENSP00000479488,9606.ENSP00000481029	PSMC4,STUB1,PSMC1,RNF138,PSMD3,BAG5,VCP,BAG2,NSF,NEDD4L,UBAC2,XPO1,PSMC2,PSMC6,TRIM32,NDUFA13,SEC22B,PHB,PSMC3
GO:0006888	endoplasmic reticulum to Golgi vesicle-mediated transport	13	175	0.75	0.00013	9606.ENSP00000225724,9606.ENSP00000262812,9606.ENSP00000264028,9606.ENSP00000325827,9606.ENSP00000343435,9606.ENSP00000348965,9606.ENSP00000351777,9606.ENSP00000357048,9606.ENSP00000359000,9606.ENSP00000377390,9606.ENSP00000381293,9606.ENSP00000414202,9606.ENSP00000463393	GOSR1,COPE,ARCN1,SEC16A,YIF1B,DYNC1H1,VCP,COPA,GBF1,PPP6R3,NSF,PPP6R1,SEC22B
GO:0030163	protein catabolic process	25	615	0.48	0.00013	9606.ENSP00000157812,9606.ENSP00000219548,9606.ENSP00000249806,9606.ENSP00000259253,9606.ENSP00000261303,9606.ENSP00000261942,9606.ENSP00000264639,9606.ENSP00000271308,9606.ENSP00000276461,9606.ENSP00000290649,9606.ENSP00000318480,9606.ENSP00000324173,9606.ENSP00000345575,9606.ENSP00000351777,9606.ENSP00000357879,9606.ENSP00000364235,9606.ENSP00000366748,9606.ENSP00000383199,9606.ENSP00000391211,…	PSMC4,STUB1,CLN6,UGGT1,PSMC1,FAF2,PSMD3,PSMA5,ERLIN2,AMFR,YME1L1,HSPA5,DNAJB12,VCP,PSMD4,RNF5,AUP1,NEDD4L,PSMC2,PSMC6,TRIM32,PSMA1,UBR5,HSPA8,PSMC3
GO:0051603	proteolysis involved in cellular protein catabolic process	23	532	0.51	0.00013	9606.ENSP00000157812,9606.ENSP00000219548,9606.ENSP00000259253,9606.ENSP00000261303,9606.ENSP00000261942,9606.ENSP00000264639,9606.ENSP00000271308,9606.ENSP00000276461,9606.ENSP00000290649,9606.ENSP00000318480,9606.ENSP00000324173,9606.ENSP00000345575,9606.ENSP00000351777,9606.ENSP00000357879,9606.ENSP00000364235,9606.ENSP00000366748,9606.ENSP00000383199,9606.ENSP00000391211,9606.ENSP00000401802,…	PSMC4,STUB1,UGGT1,PSMC1,FAF2,PSMD3,PSMA5,ERLIN2,AMFR,YME1L1,HSPA5,DNAJB12,VCP,PSMD4,RNF5,AUP1,NEDD4L,PSMC2,PSMC6,TRIM32,PSMA1,UBR5,PSMC3
GO:0051640	organelle localization	24	574	0.5	0.00013	9606.ENSP00000251413,9606.ENSP00000258301,9606.ENSP00000260762,9606.ENSP00000264071,9606.ENSP00000264335,9606.ENSP00000290158,9606.ENSP00000296755,9606.ENSP00000308369,9606.ENSP00000321971,9606.ENSP00000325827,9606.ENSP00000344503,9606.ENSP00000348965,9606.ENSP00000354837,9606.ENSP00000355605,9606.ENSP00000356918,9606.ENSP00000359000,9606.ENSP00000377390,9606.ENSP00000379287,9606.ENSP00000381293,…	TUBG1,STX6,EXOC6,TUBB4A,YWHAE,KPNB1,MAP1B,LEMD3,RHOT2,SEC16A,TMEM201,DYNC1H1,ARHGEF2,EXOC8,STX7,GBF1,PPP6R3,YWHAZ,NSF,XPO1,SUN2,PPP6R1,SEC22B,EXOC5
GO:0080135	regulation of cellular response to stress	25	618	0.48	0.00013	9606.ENSP00000162044,9606.ENSP00000254322,9606.ENSP00000262177,9606.ENSP00000264335,9606.ENSP00000281938,9606.ENSP00000313420,9606.ENSP00000318687,9606.ENSP00000324173,9606.ENSP00000325448,9606.ENSP00000338814,9606.ENSP00000354775,9606.ENSP00000354837,9606.ENSP00000356156,9606.ENSP00000358081,9606.ENSP00000359727,9606.ENSP00000360683,9606.ENSP00000363826,9606.ENSP00000364801,9606.ENSP00000383911,…	TMEM161A,DNAJB1,DNAJB6,YWHAE,HSPB8,PRKDC,HSPH1,HSPA5,KARS,BAG5,PJA2,ARHGEF2,PPP1R15B,BAG3,BAG2,PTPN1,FZD8,HSPA1B,UBAC2,DNAJC7,TRIM32,UBR5,HSPA8,MLST8,RPL26
GO:0007006	mitochondrial membrane organization	11	123	0.83	0.00014	9606.ENSP00000248975,9606.ENSP00000264335,9606.ENSP00000269143,9606.ENSP00000309561,9606.ENSP00000321971,9606.ENSP00000361930,9606.ENSP00000366800,9606.ENSP00000371267,9606.ENSP00000379287,9606.ENSP00000423673,9606.ENSP00000445806	YWHAH,YWHAE,AFG3L2,C19orf70,RHOT2,YWHAB,DNAJC11,YWHAQ,YWHAZ,NDUFA13,TIMM50
GO:0007005	mitochondrion organization	20	424	0.55	0.00016	9606.ENSP00000237889,9606.ENSP00000248975,9606.ENSP00000264335,9606.ENSP00000269143,9606.ENSP00000309561,9606.ENSP00000318480,9606.ENSP00000321971,9606.ENSP00000323076,9606.ENSP00000358272,9606.ENSP00000361930,9606.ENSP00000363419,9606.ENSP00000366800,9606.ENSP00000371267,9606.ENSP00000379287,9606.ENSP00000386710,9606.ENSP00000423673,9606.ENSP00000441875,9606.ENSP00000445806,9606.ENSP00000479488,…	NDUFB3,YWHAH,YWHAE,AFG3L2,C19orf70,YME1L1,RHOT2,NDUFAF3,NDUFAF4,YWHAB,MTFR1L,DNAJC11,YWHAQ,YWHAZ,ATG9A,NDUFA13,PHB2,TIMM50,PHB,OXA1L
GO:0043254	regulation of protein complex assembly	20	425	0.55	0.00016	9606.ENSP00000157812,9606.ENSP00000219548,9606.ENSP00000246117,9606.ENSP00000249014,9606.ENSP00000251849,9606.ENSP00000261303,9606.ENSP00000264071,9606.ENSP00000296782,9606.ENSP00000329002,9606.ENSP00000341874,9606.ENSP00000351777,9606.ENSP00000354837,9606.ENSP00000361635,9606.ENSP00000364801,9606.ENSP00000391211,9606.ENSP00000401802,9606.ENSP00000432083,9606.ENSP00000442318,9606.ENSP00000456405,…	PSMC4,STUB1,NCLN,CDC42EP1,RAF1,PSMC1,TUBB4A,RICTOR,HAX1,RIOK3,VCP,ARHGEF2,VDAC2,HSPA1B,PSMC2,PSMC6,HSPA8,CAND1,MLST8,PSMC3
GO:1903827	regulation of cellular protein localization	21	465	0.53	0.00016	9606.ENSP00000248975,9606.ENSP00000258301,9606.ENSP00000264335,9606.ENSP00000272895,9606.ENSP00000318687,9606.ENSP00000329002,9606.ENSP00000350012,9606.ENSP00000356918,9606.ENSP00000358081,9606.ENSP00000358857,9606.ENSP00000359000,9606.ENSP00000360683,9606.ENSP00000361930,9606.ENSP00000368767,9606.ENSP00000371267,9606.ENSP00000379287,9606.ENSP00000380557,9606.ENSP00000383199,9606.ENSP00000383911,…	YWHAH,STX6,YWHAE,ABCA12,HSPH1,HAX1,ACSL3,STX7,BAG3,EMD,GBF1,PTPN1,YWHAB,ASPH,YWHAQ,YWHAZ,AKAP8L,NEDD4L,UBAC2,XPO1,UBR5
GO:0045732	positive regulation of protein catabolic process	14	217	0.68	0.00018	9606.ENSP00000157812,9606.ENSP00000219548,9606.ENSP00000261303,9606.ENSP00000261593,9606.ENSP00000351777,9606.ENSP00000359727,9606.ENSP00000381293,9606.ENSP00000383199,9606.ENSP00000391211,9606.ENSP00000401802,9606.ENSP00000408292,9606.ENSP00000423673,9606.ENSP00000463393,9606.ENSP00000481029	PSMC4,STUB1,PSMC1,RNF138,VCP,BAG2,NSF,NEDD4L,PSMC2,PSMC6,TRIM32,NDUFA13,SEC22B,PSMC3
GO:0043632	modification-dependent macromolecule catabolic process	21	476	0.52	0.00021	9606.ENSP00000157812,9606.ENSP00000219548,9606.ENSP00000261303,9606.ENSP00000261942,9606.ENSP00000264639,9606.ENSP00000271308,9606.ENSP00000276461,9606.ENSP00000290649,9606.ENSP00000324173,9606.ENSP00000351777,9606.ENSP00000357879,9606.ENSP00000364235,9606.ENSP00000366135,9606.ENSP00000366748,9606.ENSP00000383199,9606.ENSP00000391211,9606.ENSP00000401802,9606.ENSP00000408292,9606.ENSP00000414359,…	PSMC4,STUB1,PSMC1,FAF2,PSMD3,PSMA5,ERLIN2,AMFR,HSPA5,VCP,PSMD4,RNF5,EXOSC10,AUP1,NEDD4L,PSMC2,PSMC6,TRIM32,PSMA1,UBR5,PSMC3
GO:0009057	macromolecule catabolic process	32	970	0.39	0.00024	9606.ENSP00000157812,9606.ENSP00000219548,9606.ENSP00000249806,9606.ENSP00000259253,9606.ENSP00000261303,9606.ENSP00000261942,9606.ENSP00000264639,9606.ENSP00000271308,9606.ENSP00000276461,9606.ENSP00000287652,9606.ENSP00000290158,9606.ENSP00000290649,9606.ENSP00000318480,9606.ENSP00000324173,9606.ENSP00000345575,9606.ENSP00000351777,9606.ENSP00000357879,9606.ENSP00000364235,9606.ENSP00000364801,…	PSMC4,STUB1,CLN6,UGGT1,PSMC1,FAF2,PSMD3,PSMA5,ERLIN2,TATDN2,KPNB1,AMFR,YME1L1,HSPA5,DNAJB12,VCP,PSMD4,RNF5,HSPA1B,EXOSC10,AUP1,NEDD4L,PSMC2,PSMC6,TRIM32,PSMA1,UBR5,HSPA8,DICER1,RPL26,PCID2,PSMC3
GO:0031329	regulation of cellular catabolic process	27	743	0.44	0.00026	9606.ENSP00000157812,9606.ENSP00000219548,9606.ENSP00000261303,9606.ENSP00000261593,9606.ENSP00000262554,9606.ENSP00000273398,9606.ENSP00000329002,9606.ENSP00000334100,9606.ENSP00000338814,9606.ENSP00000350310,9606.ENSP00000351777,9606.ENSP00000352522,9606.ENSP00000355605,9606.ENSP00000359727,9606.ENSP00000360683,9606.ENSP00000361930,9606.ENSP00000364235,9606.ENSP00000379287,9606.ENSP00000383911,…	PSMC4,STUB1,PSMC1,RNF138,SPTLC1,ATP6V1A,HAX1,EXOC7,BAG5,ATP2B4,VCP,ATP6V1H,EXOC8,BAG2,PTPN1,YWHAB,RNF5,YWHAZ,UBAC2,XPO1,PSMC2,PSMC6,HSPA8,MLST8,SEC22B,PCID2,PSMC3
GO:0061077	chaperone-mediated protein folding	8	63	0.98	0.00028	9606.ENSP00000247461,9606.ENSP00000254322,9606.ENSP00000268876,9606.ENSP00000318687,9606.ENSP00000345575,9606.ENSP00000406463,9606.ENSP00000432083,9606.ENSP00000476767	CANX,DNAJB1,UNC45B,HSPH1,DNAJB12,DNAJC7,HSPA8,FKBP8
GO:0022402	cell cycle process	30	890	0.4	0.00031	9606.ENSP00000251413,9606.ENSP00000262293,9606.ENSP00000264071,9606.ENSP00000264335,9606.ENSP00000269701,9606.ENSP00000286398,9606.ENSP00000290158,9606.ENSP00000303427,9606.ENSP00000308369,9606.ENSP00000310842,9606.ENSP00000313420,9606.ENSP00000331019,9606.ENSP00000342778,9606.ENSP00000348965,9606.ENSP00000349961,9606.ENSP00000350162,9606.ENSP00000354837,9606.ENSP00000358857,9606.ENSP00000360483,…	TUBG1,PRR11,TUBB4A,YWHAE,AKAP8,SMC2,KPNB1,PDS5A,LEMD3,FANCI,PRKDC,RPS27L,PPM1G,DYNC1H1,SMC4,SYCP2,ARHGEF2,EMD,NDC1,RFC3,PRKAR1A,MLF1,AKAP8L,SUN2,POLD1,NCAPD3,SLC16A1,PHB2,MLST8,RPL26
GO:0007076	mitotic chromosome condensation	5	15	1.4	0.00032	9606.ENSP00000269701,9606.ENSP00000286398,9606.ENSP00000349961,9606.ENSP00000380557,9606.ENSP00000433681	AKAP8,SMC2,SMC4,AKAP8L,NCAPD3
GO:0009987	cellular process	225	14652	0.06	0.00038	9606.ENSP00000025301,9606.ENSP00000054950,9606.ENSP00000157812,9606.ENSP00000162044,9606.ENSP00000170447,9606.ENSP00000215567,9606.ENSP00000219548,9606.ENSP00000225724,9606.ENSP00000227525,9606.ENSP00000237530,9606.ENSP00000237889,9606.ENSP00000247461,9606.ENSP00000248975,9606.ENSP00000249014,9606.ENSP00000249806,9606.ENSP00000251413,9606.ENSP00000251849,9606.ENSP00000254322,9606.ENSP00000256079,…	AKAP11,RCN1,PSMC4,TMEM161A,MKRN2,TECR,STUB1,GOSR1,TMEM109,RPN2,NDUFB3,CANX,YWHAH,CDC42EP1,CLN6,TUBG1,RAF1,DNAJB1,IPO8,KIDINS220,STX6,UGGT1,RMDN3,EXOC6,PSMC1,ZNF24,RNF138,FAF2,DNAJB6,PRR11,ZNF629,SPTLC1,CSE1L,TCF25,WIZ,SPCS2,TUBB4A,YWHAE,SLC30A9,PSMD3,RLBP1,UNC45B,AFG3L2,AKAP8,PSMA5,ABCA12,ATP6V1A,EIF2B5,CDKAL1,NOM1,ERLIN2,SMC2,TATDN2,KPNB1,RFX5,AMFR,CLPB,ZNF281,SLC4A7,RPN1,HSPA4L,MAP1B,RICTOR,PDI…
GO:0006511	ubiquitin-dependent protein catabolic process	20	461	0.51	0.00039	9606.ENSP00000157812,9606.ENSP00000219548,9606.ENSP00000261303,9606.ENSP00000261942,9606.ENSP00000264639,9606.ENSP00000271308,9606.ENSP00000276461,9606.ENSP00000290649,9606.ENSP00000324173,9606.ENSP00000351777,9606.ENSP00000357879,9606.ENSP00000364235,9606.ENSP00000366748,9606.ENSP00000383199,9606.ENSP00000391211,9606.ENSP00000401802,9606.ENSP00000408292,9606.ENSP00000414359,9606.ENSP00000429084,…	PSMC4,STUB1,PSMC1,FAF2,PSMD3,PSMA5,ERLIN2,AMFR,HSPA5,VCP,PSMD4,RNF5,AUP1,NEDD4L,PSMC2,PSMC6,TRIM32,PSMA1,UBR5,PSMC3
GO:0051085	chaperone cofactor-dependent protein refolding	5	16	1.37	0.00039	9606.ENSP00000254322,9606.ENSP00000318687,9606.ENSP00000345575,9606.ENSP00000406463,9606.ENSP00000432083	DNAJB1,HSPH1,DNAJB12,DNAJC7,HSPA8
GO:2001233	regulation of apoptotic signaling pathway	18	388	0.54	0.00046	9606.ENSP00000162044,9606.ENSP00000248975,9606.ENSP00000251849,9606.ENSP00000264335,9606.ENSP00000300289,9606.ENSP00000318687,9606.ENSP00000338814,9606.ENSP00000354837,9606.ENSP00000360683,9606.ENSP00000361635,9606.ENSP00000361930,9606.ENSP00000364801,9606.ENSP00000364847,9606.ENSP00000371267,9606.ENSP00000379287,9606.ENSP00000408292,9606.ENSP00000423673,9606.ENSP00000463784	TMEM161A,YWHAH,RAF1,YWHAE,PDIA3,HSPH1,BAG5,ARHGEF2,PTPN1,VDAC2,YWHAB,HSPA1B,MAGED1,YWHAQ,YWHAZ,TRIM32,NDUFA13,RPL26
GO:0042221	response to chemical	86	4153	0.19	0.00049	9606.ENSP00000157812,9606.ENSP00000162044,9606.ENSP00000219548,9606.ENSP00000237530,9606.ENSP00000247461,9606.ENSP00000248975,9606.ENSP00000251849,9606.ENSP00000254322,9606.ENSP00000256707,9606.ENSP00000257604,9606.ENSP00000259253,9606.ENSP00000261303,9606.ENSP00000261593,9606.ENSP00000261942,9606.ENSP00000269701,9606.ENSP00000273398,9606.ENSP00000273783,9606.ENSP00000276461,9606.ENSP00000287652,…	PSMC4,TMEM161A,STUB1,RPN2,CANX,YWHAH,RAF1,DNAJB1,KIDINS220,TRAFD1,UGGT1,PSMC1,RNF138,FAF2,AKAP8,ATP6V1A,EIF2B5,ERLIN2,TATDN2,AMFR,HSPA4L,SLC27A4,PTGDR,ADAM17,HSPA6,PRKDC,HSPH1,ENSG00000258947,NPEPPS,SLC25A22,HSPA5,KARS,HAX1,SP1,SUV39H1,RIOK3,DNAJB12,ADAM15,ACSL3,ATP2B4,VCP,ATP6V1H,SDF4,TFRC,EIF2B3,MPC1,ARHGEF2,PPP1R15B,CDC73,EMD,GBF1,PTPN1,CTPS1,RNF5,HSPA1B,AIF1,UBIAD1,AUP1,ASPH,RFC3,POLR2B,PRKAR…
GO:0051246	regulation of protein metabolic process	62	2668	0.24	0.00049	9606.ENSP00000157812,9606.ENSP00000219548,9606.ENSP00000249806,9606.ENSP00000251849,9606.ENSP00000256707,9606.ENSP00000261303,9606.ENSP00000261593,9606.ENSP00000262177,9606.ENSP00000262319,9606.ENSP00000264335,9606.ENSP00000264639,9606.ENSP00000269701,9606.ENSP00000273783,9606.ENSP00000296782,9606.ENSP00000300648,9606.ENSP00000309968,9606.ENSP00000310842,9606.ENSP00000313420,9606.ENSP00000318687,…	PSMC4,STUB1,CLN6,RAF1,KIDINS220,PSMC1,RNF138,DNAJB6,TELO2,YWHAE,PSMD3,AKAP8,EIF2B5,RICTOR,GCN1L1,ADAM17,FANCI,PRKDC,HSPH1,HSPA5,KARS,HAX1,RPS27L,ZGPAT,BAG5,ATP2B4,VCP,PJA2,ARHGEF2,PPP1R15B,BAG2,PTPN1,YWHAB,FZD8,HSPA1B,MAGED1,AIF1,ASPH,IPO7,PRKAR1A,PPP6R3,AKAP8L,NSF,NEDD4L,UBAC2,XPO1,RBM4,PSMC2,PSMC6,TRIM32,PPP6R1,NDUFA13,UBR5,RBM4B,PHB2,MLST8,SEC22B,RPL26,FKBP8,PHB,PCID2,PSMC3
GO:0070727	cellular macromolecule localization	39	1374	0.33	0.00049	9606.ENSP00000248975,9606.ENSP00000256079,9606.ENSP00000258301,9606.ENSP00000261942,9606.ENSP00000262982,9606.ENSP00000263672,9606.ENSP00000264028,9606.ENSP00000264335,9606.ENSP00000272895,9606.ENSP00000290158,9606.ENSP00000324173,9606.ENSP00000344503,9606.ENSP00000351777,9606.ENSP00000354742,9606.ENSP00000354837,9606.ENSP00000355605,9606.ENSP00000356918,9606.ENSP00000357048,9606.ENSP00000359000,…	YWHAH,IPO8,STX6,FAF2,CSE1L,SPCS2,ARCN1,YWHAE,ABCA12,KPNB1,HSPA5,TMEM201,VCP,IPO9,ARHGEF2,EXOC8,STX7,COPA,GBF1,NDC1,YWHAB,EXOSC10,AUP1,IPO7,NSF,UBAC2,XPO1,SUN2,ATG9A,NDUFA13,HSPA8,TOR1AIP1,ZC3H11A,PHB2,TIMM50,RPL26,PCID2,POM121C,EXOC5
GO:0071840	cellular component organization or biogenesis	104	5342	0.16	0.00049	9606.ENSP00000225724,9606.ENSP00000237889,9606.ENSP00000248975,9606.ENSP00000249014,9606.ENSP00000249806,9606.ENSP00000251413,9606.ENSP00000251849,9606.ENSP00000256707,9606.ENSP00000258301,9606.ENSP00000261942,9606.ENSP00000262177,9606.ENSP00000263381,9606.ENSP00000264071,9606.ENSP00000264335,9606.ENSP00000269143,9606.ENSP00000269701,9606.ENSP00000275820,9606.ENSP00000286398,9606.ENSP00000290158,…	GOSR1,NDUFB3,YWHAH,CDC42EP1,CLN6,TUBG1,RAF1,KIDINS220,STX6,FAF2,DNAJB6,WIZ,TUBB4A,YWHAE,AFG3L2,AKAP8,NOM1,SMC2,KPNB1,AMFR,MAP1B,RICTOR,PDS5A,LEMD3,GEMIN2,HLTF,C19orf70,PRKDC,YME1L1,ENSG00000258947,RHOT2,NDUFAF3,SEC16A,CLGN,HAX1,RPS27L,HSD17B13,SUV39H1,BAG5,RIOK3,TMEM201,DNAJB12,DYNC1H1,ADAM15,SMC4,ACSL3,SYCP2,VCP,TFRC,ARHGEF2,EXOC8,CDC73,STX7,PSMD4,NDUFAF4,MDN1,DDX20,EMD,GBF1,ZNHIT6,NDC1,PTPN1,YW…
GO:0006886	intracellular protein transport	28	836	0.4	0.00059	9606.ENSP00000248975,9606.ENSP00000256079,9606.ENSP00000258301,9606.ENSP00000261942,9606.ENSP00000262982,9606.ENSP00000263672,9606.ENSP00000264028,9606.ENSP00000264335,9606.ENSP00000290158,9606.ENSP00000351777,9606.ENSP00000354742,9606.ENSP00000354837,9606.ENSP00000356918,9606.ENSP00000357048,9606.ENSP00000360483,9606.ENSP00000361930,9606.ENSP00000366748,9606.ENSP00000369042,9606.ENSP00000381293,…	YWHAH,IPO8,STX6,FAF2,CSE1L,SPCS2,ARCN1,YWHAE,KPNB1,VCP,IPO9,ARHGEF2,STX7,COPA,NDC1,YWHAB,AUP1,IPO7,NSF,XPO1,NDUFA13,HSPA8,ZC3H11A,PHB2,TIMM50,RPL26,PCID2,POM121C
GO:0055085	transmembrane transport	36	1235	0.34	0.00061	9606.ENSP00000227525,9606.ENSP00000251849,9606.ENSP00000264335,9606.ENSP00000264451,9606.ENSP00000269143,9606.ENSP00000272895,9606.ENSP00000273398,9606.ENSP00000276461,9606.ENSP00000295736,9606.ENSP00000300061,9606.ENSP00000300456,9606.ENSP00000322020,9606.ENSP00000347924,9606.ENSP00000350310,9606.ENSP00000351777,9606.ENSP00000352522,9606.ENSP00000353224,9606.ENSP00000354223,9606.ENSP00000361635,…	TMEM109,RAF1,YWHAE,SLC30A9,AFG3L2,ABCA12,ATP6V1A,ERLIN2,SLC4A7,SCNN1G,SLC27A4,SLC25A22,SFXN4,ATP2B4,VCP,ATP6V1H,TFRC,MPC1,VDAC2,RNF5,ASPH,NEDD4L,SLC25A12,ATP2B1,NDUFA13,VDAC3,HSPA8,ATP2A2,SLC16A1,PHB2,SLC1A5,ATP1A1,TIMM50,SLC25A10,PHB,TMCO1
GO:0007059	chromosome segregation	14	253	0.62	0.00066	9606.ENSP00000269701,9606.ENSP00000286398,9606.ENSP00000290158,9606.ENSP00000303427,9606.ENSP00000308369,9606.ENSP00000341874,9606.ENSP00000349961,9606.ENSP00000350162,9606.ENSP00000360483,9606.ENSP00000380557,9606.ENSP00000387471,9606.ENSP00000418287,9606.ENSP00000433681,9606.ENSP00000441875	AKAP8,SMC2,KPNB1,PDS5A,LEMD3,RIOK3,SMC4,SYCP2,NDC1,AKAP8L,FAM96B,CIAO1,NCAPD3,PHB2
GO:0048193	Golgi vesicle transport	16	325	0.57	0.00066	9606.ENSP00000225724,9606.ENSP00000258301,9606.ENSP00000262812,9606.ENSP00000264028,9606.ENSP00000307275,9606.ENSP00000325827,9606.ENSP00000343435,9606.ENSP00000348965,9606.ENSP00000351777,9606.ENSP00000357048,9606.ENSP00000359000,9606.ENSP00000377390,9606.ENSP00000381293,9606.ENSP00000414202,9606.ENSP00000463393,9606.ENSP00000484855	GOSR1,STX6,COPE,ARCN1,SCAMP3,SEC16A,YIF1B,DYNC1H1,VCP,COPA,GBF1,PPP6R3,NSF,PPP6R1,SEC22B,EXOC5
GO:0006839	mitochondrial transport	13	223	0.64	0.00079	9606.ENSP00000248975,9606.ENSP00000264335,9606.ENSP00000269143,9606.ENSP00000321971,9606.ENSP00000322020,9606.ENSP00000354223,9606.ENSP00000361930,9606.ENSP00000371267,9606.ENSP00000379287,9606.ENSP00000388658,9606.ENSP00000423673,9606.ENSP00000445806,9606.ENSP00000446242	YWHAH,YWHAE,AFG3L2,RHOT2,SLC25A22,MPC1,YWHAB,YWHAQ,YWHAZ,SLC25A12,NDUFA13,TIMM50,SLC25A10
GO:0006950	response to stress	71	3267	0.21	0.00079	9606.ENSP00000157812,9606.ENSP00000162044,9606.ENSP00000203630,9606.ENSP00000219548,9606.ENSP00000227525,9606.ENSP00000251849,9606.ENSP00000254322,9606.ENSP00000259253,9606.ENSP00000261303,9606.ENSP00000261593,9606.ENSP00000261942,9606.ENSP00000264335,9606.ENSP00000264451,9606.ENSP00000269701,9606.ENSP00000273783,9606.ENSP00000276461,9606.ENSP00000287652,9606.ENSP00000290649,9606.ENSP00000294053,…	PSMC4,TMEM161A,MLF2,STUB1,TMEM109,RAF1,DNAJB1,UGGT1,PSMC1,RNF138,FAF2,YWHAE,SLC30A9,AKAP8,EIF2B5,ERLIN2,TATDN2,AMFR,CLPB,HSPA4L,PDIA3,GCN1L1,PTGDR,PDS5A,ADAM17,HSPA6,FANCI,PRKDC,HSPH1,NPEPPS,HSPA5,SP1,RPS27L,SUV39H1,RIOK3,DNAJB12,ADAM15,ATP2B4,VCP,EIF2B3,PJA2,ARHGEF2,PPP1R15B,BAG3,PTPN1,RNF5,HSPA1B,AIF1,AUP1,LGR4,IPO7,RFC3,POLR2B,PRKAR1A,AIMP1,YWHAZ,RBM4,PSMC2,ATP2B1,PSMC6,POLD1,TRIM32,SRPRB,VDAC…
GO:0034613	cellular protein localization	38	1367	0.32	0.00089	9606.ENSP00000248975,9606.ENSP00000256079,9606.ENSP00000258301,9606.ENSP00000261942,9606.ENSP00000262982,9606.ENSP00000263672,9606.ENSP00000264028,9606.ENSP00000264335,9606.ENSP00000272895,9606.ENSP00000290158,9606.ENSP00000324173,9606.ENSP00000344503,9606.ENSP00000351777,9606.ENSP00000354742,9606.ENSP00000354837,9606.ENSP00000355605,9606.ENSP00000356918,9606.ENSP00000357048,9606.ENSP00000359000,…	YWHAH,IPO8,STX6,FAF2,CSE1L,SPCS2,ARCN1,YWHAE,ABCA12,KPNB1,HSPA5,TMEM201,VCP,IPO9,ARHGEF2,EXOC8,STX7,COPA,GBF1,NDC1,YWHAB,AUP1,IPO7,NSF,UBAC2,XPO1,SUN2,ATG9A,NDUFA13,HSPA8,TOR1AIP1,ZC3H11A,PHB2,TIMM50,RPL26,PCID2,POM121C,EXOC5
GO:0060341	regulation of cellular localization	26	766	0.41	0.00089	9606.ENSP00000225724,9606.ENSP00000248975,9606.ENSP00000258301,9606.ENSP00000264335,9606.ENSP00000272895,9606.ENSP00000296755,9606.ENSP00000318687,9606.ENSP00000329002,9606.ENSP00000348965,9606.ENSP00000350012,9606.ENSP00000356918,9606.ENSP00000358081,9606.ENSP00000358857,9606.ENSP00000359000,9606.ENSP00000360683,9606.ENSP00000361930,9606.ENSP00000368767,9606.ENSP00000371267,9606.ENSP00000379287,…	GOSR1,YWHAH,STX6,YWHAE,ABCA12,MAP1B,HSPH1,HAX1,DYNC1H1,ACSL3,STX7,BAG3,EMD,GBF1,PTPN1,YWHAB,ASPH,YWHAQ,YWHAZ,AKAP8L,NEDD4L,UBAC2,XPO1,RBM4,UBR5,ATP2A2
GO:0035967	cellular response to topologically incorrect protein	10	132	0.75	0.00091	9606.ENSP00000219548,9606.ENSP00000259253,9606.ENSP00000287652,9606.ENSP00000290649,9606.ENSP00000324173,9606.ENSP00000345575,9606.ENSP00000351777,9606.ENSP00000360683,9606.ENSP00000364235,9606.ENSP00000418401	STUB1,UGGT1,TATDN2,AMFR,HSPA5,DNAJB12,VCP,PTPN1,RNF5,SRPRB
GO:0051247	positive regulation of protein metabolic process	42	1587	0.3	0.00092	9606.ENSP00000157812,9606.ENSP00000219548,9606.ENSP00000249806,9606.ENSP00000251849,9606.ENSP00000256707,9606.ENSP00000261303,9606.ENSP00000261593,9606.ENSP00000262319,9606.ENSP00000269701,9606.ENSP00000273783,9606.ENSP00000296782,9606.ENSP00000309968,9606.ENSP00000310842,9606.ENSP00000318687,9606.ENSP00000324173,9606.ENSP00000325448,9606.ENSP00000329002,9606.ENSP00000331019,9606.ENSP00000350310,…	PSMC4,STUB1,CLN6,RAF1,KIDINS220,PSMC1,RNF138,TELO2,AKAP8,EIF2B5,RICTOR,ADAM17,FANCI,HSPH1,HSPA5,KARS,HAX1,RPS27L,ATP2B4,VCP,PJA2,ARHGEF2,BAG2,PTPN1,FZD8,MAGED1,AIF1,ASPH,PRKAR1A,AKAP8L,NSF,NEDD4L,PSMC2,PSMC6,TRIM32,NDUFA13,PHB2,MLST8,SEC22B,RPL26,PHB,PSMC3
GO:0044087	regulation of cellular component biogenesis	28	867	0.38	0.00096	9606.ENSP00000157812,9606.ENSP00000219548,9606.ENSP00000246117,9606.ENSP00000249014,9606.ENSP00000251849,9606.ENSP00000254322,9606.ENSP00000261303,9606.ENSP00000262177,9606.ENSP00000264071,9606.ENSP00000296782,9606.ENSP00000329002,9606.ENSP00000338814,9606.ENSP00000341874,9606.ENSP00000348965,9606.ENSP00000351777,9606.ENSP00000354837,9606.ENSP00000361635,9606.ENSP00000364235,9606.ENSP00000364801,…	PSMC4,STUB1,NCLN,CDC42EP1,RAF1,DNAJB1,PSMC1,DNAJB6,TUBB4A,RICTOR,HAX1,BAG5,RIOK3,DYNC1H1,VCP,ARHGEF2,VDAC2,RNF5,HSPA1B,PSMC2,PSMC6,VDAC3,HSPA8,CAND1,MLST8,SEC22B,PDLIM5,PSMC3
GO:0034504	protein localization to nucleus	11	164	0.7	0.00097	9606.ENSP00000256079,9606.ENSP00000262982,9606.ENSP00000290158,9606.ENSP00000344503,9606.ENSP00000354742,9606.ENSP00000369042,9606.ENSP00000384863,9606.ENSP00000385616,9606.ENSP00000435365,9606.ENSP00000441875,9606.ENSP00000481575	IPO8,CSE1L,KPNB1,TMEM201,IPO9,IPO7,XPO1,SUN2,TOR1AIP1,PHB2,POM121C
GO:0071218	cellular response to misfolded protein	5	22	1.23	0.0011	9606.ENSP00000219548,9606.ENSP00000259253,9606.ENSP00000345575,9606.ENSP00000351777,9606.ENSP00000364235	STUB1,UGGT1,DNAJB12,VCP,RNF5
GO:0045862	positive regulation of proteolysis	16	347	0.54	0.0012	9606.ENSP00000157812,9606.ENSP00000219548,9606.ENSP00000249806,9606.ENSP00000261303,9606.ENSP00000261593,9606.ENSP00000325448,9606.ENSP00000331019,9606.ENSP00000351777,9606.ENSP00000359727,9606.ENSP00000368767,9606.ENSP00000391211,9606.ENSP00000401802,9606.ENSP00000408292,9606.ENSP00000423673,9606.ENSP00000479488,9606.ENSP00000481029	PSMC4,STUB1,CLN6,PSMC1,RNF138,KARS,RPS27L,VCP,BAG2,ASPH,PSMC2,PSMC6,TRIM32,NDUFA13,PHB,PSMC3
GO:0016043	cellular component organization	99	5163	0.16	0.0014	9606.ENSP00000225724,9606.ENSP00000237889,9606.ENSP00000248975,9606.ENSP00000249014,9606.ENSP00000249806,9606.ENSP00000251413,9606.ENSP00000251849,9606.ENSP00000256707,9606.ENSP00000258301,9606.ENSP00000261942,9606.ENSP00000262177,9606.ENSP00000263381,9606.ENSP00000264071,9606.ENSP00000264335,9606.ENSP00000269143,9606.ENSP00000269701,9606.ENSP00000286398,9606.ENSP00000290158,9606.ENSP00000290649,…	GOSR1,NDUFB3,YWHAH,CDC42EP1,CLN6,TUBG1,RAF1,KIDINS220,STX6,FAF2,DNAJB6,WIZ,TUBB4A,YWHAE,AFG3L2,AKAP8,SMC2,KPNB1,AMFR,MAP1B,RICTOR,PDS5A,LEMD3,GEMIN2,HLTF,C19orf70,PRKDC,YME1L1,ENSG00000258947,RHOT2,NDUFAF3,SEC16A,CLGN,HAX1,RPS27L,HSD17B13,SUV39H1,BAG5,TMEM201,DNAJB12,DYNC1H1,ADAM15,SMC4,ACSL3,SYCP2,VCP,TFRC,ARHGEF2,EXOC8,CDC73,STX7,PSMD4,NDUFAF4,MDN1,DDX20,EMD,GBF1,ZNHIT6,NDC1,PTPN1,YWHAB,MAP7D1,…
GO:0032268	regulation of cellular protein metabolic process	57	2486	0.24	0.0014	9606.ENSP00000157812,9606.ENSP00000219548,9606.ENSP00000249806,9606.ENSP00000251849,9606.ENSP00000256707,9606.ENSP00000261303,9606.ENSP00000261593,9606.ENSP00000262177,9606.ENSP00000262319,9606.ENSP00000264335,9606.ENSP00000269701,9606.ENSP00000273783,9606.ENSP00000296782,9606.ENSP00000300648,9606.ENSP00000309968,9606.ENSP00000310842,9606.ENSP00000313420,9606.ENSP00000318687,9606.ENSP00000324173,…	PSMC4,STUB1,CLN6,RAF1,KIDINS220,PSMC1,RNF138,DNAJB6,TELO2,YWHAE,AKAP8,EIF2B5,RICTOR,GCN1L1,ADAM17,FANCI,PRKDC,HSPH1,HSPA5,KARS,HAX1,RPS27L,ZGPAT,BAG5,ATP2B4,VCP,PJA2,ARHGEF2,PPP1R15B,BAG2,PTPN1,YWHAB,FZD8,HSPA1B,MAGED1,AIF1,ASPH,IPO7,PRKAR1A,PPP6R3,AKAP8L,UBAC2,RBM4,PSMC2,PSMC6,TRIM32,PPP6R1,NDUFA13,UBR5,RBM4B,PHB2,MLST8,RPL26,FKBP8,PHB,PCID2,PSMC3
GO:0051128	regulation of cellular component organization	54	2306	0.24	0.0014	9606.ENSP00000157812,9606.ENSP00000219548,9606.ENSP00000246117,9606.ENSP00000248975,9606.ENSP00000249014,9606.ENSP00000251849,9606.ENSP00000254322,9606.ENSP00000256707,9606.ENSP00000261303,9606.ENSP00000262177,9606.ENSP00000264071,9606.ENSP00000264335,9606.ENSP00000269701,9606.ENSP00000296755,9606.ENSP00000296782,9606.ENSP00000309968,9606.ENSP00000324173,9606.ENSP00000329002,9606.ENSP00000338814,…	PSMC4,STUB1,NCLN,YWHAH,CDC42EP1,RAF1,DNAJB1,KIDINS220,PSMC1,DNAJB6,TUBB4A,YWHAE,AKAP8,MAP1B,RICTOR,ADAM17,HSPA5,HAX1,BAG5,RIOK3,DYNC1H1,ADAM15,VCP,ARHGEF2,CDC73,BAG3,PTPN1,VDAC2,YWHAB,RNF5,HSPA1B,EXOSC10,ASPH,YWHAQ,PRKAR1A,YWHAZ,AKAP8L,NEDD4L,XPO1,PSMC2,PSMC6,TRIM32,NDUFA13,VDAC3,UBR5,HSPA8,PHB2,CAND1,MLST8,SEC22B,PHB,PCID2,PDLIM5,PSMC3
GO:1901800	positive regulation of proteasomal protein catabolic process	9	112	0.78	0.0014	9606.ENSP00000157812,9606.ENSP00000219548,9606.ENSP00000261303,9606.ENSP00000261593,9606.ENSP00000351777,9606.ENSP00000359727,9606.ENSP00000391211,9606.ENSP00000401802,9606.ENSP00000481029	PSMC4,STUB1,PSMC1,RNF138,VCP,BAG2,PSMC2,PSMC6,PSMC3
GO:0009408	response to heat	8	89	0.83	0.0017	9606.ENSP00000219548,9606.ENSP00000264335,9606.ENSP00000273783,9606.ENSP00000294053,9606.ENSP00000310219,9606.ENSP00000353575,9606.ENSP00000358081,9606.ENSP00000364801	STUB1,YWHAE,EIF2B5,CLPB,HSPA6,EIF2B3,BAG3,HSPA1B
GO:0016032	viral process	21	571	0.44	0.0017	9606.ENSP00000264335,9606.ENSP00000290158,9606.ENSP00000325448,9606.ENSP00000329357,9606.ENSP00000337976,9606.ENSP00000351777,9606.ENSP00000352522,9606.ENSP00000353224,9606.ENSP00000359000,9606.ENSP00000360483,9606.ENSP00000361930,9606.ENSP00000364801,9606.ENSP00000367050,9606.ENSP00000369042,9606.ENSP00000383199,9606.ENSP00000384863,9606.ENSP00000432083,9606.ENSP00000444408,9606.ENSP00000476767,…	YWHAE,KPNB1,KARS,SP1,SUV39H1,VCP,ATP6V1H,TFRC,GBF1,NDC1,YWHAB,HSPA1B,RTN3,IPO7,NEDD4L,XPO1,HSPA8,SLC1A5,FKBP8,PSMC3,POM121C
GO:1900740	positive regulation of protein insertion into mitochondrial membrane involved in apoptotic signaling pathway	5	25	1.18	0.0017	9606.ENSP00000248975,9606.ENSP00000264335,9606.ENSP00000361930,9606.ENSP00000371267,9606.ENSP00000379287	YWHAH,YWHAE,YWHAB,YWHAQ,YWHAZ
GO:0006515	protein quality control for misfolded or incompletely synthesized proteins	5	26	1.16	0.0019	9606.ENSP00000219548,9606.ENSP00000259253,9606.ENSP00000318480,9606.ENSP00000351777,9606.ENSP00000364235	STUB1,UGGT1,YME1L1,VCP,RNF5
GO:0051173	positive regulation of nitrogen compound metabolic process	64	2946	0.21	0.0019	9606.ENSP00000157812,9606.ENSP00000162044,9606.ENSP00000219548,9606.ENSP00000248975,9606.ENSP00000249806,9606.ENSP00000251849,9606.ENSP00000256707,9606.ENSP00000261303,9606.ENSP00000261332,9606.ENSP00000261593,9606.ENSP00000262319,9606.ENSP00000263381,9606.ENSP00000264451,9606.ENSP00000269701,9606.ENSP00000273783,9606.ENSP00000276461,9606.ENSP00000290524,9606.ENSP00000294740,9606.ENSP00000296782,…	PSMC4,TMEM161A,STUB1,YWHAH,CLN6,RAF1,KIDINS220,PSMC1,ZNF24,RNF138,TELO2,WIZ,SLC30A9,AKAP8,EIF2B5,ERLIN2,RFX5,ZNF281,RICTOR,GCN1L1,ATOH8,HLTF,ADAM17,FANCI,PRKDC,HSPH1,HSPA5,KARS,HAX1,SP1,RPS27L,ACSL3,ATP2B4,VCP,TFRC,PJA2,ARHGEF2,CDC73,BAG2,PTPN1,FZD8,MAGED1,AIF1,LGR4,ASPH,RFC3,PRKAR1A,ZNF143,AKAP8L,NSF,NEDD4L,PSMC2,PSMC6,TRIM32,NDUFA13,HSPA8,PHB2,CAND1,MLST8,SEC22B,RPL26,PHB,PCID2,PSMC3
GO:0010604	positive regulation of macromolecule metabolic process	66	3081	0.21	0.0021	9606.ENSP00000157812,9606.ENSP00000162044,9606.ENSP00000219548,9606.ENSP00000248975,9606.ENSP00000249806,9606.ENSP00000251849,9606.ENSP00000256707,9606.ENSP00000261303,9606.ENSP00000261332,9606.ENSP00000261593,9606.ENSP00000262319,9606.ENSP00000263381,9606.ENSP00000264451,9606.ENSP00000269701,9606.ENSP00000273783,9606.ENSP00000276461,9606.ENSP00000290524,9606.ENSP00000294740,9606.ENSP00000296782,…	PSMC4,TMEM161A,STUB1,YWHAH,CLN6,RAF1,KIDINS220,PSMC1,ZNF24,RNF138,TELO2,WIZ,SLC30A9,AKAP8,EIF2B5,ERLIN2,RFX5,ZNF281,RICTOR,GCN1L1,ATOH8,HLTF,ADAM17,FANCI,PRKDC,HSPH1,HSPA5,KARS,HAX1,SP1,RPS27L,ATP2B4,VCP,TFRC,PJA2,ARHGEF2,CDC73,BAG2,PTPN1,FZD8,HSPA1B,MAGED1,AIF1,LGR4,ASPH,RFC3,PRKAR1A,ZNF143,AKAP8L,NSF,NEDD4L,PSMC2,PSMC6,TRIM32,NDUFA13,UBR5,HSPA8,RBM4B,PHB2,CAND1,MLST8,SEC22B,RPL26,PHB,PCID2,PSMC3
GO:0032270	positive regulation of cellular protein metabolic process	39	1496	0.29	0.0021	9606.ENSP00000157812,9606.ENSP00000219548,9606.ENSP00000249806,9606.ENSP00000251849,9606.ENSP00000256707,9606.ENSP00000261303,9606.ENSP00000261593,9606.ENSP00000262319,9606.ENSP00000269701,9606.ENSP00000273783,9606.ENSP00000296782,9606.ENSP00000309968,9606.ENSP00000310842,9606.ENSP00000318687,9606.ENSP00000324173,9606.ENSP00000325448,9606.ENSP00000329002,9606.ENSP00000331019,9606.ENSP00000350310,…	PSMC4,STUB1,CLN6,RAF1,KIDINS220,PSMC1,RNF138,TELO2,AKAP8,EIF2B5,RICTOR,ADAM17,FANCI,HSPH1,HSPA5,KARS,HAX1,RPS27L,ATP2B4,VCP,PJA2,ARHGEF2,BAG2,PTPN1,FZD8,MAGED1,AIF1,ASPH,PRKAR1A,AKAP8L,PSMC2,PSMC6,TRIM32,NDUFA13,PHB2,MLST8,RPL26,PHB,PSMC3
GO:0034605	cellular response to heat	6	45	1	0.0021	9606.ENSP00000219548,9606.ENSP00000264335,9606.ENSP00000294053,9606.ENSP00000310219,9606.ENSP00000358081,9606.ENSP00000364801	STUB1,YWHAE,CLPB,HSPA6,BAG3,HSPA1B
GO:0009893	positive regulation of metabolic process	69	3280	0.2	0.0022	9606.ENSP00000157812,9606.ENSP00000162044,9606.ENSP00000219548,9606.ENSP00000248975,9606.ENSP00000249806,9606.ENSP00000251849,9606.ENSP00000256707,9606.ENSP00000261303,9606.ENSP00000261332,9606.ENSP00000261593,9606.ENSP00000262319,9606.ENSP00000262554,9606.ENSP00000263381,9606.ENSP00000264451,9606.ENSP00000269701,9606.ENSP00000273783,9606.ENSP00000276461,9606.ENSP00000290524,9606.ENSP00000294740,…	PSMC4,TMEM161A,STUB1,YWHAH,CLN6,RAF1,KIDINS220,PSMC1,ZNF24,RNF138,TELO2,SPTLC1,WIZ,SLC30A9,AKAP8,EIF2B5,ERLIN2,RFX5,ZNF281,RICTOR,GCN1L1,ATOH8,HLTF,ADAM17,FANCI,PRKDC,HSPH1,HSPA5,KARS,HAX1,SP1,RPS27L,HSD17B13,ACSL3,ATP2B4,VCP,TFRC,PJA2,ARHGEF2,CDC73,BAG2,PTPN1,FZD8,HSPA1B,MAGED1,AIF1,LGR4,ASPH,RFC3,PRKAR1A,ZNF143,AKAP8L,NSF,NEDD4L,PSMC2,PSMC6,TRIM32,NDUFA13,UBR5,HSPA8,RBM4B,PHB2,CAND1,MLST8,SEC22…
GO:0051170	import into nucleus	9	122	0.74	0.0022	9606.ENSP00000256079,9606.ENSP00000262982,9606.ENSP00000290158,9606.ENSP00000308533,9606.ENSP00000354742,9606.ENSP00000358716,9606.ENSP00000369042,9606.ENSP00000441875,9606.ENSP00000481575	IPO8,CSE1L,KPNB1,GEMIN2,IPO9,DDX20,IPO7,PHB2,POM121C
GO:0061136	regulation of proteasomal protein catabolic process	11	185	0.65	0.0022	9606.ENSP00000157812,9606.ENSP00000219548,9606.ENSP00000261303,9606.ENSP00000261593,9606.ENSP00000338814,9606.ENSP00000351777,9606.ENSP00000359727,9606.ENSP00000383911,9606.ENSP00000391211,9606.ENSP00000401802,9606.ENSP00000481029	PSMC4,STUB1,PSMC1,RNF138,BAG5,VCP,BAG2,UBAC2,PSMC2,PSMC6,PSMC3
GO:0010243	response to organonitrogen compound	27	876	0.36	0.0023	9606.ENSP00000157812,9606.ENSP00000219548,9606.ENSP00000259253,9606.ENSP00000261303,9606.ENSP00000261942,9606.ENSP00000273398,9606.ENSP00000273783,9606.ENSP00000276461,9606.ENSP00000290649,9606.ENSP00000313420,9606.ENSP00000324173,9606.ENSP00000329357,9606.ENSP00000345575,9606.ENSP00000350310,9606.ENSP00000351777,9606.ENSP00000352522,9606.ENSP00000353575,9606.ENSP00000354837,9606.ENSP00000360683,…	PSMC4,STUB1,UGGT1,PSMC1,FAF2,ATP6V1A,EIF2B5,ERLIN2,AMFR,PRKDC,HSPA5,SP1,DNAJB12,ATP2B4,VCP,ATP6V1H,EIF2B3,ARHGEF2,PTPN1,RNF5,AIF1,AUP1,ASPH,PRKAR1A,PSMC2,PSMC6,PSMC3
GO:0010256	endomembrane system organization	15	337	0.52	0.0025	9606.ENSP00000258301,9606.ENSP00000308369,9606.ENSP00000325827,9606.ENSP00000338814,9606.ENSP00000344503,9606.ENSP00000355605,9606.ENSP00000358857,9606.ENSP00000359000,9606.ENSP00000367050,9606.ENSP00000379287,9606.ENSP00000380557,9606.ENSP00000380785,9606.ENSP00000385616,9606.ENSP00000435365,9606.ENSP00000440045	STX6,LEMD3,SEC16A,BAG5,TMEM201,EXOC8,EMD,GBF1,RTN3,YWHAZ,AKAP8L,HOOK2,SUN2,TOR1AIP1,ATP2A2
GO:2001243	negative regulation of intrinsic apoptotic signaling pathway	8	96	0.8	0.0025	9606.ENSP00000162044,9606.ENSP00000318687,9606.ENSP00000338814,9606.ENSP00000354837,9606.ENSP00000360683,9606.ENSP00000361635,9606.ENSP00000408292,9606.ENSP00000423673	TMEM161A,HSPH1,BAG5,ARHGEF2,PTPN1,VDAC2,TRIM32,NDUFA13
GO:1901698	response to nitrogen compound	29	988	0.34	0.0027	9606.ENSP00000157812,9606.ENSP00000219548,9606.ENSP00000259253,9606.ENSP00000261303,9606.ENSP00000261942,9606.ENSP00000273398,9606.ENSP00000273783,9606.ENSP00000276461,9606.ENSP00000290649,9606.ENSP00000313420,9606.ENSP00000324173,9606.ENSP00000329357,9606.ENSP00000341874,9606.ENSP00000345575,9606.ENSP00000350310,9606.ENSP00000351777,9606.ENSP00000352522,9606.ENSP00000353575,9606.ENSP00000354837,…	PSMC4,STUB1,UGGT1,PSMC1,FAF2,ATP6V1A,EIF2B5,ERLIN2,AMFR,PRKDC,HSPA5,SP1,RIOK3,DNAJB12,ATP2B4,VCP,ATP6V1H,EIF2B3,ARHGEF2,PTPN1,RNF5,AIF1,AUP1,ASPH,PRKAR1A,PSMC2,PSMC6,DICER1,PSMC3
GO:0006913	nucleocytoplasmic transport	13	263	0.57	0.0028	9606.ENSP00000256079,9606.ENSP00000262982,9606.ENSP00000290158,9606.ENSP00000308533,9606.ENSP00000354742,9606.ENSP00000358716,9606.ENSP00000360483,9606.ENSP00000369042,9606.ENSP00000384863,9606.ENSP00000438527,9606.ENSP00000441875,9606.ENSP00000479494,9606.ENSP00000481575	IPO8,CSE1L,KPNB1,GEMIN2,IPO9,DDX20,NDC1,IPO7,XPO1,ZC3H11A,PHB2,PCID2,POM121C
GO:0034220	ion transmembrane transport	29	995	0.34	0.003	9606.ENSP00000227525,9606.ENSP00000251849,9606.ENSP00000264335,9606.ENSP00000264451,9606.ENSP00000269143,9606.ENSP00000273398,9606.ENSP00000295736,9606.ENSP00000300061,9606.ENSP00000300456,9606.ENSP00000322020,9606.ENSP00000347924,9606.ENSP00000350310,9606.ENSP00000352522,9606.ENSP00000353224,9606.ENSP00000354223,9606.ENSP00000361635,9606.ENSP00000368767,9606.ENSP00000383199,9606.ENSP00000388658,…	TMEM109,RAF1,YWHAE,SLC30A9,AFG3L2,ATP6V1A,SLC4A7,SCNN1G,SLC27A4,SLC25A22,SFXN4,ATP2B4,ATP6V1H,TFRC,MPC1,VDAC2,ASPH,NEDD4L,SLC25A12,ATP2B1,VDAC3,ATP2A2,SLC16A1,PHB2,SLC1A5,ATP1A1,SLC25A10,PHB,TMCO1
GO:0007049	cell cycle	34	1263	0.3	0.0031	9606.ENSP00000251413,9606.ENSP00000262293,9606.ENSP00000264071,9606.ENSP00000264335,9606.ENSP00000269701,9606.ENSP00000286398,9606.ENSP00000290158,9606.ENSP00000303427,9606.ENSP00000308369,9606.ENSP00000310842,9606.ENSP00000313420,9606.ENSP00000320295,9606.ENSP00000331019,9606.ENSP00000337976,9606.ENSP00000342778,9606.ENSP00000348965,9606.ENSP00000349961,9606.ENSP00000350162,9606.ENSP00000354837,…	TUBG1,PRR11,TUBB4A,YWHAE,AKAP8,SMC2,KPNB1,PDS5A,LEMD3,FANCI,PRKDC,ENSG00000258947,RPS27L,SUV39H1,PPM1G,DYNC1H1,SMC4,SYCP2,ARHGEF2,CDC73,EMD,NDC1,RFC3,PRKAR1A,MLF1,HELLS,AKAP8L,SUN2,POLD1,NCAPD3,SLC16A1,PHB2,MLST8,RPL26
GO:0009628	response to abiotic stimulus	30	1052	0.33	0.0031	9606.ENSP00000162044,9606.ENSP00000219548,9606.ENSP00000227525,9606.ENSP00000251849,9606.ENSP00000264335,9606.ENSP00000273398,9606.ENSP00000273783,9606.ENSP00000294053,9606.ENSP00000309968,9606.ENSP00000310219,9606.ENSP00000313420,9606.ENSP00000320324,9606.ENSP00000324173,9606.ENSP00000325448,9606.ENSP00000337976,9606.ENSP00000350310,9606.ENSP00000353094,9606.ENSP00000353575,9606.ENSP00000354837,…	TMEM161A,STUB1,TMEM109,RAF1,YWHAE,ATP6V1A,EIF2B5,CLPB,ADAM17,HSPA6,PRKDC,NPEPPS,HSPA5,KARS,SUV39H1,ATP2B4,SDF4,EIF2B3,ARHGEF2,BAG3,HSPA1B,AIF1,RBM4,ATP2B1,POLD1,TRIM32,RBM4B,PHB2,ATP1A1,RPL26
GO:0051656	establishment of organelle localization	16	387	0.49	0.0031	9606.ENSP00000290158,9606.ENSP00000296755,9606.ENSP00000308369,9606.ENSP00000321971,9606.ENSP00000325827,9606.ENSP00000344503,9606.ENSP00000348965,9606.ENSP00000354837,9606.ENSP00000359000,9606.ENSP00000377390,9606.ENSP00000379287,9606.ENSP00000381293,9606.ENSP00000384863,9606.ENSP00000385616,9606.ENSP00000414202,9606.ENSP00000463393	KPNB1,MAP1B,LEMD3,RHOT2,SEC16A,TMEM201,DYNC1H1,ARHGEF2,GBF1,PPP6R3,YWHAZ,NSF,XPO1,SUN2,PPP6R1,SEC22B
GO:0098813	nuclear chromosome segregation	11	196	0.62	0.0031	9606.ENSP00000269701,9606.ENSP00000286398,9606.ENSP00000290158,9606.ENSP00000303427,9606.ENSP00000308369,9606.ENSP00000349961,9606.ENSP00000350162,9606.ENSP00000360483,9606.ENSP00000380557,9606.ENSP00000433681,9606.ENSP00000441875	AKAP8,SMC2,KPNB1,PDS5A,LEMD3,SMC4,SYCP2,NDC1,AKAP8L,NCAPD3,PHB2
GO:0019725	cellular homeostasis	25	806	0.37	0.0034	9606.ENSP00000249806,9606.ENSP00000251849,9606.ENSP00000260385,9606.ENSP00000264335,9606.ENSP00000264451,9606.ENSP00000269143,9606.ENSP00000272895,9606.ENSP00000273398,9606.ENSP00000295736,9606.ENSP00000300289,9606.ENSP00000321971,9606.ENSP00000350310,9606.ENSP00000352522,9606.ENSP00000353224,9606.ENSP00000365007,9606.ENSP00000368767,9606.ENSP00000369411,9606.ENSP00000383199,9606.ENSP00000392043,…	CLN6,RAF1,RMDN3,YWHAE,SLC30A9,AFG3L2,ABCA12,ATP6V1A,SLC4A7,PDIA3,RHOT2,ATP2B4,ATP6V1H,TFRC,DNAJC16,ASPH,RFC3,NEDD4L,ATP2B1,POLD1,TRIM32,ATP2A2,CAND1,ATP1A1,TMCO1
GO:0006998	nuclear envelope organization	6	52	0.94	0.0035	9606.ENSP00000308369,9606.ENSP00000344503,9606.ENSP00000358857,9606.ENSP00000380557,9606.ENSP00000385616,9606.ENSP00000435365	LEMD3,TMEM201,EMD,AKAP8L,SUN2,TOR1AIP1
GO:0030968	endoplasmic reticulum unfolded protein response	8	103	0.77	0.0035	9606.ENSP00000219548,9606.ENSP00000259253,9606.ENSP00000287652,9606.ENSP00000290649,9606.ENSP00000324173,9606.ENSP00000351777,9606.ENSP00000360683,9606.ENSP00000418401	STUB1,UGGT1,TATDN2,AMFR,HSPA5,VCP,PTPN1,SRPRB
GO:0010032	meiotic chromosome condensation	3	5	1.65	0.0036	9606.ENSP00000286398,9606.ENSP00000349961,9606.ENSP00000433681	SMC2,SMC4,NCAPD3
GO:0031323	regulation of cellular metabolic process	110	6082	0.13	0.0036	9606.ENSP00000157812,9606.ENSP00000162044,9606.ENSP00000219548,9606.ENSP00000248975,9606.ENSP00000249806,9606.ENSP00000251849,9606.ENSP00000253048,9606.ENSP00000254322,9606.ENSP00000256707,9606.ENSP00000261303,9606.ENSP00000261332,9606.ENSP00000261593,9606.ENSP00000262177,9606.ENSP00000262319,9606.ENSP00000262525,9606.ENSP00000262554,9606.ENSP00000263346,9606.ENSP00000263381,9606.ENSP00000264335,…	PSMC4,TMEM161A,STUB1,YWHAH,CLN6,RAF1,ZC3H4,DNAJB1,KIDINS220,PSMC1,ZNF24,RNF138,DNAJB6,TELO2,ZNF629,SPTLC1,TCF25,WIZ,YWHAE,SLC30A9,BTAF1,AKAP8,ATP6V1A,EIF2B5,ERLIN2,RFX5,ZNF281,RICTOR,GCN1L1,PDS5A,ATOH8,LEMD3,ZBTB21,HLTF,ADAM17,FANCI,PRKDC,HSPH1,HSPA5,SAV1,KARS,HAX1,SP1,RPS27L,ZGPAT,ZKSCAN8,EXOC7,SUV39H1,BAG5,GTF3C1,ACSL3,ATP2B4,VCP,ATP6V1H,TFRC,PJA2,ARHGEF2,EXOC8,PPP1R15B,CDC73,BAG3,DDX20,BAG2,PT…
GO:0050821	protein stabilization	10	166	0.65	0.0036	9606.ENSP00000246117,9606.ENSP00000262319,9606.ENSP00000263381,9606.ENSP00000324729,9606.ENSP00000338814,9606.ENSP00000358081,9606.ENSP00000359727,9606.ENSP00000364801,9606.ENSP00000441875,9606.ENSP00000479488	NCLN,TELO2,WIZ,SAV1,BAG5,BAG3,BAG2,HSPA1B,PHB2,PHB
GO:0009896	positive regulation of catabolic process	16	399	0.48	0.0039	9606.ENSP00000157812,9606.ENSP00000219548,9606.ENSP00000261303,9606.ENSP00000261593,9606.ENSP00000262554,9606.ENSP00000351777,9606.ENSP00000359727,9606.ENSP00000360683,9606.ENSP00000381293,9606.ENSP00000383199,9606.ENSP00000391211,9606.ENSP00000401802,9606.ENSP00000408292,9606.ENSP00000423673,9606.ENSP00000463393,9606.ENSP00000481029	PSMC4,STUB1,PSMC1,RNF138,SPTLC1,VCP,BAG2,PTPN1,NSF,NEDD4L,PSMC2,PSMC6,TRIM32,NDUFA13,SEC22B,PSMC3
GO:0019222	regulation of metabolic process	116	6516	0.13	0.0039	9606.ENSP00000157812,9606.ENSP00000162044,9606.ENSP00000219548,9606.ENSP00000248975,9606.ENSP00000249806,9606.ENSP00000251849,9606.ENSP00000253048,9606.ENSP00000254322,9606.ENSP00000256079,9606.ENSP00000256707,9606.ENSP00000261303,9606.ENSP00000261332,9606.ENSP00000261593,9606.ENSP00000262177,9606.ENSP00000262319,9606.ENSP00000262525,9606.ENSP00000262554,9606.ENSP00000263346,9606.ENSP00000263381,…	PSMC4,TMEM161A,STUB1,YWHAH,CLN6,RAF1,ZC3H4,DNAJB1,IPO8,KIDINS220,PSMC1,ZNF24,RNF138,DNAJB6,TELO2,ZNF629,SPTLC1,TCF25,WIZ,YWHAE,SLC30A9,PSMD3,BTAF1,AKAP8,ATP6V1A,EIF2B5,ERLIN2,KPNB1,RFX5,ZNF281,RICTOR,GCN1L1,PDS5A,ATOH8,LEMD3,ZBTB21,HLTF,ADAM17,FANCI,PRKDC,HSPH1,HSPA5,SAV1,KARS,HAX1,SP1,RPS27L,ZGPAT,ZKSCAN8,HSD17B13,EXOC7,SUV39H1,BAG5,GTF3C1,ACSL3,ATP2B4,VCP,ATP6V1H,TFRC,PJA2,ARHGEF2,EXOC8,PPP1R15…
GO:0031334	positive regulation of protein complex assembly	12	241	0.57	0.0041	9606.ENSP00000157812,9606.ENSP00000219548,9606.ENSP00000249014,9606.ENSP00000261303,9606.ENSP00000296782,9606.ENSP00000351777,9606.ENSP00000364801,9606.ENSP00000391211,9606.ENSP00000401802,9606.ENSP00000442318,9606.ENSP00000456405,9606.ENSP00000481029	PSMC4,STUB1,CDC42EP1,PSMC1,RICTOR,VCP,HSPA1B,PSMC2,PSMC6,CAND1,MLST8,PSMC3
GO:0090083	regulation of inclusion body assembly	4	17	1.25	0.0043	9606.ENSP00000254322,9606.ENSP00000262177,9606.ENSP00000338814,9606.ENSP00000364801	DNAJB1,DNAJB6,BAG5,HSPA1B
GO:0006984	ER-nucleus signaling pathway	5	34	1.04	0.0044	9606.ENSP00000276461,9606.ENSP00000324173,9606.ENSP00000356156,9606.ENSP00000440045,9606.ENSP00000480514	ERLIN2,HSPA5,PPP1R15B,ATP2A2,TMCO1
GO:0043687	post-translational protein modification	15	365	0.49	0.0047	9606.ENSP00000054950,9606.ENSP00000157812,9606.ENSP00000261303,9606.ENSP00000264639,9606.ENSP00000271308,9606.ENSP00000357879,9606.ENSP00000367265,9606.ENSP00000378725,9606.ENSP00000391211,9606.ENSP00000401802,9606.ENSP00000414359,9606.ENSP00000438248,9606.ENSP00000442318,9606.ENSP00000481029,9606.ENSP00000483236	RCN1,PSMC4,PSMC1,PSMD3,PSMA5,PSMD4,CKAP4,KTN1,PSMC2,PSMC6,PSMA1,CALU,CAND1,PSMC3,DCAF7
GO:0016192	vesicle-mediated transport	41	1699	0.26	0.0052	9606.ENSP00000225724,9606.ENSP00000247461,9606.ENSP00000258301,9606.ENSP00000260762,9606.ENSP00000261942,9606.ENSP00000262812,9606.ENSP00000264028,9606.ENSP00000264639,9606.ENSP00000271308,9606.ENSP00000272895,9606.ENSP00000290158,9606.ENSP00000307275,9606.ENSP00000310219,9606.ENSP00000318687,9606.ENSP00000325827,9606.ENSP00000334100,9606.ENSP00000343435,9606.ENSP00000348965,9606.ENSP00000351777,…	GOSR1,CANX,STX6,EXOC6,FAF2,COPE,ARCN1,PSMD3,PSMA5,ABCA12,KPNB1,SCAMP3,HSPA6,HSPH1,SEC16A,EXOC7,YIF1B,DYNC1H1,VCP,ATP6V1H,SDF4,TFRC,EXOC8,STX7,COPA,GBF1,HSPA1B,AIF1,RTN3,CKAP4,PPP6R3,HOOK2,NSF,PSMC2,DDOST,PPP6R1,HSPA8,CAND1,SEC22B,PSMC3,EXOC5
GO:0032386	regulation of intracellular transport	14	335	0.5	0.0063	9606.ENSP00000264335,9606.ENSP00000296755,9606.ENSP00000329002,9606.ENSP00000348965,9606.ENSP00000358081,9606.ENSP00000358857,9606.ENSP00000360683,9606.ENSP00000368767,9606.ENSP00000380557,9606.ENSP00000383911,9606.ENSP00000384863,9606.ENSP00000386894,9606.ENSP00000429084,9606.ENSP00000440045	YWHAE,MAP1B,HAX1,DYNC1H1,BAG3,EMD,PTPN1,ASPH,AKAP8L,UBAC2,XPO1,RBM4,UBR5,ATP2A2
GO:0032880	regulation of protein localization	26	901	0.34	0.0065	9606.ENSP00000248975,9606.ENSP00000258301,9606.ENSP00000262177,9606.ENSP00000264335,9606.ENSP00000272895,9606.ENSP00000318687,9606.ENSP00000325448,9606.ENSP00000329002,9606.ENSP00000350012,9606.ENSP00000356918,9606.ENSP00000358081,9606.ENSP00000358857,9606.ENSP00000359000,9606.ENSP00000360683,9606.ENSP00000361930,9606.ENSP00000368516,9606.ENSP00000368767,9606.ENSP00000371267,9606.ENSP00000379287,…	YWHAH,STX6,DNAJB6,YWHAE,ABCA12,HSPH1,KARS,HAX1,ACSL3,STX7,BAG3,EMD,GBF1,PTPN1,YWHAB,LGR4,ASPH,YWHAQ,YWHAZ,AKAP8L,NEDD4L,UBAC2,XPO1,UBR5,HSPA8,SLC16A1
GO:0080090	regulation of primary metabolic process	107	5982	0.13	0.0067	9606.ENSP00000157812,9606.ENSP00000162044,9606.ENSP00000219548,9606.ENSP00000248975,9606.ENSP00000249806,9606.ENSP00000251849,9606.ENSP00000253048,9606.ENSP00000254322,9606.ENSP00000256707,9606.ENSP00000261303,9606.ENSP00000261332,9606.ENSP00000261593,9606.ENSP00000262177,9606.ENSP00000262319,9606.ENSP00000262525,9606.ENSP00000263346,9606.ENSP00000263381,9606.ENSP00000264335,9606.ENSP00000264451,…	PSMC4,TMEM161A,STUB1,YWHAH,CLN6,RAF1,ZC3H4,DNAJB1,KIDINS220,PSMC1,ZNF24,RNF138,DNAJB6,TELO2,ZNF629,TCF25,WIZ,YWHAE,SLC30A9,PSMD3,BTAF1,AKAP8,EIF2B5,ERLIN2,KPNB1,RFX5,ZNF281,RICTOR,GCN1L1,PDS5A,ATOH8,LEMD3,ZBTB21,HLTF,ADAM17,FANCI,PRKDC,HSPH1,HSPA5,SAV1,KARS,HAX1,SP1,RPS27L,ZGPAT,ZKSCAN8,HSD17B13,SUV39H1,BAG5,GTF3C1,ACSL3,ATP2B4,VCP,TFRC,PJA2,ARHGEF2,PPP1R15B,CDC73,BAG3,DDX20,BAG2,PTPN1,YWHAB,FZD8…
GO:0017038	protein import	9	150	0.65	0.0069	9606.ENSP00000256079,9606.ENSP00000262982,9606.ENSP00000290158,9606.ENSP00000354742,9606.ENSP00000369042,9606.ENSP00000423673,9606.ENSP00000441875,9606.ENSP00000445806,9606.ENSP00000481575	IPO8,CSE1L,KPNB1,IPO9,IPO7,NDUFA13,PHB2,TIMM50,POM121C
GO:0031325	positive regulation of cellular metabolic process	63	3060	0.19	0.0069	9606.ENSP00000157812,9606.ENSP00000162044,9606.ENSP00000219548,9606.ENSP00000248975,9606.ENSP00000249806,9606.ENSP00000251849,9606.ENSP00000256707,9606.ENSP00000261303,9606.ENSP00000261332,9606.ENSP00000261593,9606.ENSP00000262319,9606.ENSP00000262554,9606.ENSP00000263381,9606.ENSP00000264451,9606.ENSP00000269701,9606.ENSP00000273783,9606.ENSP00000276461,9606.ENSP00000290524,9606.ENSP00000294740,…	PSMC4,TMEM161A,STUB1,YWHAH,CLN6,RAF1,KIDINS220,PSMC1,ZNF24,RNF138,TELO2,SPTLC1,WIZ,SLC30A9,AKAP8,EIF2B5,ERLIN2,RFX5,ZNF281,RICTOR,GCN1L1,ATOH8,HLTF,ADAM17,FANCI,PRKDC,HSPH1,HSPA5,KARS,HAX1,SP1,RPS27L,ACSL3,ATP2B4,VCP,TFRC,PJA2,ARHGEF2,CDC73,BAG2,PTPN1,FZD8,MAGED1,AIF1,LGR4,ASPH,RFC3,PRKAR1A,ZNF143,AKAP8L,NSF,PSMC2,PSMC6,TRIM32,NDUFA13,HSPA8,PHB2,CAND1,MLST8,RPL26,PHB,PCID2,PSMC3
GO:0042981	regulation of apoptotic process	37	1501	0.27	0.0069	9606.ENSP00000162044,9606.ENSP00000248975,9606.ENSP00000251849,9606.ENSP00000262177,9606.ENSP00000264335,9606.ENSP00000273783,9606.ENSP00000300289,9606.ENSP00000309968,9606.ENSP00000313420,9606.ENSP00000318480,9606.ENSP00000318687,9606.ENSP00000324173,9606.ENSP00000324729,9606.ENSP00000329002,9606.ENSP00000331019,9606.ENSP00000338814,9606.ENSP00000350162,9606.ENSP00000351777,9606.ENSP00000354837,…	TMEM161A,YWHAH,RAF1,DNAJB6,YWHAE,EIF2B5,PDIA3,ADAM17,PRKDC,YME1L1,HSPH1,HSPA5,SAV1,HAX1,RPS27L,BAG5,SYCP2,VCP,ARHGEF2,CDC73,BAG3,DDX20,PTPN1,VDAC2,YWHAB,HSPA1B,MAGED1,AIF1,YWHAQ,YWHAZ,TRIM32,NDUFA13,PHB2,RPL26,FKBP8,PHB,PCID2
GO:0018279	protein N-linked glycosylation via asparagine	5	39	0.98	0.007	9606.ENSP00000237530,9606.ENSP00000259253,9606.ENSP00000296255,9606.ENSP00000351777,9606.ENSP00000399457	RPN2,UGGT1,RPN1,VCP,DDOST
GO:0009266	response to temperature stimulus	9	155	0.64	0.0084	9606.ENSP00000219548,9606.ENSP00000264335,9606.ENSP00000273783,9606.ENSP00000294053,9606.ENSP00000310219,9606.ENSP00000353575,9606.ENSP00000358081,9606.ENSP00000364801,9606.ENSP00000392043	STUB1,YWHAE,EIF2B5,CLPB,HSPA6,EIF2B3,BAG3,HSPA1B,ATP2B1
GO:0046825	regulation of protein export from nucleus	5	41	0.96	0.0084	9606.ENSP00000264335,9606.ENSP00000358081,9606.ENSP00000358857,9606.ENSP00000380557,9606.ENSP00000384863	YWHAE,BAG3,EMD,AKAP8L,XPO1
GO:0000819	sister chromatid segregation	8	123	0.69	0.0086	9606.ENSP00000269701,9606.ENSP00000286398,9606.ENSP00000290158,9606.ENSP00000303427,9606.ENSP00000349961,9606.ENSP00000380557,9606.ENSP00000433681,9606.ENSP00000441875	AKAP8,SMC2,KPNB1,PDS5A,SMC4,AKAP8L,NCAPD3,PHB2
GO:0006901	vesicle coating	6	65	0.84	0.0086	9606.ENSP00000325827,9606.ENSP00000359000,9606.ENSP00000377390,9606.ENSP00000381293,9606.ENSP00000414202,9606.ENSP00000463393	SEC16A,GBF1,PPP6R3,NSF,PPP6R1,SEC22B
GO:0010941	regulation of cell death	39	1638	0.25	0.0086	9606.ENSP00000162044,9606.ENSP00000227525,9606.ENSP00000248975,9606.ENSP00000251849,9606.ENSP00000261303,9606.ENSP00000262177,9606.ENSP00000264335,9606.ENSP00000273783,9606.ENSP00000300289,9606.ENSP00000309968,9606.ENSP00000313420,9606.ENSP00000318480,9606.ENSP00000318687,9606.ENSP00000324173,9606.ENSP00000324729,9606.ENSP00000329002,9606.ENSP00000331019,9606.ENSP00000338814,9606.ENSP00000350162,…	TMEM161A,TMEM109,YWHAH,RAF1,PSMC1,DNAJB6,YWHAE,EIF2B5,PDIA3,ADAM17,PRKDC,YME1L1,HSPH1,HSPA5,SAV1,HAX1,RPS27L,BAG5,SYCP2,VCP,ARHGEF2,CDC73,BAG3,DDX20,PTPN1,VDAC2,YWHAB,HSPA1B,MAGED1,AIF1,YWHAQ,YWHAZ,TRIM32,NDUFA13,PHB2,RPL26,FKBP8,PHB,PCID2
GO:0051171	regulation of nitrogen compound metabolic process	104	5827	0.13	0.0089	9606.ENSP00000157812,9606.ENSP00000162044,9606.ENSP00000219548,9606.ENSP00000248975,9606.ENSP00000249806,9606.ENSP00000251849,9606.ENSP00000253048,9606.ENSP00000254322,9606.ENSP00000256707,9606.ENSP00000261303,9606.ENSP00000261332,9606.ENSP00000261593,9606.ENSP00000262177,9606.ENSP00000262319,9606.ENSP00000262525,9606.ENSP00000263346,9606.ENSP00000263381,9606.ENSP00000264335,9606.ENSP00000264451,…	PSMC4,TMEM161A,STUB1,YWHAH,CLN6,RAF1,ZC3H4,DNAJB1,KIDINS220,PSMC1,ZNF24,RNF138,DNAJB6,TELO2,ZNF629,TCF25,WIZ,YWHAE,SLC30A9,PSMD3,BTAF1,AKAP8,EIF2B5,ERLIN2,RFX5,ZNF281,RICTOR,GCN1L1,PDS5A,ATOH8,LEMD3,ZBTB21,HLTF,ADAM17,FANCI,PRKDC,HSPH1,HSPA5,SAV1,KARS,HAX1,SP1,RPS27L,ZGPAT,ZKSCAN8,SUV39H1,BAG5,GTF3C1,ACSL3,ATP2B4,VCP,TFRC,PJA2,ARHGEF2,PPP1R15B,CDC73,BAG3,DDX20,BAG2,PTPN1,YWHAB,FZD8,HSPA1B,MAGED1,…
GO:0070192	chromosome organization involved in meiotic cell cycle	6	67	0.83	0.0096	9606.ENSP00000286398,9606.ENSP00000308369,9606.ENSP00000349961,9606.ENSP00000350162,9606.ENSP00000360483,9606.ENSP00000433681	SMC2,LEMD3,SMC4,SYCP2,NDC1,NCAPD3
GO:0140056	organelle localization by membrane tethering	9	159	0.63	0.0096	9606.ENSP00000251413,9606.ENSP00000258301,9606.ENSP00000260762,9606.ENSP00000264071,9606.ENSP00000264335,9606.ENSP00000348965,9606.ENSP00000355605,9606.ENSP00000356918,9606.ENSP00000484855	TUBG1,STX6,EXOC6,TUBB4A,YWHAE,DYNC1H1,EXOC8,STX7,EXOC5
GO:2001242	regulation of intrinsic apoptotic signaling pathway	9	159	0.63	0.0096	9606.ENSP00000162044,9606.ENSP00000318687,9606.ENSP00000338814,9606.ENSP00000354837,9606.ENSP00000360683,9606.ENSP00000361635,9606.ENSP00000408292,9606.ENSP00000423673,9606.ENSP00000463784	TMEM161A,HSPH1,BAG5,ARHGEF2,PTPN1,VDAC2,TRIM32,NDUFA13,RPL26
GO:0048199	vesicle targeting, to, from or within Golgi	6	68	0.82	0.0102	9606.ENSP00000325827,9606.ENSP00000359000,9606.ENSP00000377390,9606.ENSP00000381293,9606.ENSP00000414202,9606.ENSP00000463393	SEC16A,GBF1,PPP6R3,NSF,PPP6R1,SEC22B
GO:1903265	positive regulation of tumor necrosis factor-mediated signaling pathway	3	9	1.4	0.0106	9606.ENSP00000309968,9606.ENSP00000364801,9606.ENSP00000408292	ADAM17,HSPA1B,TRIM32
GO:0070647	protein modification by small protein conjugation or removal	26	945	0.31	0.0114	9606.ENSP00000157812,9606.ENSP00000170447,9606.ENSP00000219548,9606.ENSP00000261303,9606.ENSP00000261593,9606.ENSP00000264639,9606.ENSP00000271308,9606.ENSP00000290649,9606.ENSP00000308944,9606.ENSP00000313420,9606.ENSP00000320324,9606.ENSP00000351777,9606.ENSP00000354775,9606.ENSP00000356405,9606.ENSP00000357879,9606.ENSP00000364235,9606.ENSP00000383199,9606.ENSP00000391211,9606.ENSP00000401802,…	PSMC4,MKRN2,STUB1,PSMC1,RNF138,PSMD3,PSMA5,AMFR,HLTF,PRKDC,NPEPPS,VCP,PJA2,CDC73,PSMD4,RNF5,NEDD4L,PSMC2,PSMC6,TRIM32,PSMA1,UBR5,CAND1,LTN1,PSMC3,DCAF7
GO:0033157	regulation of intracellular protein transport	10	201	0.57	0.0117	9606.ENSP00000264335,9606.ENSP00000329002,9606.ENSP00000358081,9606.ENSP00000358857,9606.ENSP00000360683,9606.ENSP00000368767,9606.ENSP00000380557,9606.ENSP00000383911,9606.ENSP00000384863,9606.ENSP00000429084	YWHAE,HAX1,BAG3,EMD,PTPN1,ASPH,AKAP8L,UBAC2,XPO1,UBR5
GO:0030162	regulation of proteolysis	22	742	0.35	0.0119	9606.ENSP00000157812,9606.ENSP00000219548,9606.ENSP00000249806,9606.ENSP00000251849,9606.ENSP00000261303,9606.ENSP00000261593,9606.ENSP00000262177,9606.ENSP00000264335,9606.ENSP00000325448,9606.ENSP00000331019,9606.ENSP00000338814,9606.ENSP00000351777,9606.ENSP00000359727,9606.ENSP00000368767,9606.ENSP00000383911,9606.ENSP00000391211,9606.ENSP00000401802,9606.ENSP00000408292,9606.ENSP00000423673,…	PSMC4,STUB1,CLN6,RAF1,PSMC1,RNF138,DNAJB6,YWHAE,KARS,RPS27L,BAG5,VCP,BAG2,ASPH,UBAC2,PSMC2,PSMC6,TRIM32,NDUFA13,PHB,PCID2,PSMC3
GO:0046902	regulation of mitochondrial membrane permeability	6	71	0.8	0.0122	9606.ENSP00000248975,9606.ENSP00000264335,9606.ENSP00000321971,9606.ENSP00000361930,9606.ENSP00000371267,9606.ENSP00000379287	YWHAH,YWHAE,RHOT2,YWHAB,YWHAQ,YWHAZ
GO:0048523	negative regulation of cellular process	83	4454	0.15	0.0124	9606.ENSP00000162044,9606.ENSP00000219548,9606.ENSP00000227525,9606.ENSP00000248975,9606.ENSP00000251849,9606.ENSP00000254322,9606.ENSP00000261303,9606.ENSP00000261332,9606.ENSP00000262177,9606.ENSP00000262293,9606.ENSP00000263346,9606.ENSP00000264071,9606.ENSP00000264335,9606.ENSP00000265990,9606.ENSP00000276461,9606.ENSP00000290524,9606.ENSP00000294740,9606.ENSP00000303427,9606.ENSP00000304676,…	TMEM161A,STUB1,TMEM109,YWHAH,RAF1,DNAJB1,PSMC1,ZNF24,DNAJB6,PRR11,TCF25,TUBB4A,YWHAE,BTAF1,ERLIN2,RFX5,ZNF281,PDS5A,ATOH8,LEMD3,ZBTB21,ADAM17,FANCI,PRKDC,YME1L1,HSPH1,HSPA5,SAV1,KARS,HAX1,RPS27L,ZGPAT,SUV39H1,BAG5,RIOK3,PPM1G,ADAM15,SYCP2,ATP2B4,TES,ARHGEF2,PPP1R15B,CDC73,BAG3,DDX20,EMD,BAG2,PTPN1,VDAC2,YWHAB,FZD8,RNF5,HSPA1B,MAGED1,AIF1,EXOSC10,LGR4,ASPH,IPO7,YWHAQ,PRKAR1A,MLF1,HELLS,AIMP1,YWHAZ…
GO:0060548	negative regulation of cell death	26	953	0.31	0.0125	9606.ENSP00000162044,9606.ENSP00000227525,9606.ENSP00000251849,9606.ENSP00000261303,9606.ENSP00000262177,9606.ENSP00000264335,9606.ENSP00000313420,9606.ENSP00000318480,9606.ENSP00000318687,9606.ENSP00000324173,9606.ENSP00000329002,9606.ENSP00000338814,9606.ENSP00000350162,9606.ENSP00000354837,9606.ENSP00000356405,9606.ENSP00000358081,9606.ENSP00000360683,9606.ENSP00000361635,9606.ENSP00000364801,…	TMEM161A,TMEM109,RAF1,PSMC1,DNAJB6,YWHAE,PRKDC,YME1L1,HSPH1,HSPA5,HAX1,BAG5,SYCP2,ARHGEF2,CDC73,BAG3,PTPN1,VDAC2,HSPA1B,AIF1,YWHAZ,TRIM32,NDUFA13,PHB2,FKBP8,PCID2
GO:0000070	mitotic sister chromatid segregation	7	101	0.72	0.0127	9606.ENSP00000269701,9606.ENSP00000286398,9606.ENSP00000290158,9606.ENSP00000303427,9606.ENSP00000349961,9606.ENSP00000380557,9606.ENSP00000433681	AKAP8,SMC2,KPNB1,PDS5A,SMC4,AKAP8L,NCAPD3
GO:0006606	protein import into nucleus	7	101	0.72	0.0127	9606.ENSP00000256079,9606.ENSP00000262982,9606.ENSP00000290158,9606.ENSP00000354742,9606.ENSP00000369042,9606.ENSP00000441875,9606.ENSP00000481575	IPO8,CSE1L,KPNB1,IPO9,IPO7,PHB2,POM121C
GO:1903897	regulation of PERK-mediated unfolded protein response	3	10	1.35	0.0128	9606.ENSP00000324173,9606.ENSP00000356156,9606.ENSP00000360683	HSPA5,PPP1R15B,PTPN1
GO:1901565	organonitrogen compound catabolic process	26	958	0.31	0.013	9606.ENSP00000157812,9606.ENSP00000219548,9606.ENSP00000249806,9606.ENSP00000259253,9606.ENSP00000261303,9606.ENSP00000261942,9606.ENSP00000264639,9606.ENSP00000271308,9606.ENSP00000276461,9606.ENSP00000290649,9606.ENSP00000318480,9606.ENSP00000320324,9606.ENSP00000324173,9606.ENSP00000345575,9606.ENSP00000351777,9606.ENSP00000357879,9606.ENSP00000364235,9606.ENSP00000366748,9606.ENSP00000383199,…	PSMC4,STUB1,CLN6,UGGT1,PSMC1,FAF2,PSMD3,PSMA5,ERLIN2,AMFR,YME1L1,NPEPPS,HSPA5,DNAJB12,VCP,PSMD4,RNF5,AUP1,NEDD4L,PSMC2,PSMC6,TRIM32,PSMA1,UBR5,HSPA8,PSMC3
GO:0009889	regulation of biosynthetic process	81	4337	0.15	0.0134	9606.ENSP00000157812,9606.ENSP00000248975,9606.ENSP00000251849,9606.ENSP00000253048,9606.ENSP00000254322,9606.ENSP00000261303,9606.ENSP00000261332,9606.ENSP00000262525,9606.ENSP00000263346,9606.ENSP00000263381,9606.ENSP00000264451,9606.ENSP00000265990,9606.ENSP00000269701,9606.ENSP00000273783,9606.ENSP00000276461,9606.ENSP00000290158,9606.ENSP00000290524,9606.ENSP00000294740,9606.ENSP00000300648,…	PSMC4,YWHAH,RAF1,ZC3H4,DNAJB1,PSMC1,ZNF24,ZNF629,TCF25,WIZ,SLC30A9,BTAF1,AKAP8,EIF2B5,ERLIN2,KPNB1,RFX5,ZNF281,GCN1L1,PDS5A,ATOH8,LEMD3,ZBTB21,HLTF,PRKDC,HSPH1,HSPA5,SAV1,KARS,HAX1,SP1,RPS27L,ZGPAT,ZKSCAN8,HSD17B13,SUV39H1,GTF3C1,ACSL3,ATP2B4,VCP,ARHGEF2,PPP1R15B,CDC73,BAG3,DDX20,YWHAB,FZD8,HSPA1B,MAGED1,AIF1,EXOSC10,LGR4,ASPH,RFC3,YWHAQ,PRKAR1A,HELLS,ZNF143,AKAP8L,NEDD4L,XPO1,RBM4,ZBTB10,HIC2,PS…
GO:0006811	ion transport	32	1292	0.27	0.0141	9606.ENSP00000227525,9606.ENSP00000251849,9606.ENSP00000264335,9606.ENSP00000264451,9606.ENSP00000269143,9606.ENSP00000272895,9606.ENSP00000273398,9606.ENSP00000295736,9606.ENSP00000300061,9606.ENSP00000300456,9606.ENSP00000322020,9606.ENSP00000347924,9606.ENSP00000350012,9606.ENSP00000350310,9606.ENSP00000352522,9606.ENSP00000353224,9606.ENSP00000354223,9606.ENSP00000361635,9606.ENSP00000368767,…	TMEM109,RAF1,YWHAE,SLC30A9,AFG3L2,ABCA12,ATP6V1A,SLC4A7,SCNN1G,SLC27A4,SLC25A22,SFXN4,ACSL3,ATP2B4,ATP6V1H,TFRC,MPC1,VDAC2,ASPH,NSF,NEDD4L,SLC25A12,ATP2B1,VDAC3,ATP2A2,SLC16A1,PHB2,SLC1A5,ATP1A1,SLC25A10,PHB,TMCO1
GO:0043066	negative regulation of apoptotic process	24	859	0.32	0.0141	9606.ENSP00000162044,9606.ENSP00000251849,9606.ENSP00000262177,9606.ENSP00000264335,9606.ENSP00000313420,9606.ENSP00000318480,9606.ENSP00000318687,9606.ENSP00000324173,9606.ENSP00000329002,9606.ENSP00000338814,9606.ENSP00000350162,9606.ENSP00000354837,9606.ENSP00000356405,9606.ENSP00000358081,9606.ENSP00000360683,9606.ENSP00000361635,9606.ENSP00000364801,9606.ENSP00000365227,9606.ENSP00000379287,…	TMEM161A,RAF1,DNAJB6,YWHAE,PRKDC,YME1L1,HSPH1,HSPA5,HAX1,BAG5,SYCP2,ARHGEF2,CDC73,BAG3,PTPN1,VDAC2,HSPA1B,AIF1,YWHAZ,TRIM32,NDUFA13,PHB2,FKBP8,PCID2
GO:0009891	positive regulation of biosynthetic process	42	1876	0.22	0.0148	9606.ENSP00000157812,9606.ENSP00000248975,9606.ENSP00000251849,9606.ENSP00000261303,9606.ENSP00000261332,9606.ENSP00000263381,9606.ENSP00000264451,9606.ENSP00000273783,9606.ENSP00000276461,9606.ENSP00000290524,9606.ENSP00000294740,9606.ENSP00000300648,9606.ENSP00000304676,9606.ENSP00000308944,9606.ENSP00000313420,9606.ENSP00000318687,9606.ENSP00000324173,9606.ENSP00000325448,9606.ENSP00000329002,…	PSMC4,YWHAH,RAF1,PSMC1,ZNF24,WIZ,SLC30A9,EIF2B5,ERLIN2,RFX5,ZNF281,GCN1L1,ATOH8,HLTF,PRKDC,HSPH1,HSPA5,KARS,HAX1,SP1,RPS27L,HSD17B13,ACSL3,VCP,ARHGEF2,CDC73,FZD8,MAGED1,AIF1,LGR4,ASPH,RFC3,ZNF143,AKAP8L,PSMC2,PSMC6,TRIM32,CAND1,RPL26,PHB,PCID2,PSMC3
GO:0035329	hippo signaling	4	27	1.05	0.0148	9606.ENSP00000264335,9606.ENSP00000324729,9606.ENSP00000354775,9606.ENSP00000361930	YWHAE,SAV1,PJA2,YWHAB
GO:0048194	Golgi vesicle budding	6	75	0.78	0.0148	9606.ENSP00000325827,9606.ENSP00000359000,9606.ENSP00000377390,9606.ENSP00000381293,9606.ENSP00000414202,9606.ENSP00000463393	SEC16A,GBF1,PPP6R3,NSF,PPP6R1,SEC22B
GO:0080134	regulation of response to stress	32	1299	0.27	0.0148	9606.ENSP00000162044,9606.ENSP00000251849,9606.ENSP00000254322,9606.ENSP00000257604,9606.ENSP00000262177,9606.ENSP00000264335,9606.ENSP00000281938,9606.ENSP00000296782,9606.ENSP00000313420,9606.ENSP00000318687,9606.ENSP00000324173,9606.ENSP00000325448,9606.ENSP00000338814,9606.ENSP00000341874,9606.ENSP00000350310,9606.ENSP00000354775,9606.ENSP00000354837,9606.ENSP00000356156,9606.ENSP00000358081,…	TMEM161A,RAF1,DNAJB1,TRAFD1,DNAJB6,YWHAE,HSPB8,RICTOR,PRKDC,HSPH1,HSPA5,KARS,BAG5,RIOK3,ATP2B4,PJA2,ARHGEF2,PPP1R15B,BAG3,BAG2,PTPN1,FZD8,HSPA1B,LGR4,UBAC2,DNAJC7,TRIM32,UBR5,HSPA8,MLST8,RPL26,PHB
GO:0006983	ER overload response	3	11	1.31	0.0152	9606.ENSP00000324173,9606.ENSP00000356156,9606.ENSP00000480514	HSPA5,PPP1R15B,TMCO1
GO:0070201	regulation of establishment of protein localization	20	662	0.36	0.0152	9606.ENSP00000248975,9606.ENSP00000264335,9606.ENSP00000318687,9606.ENSP00000325448,9606.ENSP00000329002,9606.ENSP00000350012,9606.ENSP00000358081,9606.ENSP00000358857,9606.ENSP00000360683,9606.ENSP00000361930,9606.ENSP00000368516,9606.ENSP00000368767,9606.ENSP00000371267,9606.ENSP00000379287,9606.ENSP00000380557,9606.ENSP00000383911,9606.ENSP00000384863,9606.ENSP00000429084,9606.ENSP00000432083,…	YWHAH,YWHAE,HSPH1,KARS,HAX1,ACSL3,BAG3,EMD,PTPN1,YWHAB,LGR4,ASPH,YWHAQ,YWHAZ,AKAP8L,UBAC2,XPO1,UBR5,HSPA8,SLC16A1
GO:0090084	negative regulation of inclusion body assembly	3	11	1.31	0.0152	9606.ENSP00000254322,9606.ENSP00000262177,9606.ENSP00000364801	DNAJB1,DNAJB6,HSPA1B
GO:1903047	mitotic cell cycle process	18	564	0.38	0.0152	9606.ENSP00000251413,9606.ENSP00000264071,9606.ENSP00000264335,9606.ENSP00000269701,9606.ENSP00000286398,9606.ENSP00000290158,9606.ENSP00000303427,9606.ENSP00000310842,9606.ENSP00000313420,9606.ENSP00000331019,9606.ENSP00000348965,9606.ENSP00000349961,9606.ENSP00000354837,9606.ENSP00000358857,9606.ENSP00000380557,9606.ENSP00000385616,9606.ENSP00000433681,9606.ENSP00000463784	TUBG1,TUBB4A,YWHAE,AKAP8,SMC2,KPNB1,PDS5A,FANCI,PRKDC,RPS27L,DYNC1H1,SMC4,ARHGEF2,EMD,AKAP8L,SUN2,NCAPD3,RPL26
GO:0048285	organelle fission	12	294	0.49	0.0158	9606.ENSP00000269701,9606.ENSP00000286398,9606.ENSP00000290158,9606.ENSP00000303427,9606.ENSP00000308369,9606.ENSP00000349961,9606.ENSP00000350162,9606.ENSP00000360483,9606.ENSP00000363419,9606.ENSP00000376475,9606.ENSP00000380557,9606.ENSP00000433681	AKAP8,SMC2,KPNB1,PDS5A,LEMD3,SMC4,SYCP2,NDC1,MTFR1L,PRKAR1A,AKAP8L,NCAPD3
GO:0006508	proteolysis	30	1203	0.27	0.0174	9606.ENSP00000157812,9606.ENSP00000219548,9606.ENSP00000259253,9606.ENSP00000261303,9606.ENSP00000261942,9606.ENSP00000263672,9606.ENSP00000264639,9606.ENSP00000269143,9606.ENSP00000271308,9606.ENSP00000276461,9606.ENSP00000290649,9606.ENSP00000300289,9606.ENSP00000309968,9606.ENSP00000318480,9606.ENSP00000320324,9606.ENSP00000324173,9606.ENSP00000345575,9606.ENSP00000349436,9606.ENSP00000351777,…	PSMC4,STUB1,UGGT1,PSMC1,FAF2,SPCS2,PSMD3,AFG3L2,PSMA5,ERLIN2,AMFR,PDIA3,ADAM17,YME1L1,NPEPPS,HSPA5,DNAJB12,ADAM15,VCP,PSMD4,RNF5,AUP1,ASPH,NEDD4L,PSMC2,PSMC6,TRIM32,PSMA1,UBR5,PSMC3
GO:1901987	regulation of cell cycle phase transition	14	385	0.44	0.0174	9606.ENSP00000251413,9606.ENSP00000264071,9606.ENSP00000264335,9606.ENSP00000309968,9606.ENSP00000310842,9606.ENSP00000313420,9606.ENSP00000331019,9606.ENSP00000348965,9606.ENSP00000350310,9606.ENSP00000356405,9606.ENSP00000365227,9606.ENSP00000441875,9606.ENSP00000463784,9606.ENSP00000479494	TUBG1,TUBB4A,YWHAE,ADAM17,FANCI,PRKDC,RPS27L,DYNC1H1,ATP2B4,CDC73,AIF1,PHB2,RPL26,PCID2
GO:2001234	negative regulation of apoptotic signaling pathway	10	218	0.54	0.0179	9606.ENSP00000162044,9606.ENSP00000251849,9606.ENSP00000318687,9606.ENSP00000338814,9606.ENSP00000354837,9606.ENSP00000360683,9606.ENSP00000361635,9606.ENSP00000364801,9606.ENSP00000408292,9606.ENSP00000423673	TMEM161A,RAF1,HSPH1,BAG5,ARHGEF2,PTPN1,VDAC2,HSPA1B,TRIM32,NDUFA13
GO:0006487	protein N-linked glycosylation	6	80	0.75	0.0185	9606.ENSP00000237530,9606.ENSP00000259253,9606.ENSP00000296255,9606.ENSP00000351777,9606.ENSP00000399457,9606.ENSP00000425809	RPN2,UGGT1,RPN1,VCP,DDOST,PGM3
GO:0031326	regulation of cellular biosynthetic process	79	4266	0.14	0.0185	9606.ENSP00000157812,9606.ENSP00000248975,9606.ENSP00000251849,9606.ENSP00000253048,9606.ENSP00000254322,9606.ENSP00000261303,9606.ENSP00000261332,9606.ENSP00000262525,9606.ENSP00000263346,9606.ENSP00000263381,9606.ENSP00000264451,9606.ENSP00000265990,9606.ENSP00000269701,9606.ENSP00000273783,9606.ENSP00000276461,9606.ENSP00000290524,9606.ENSP00000294740,9606.ENSP00000300648,9606.ENSP00000303427,…	PSMC4,YWHAH,RAF1,ZC3H4,DNAJB1,PSMC1,ZNF24,ZNF629,TCF25,WIZ,SLC30A9,BTAF1,AKAP8,EIF2B5,ERLIN2,RFX5,ZNF281,GCN1L1,PDS5A,ATOH8,LEMD3,ZBTB21,HLTF,PRKDC,HSPH1,HSPA5,SAV1,KARS,HAX1,SP1,RPS27L,ZGPAT,ZKSCAN8,SUV39H1,GTF3C1,ACSL3,ATP2B4,VCP,ARHGEF2,PPP1R15B,CDC73,BAG3,DDX20,YWHAB,FZD8,HSPA1B,MAGED1,AIF1,EXOSC10,LGR4,ASPH,RFC3,YWHAQ,PRKAR1A,HELLS,ZNF143,AKAP8L,NEDD4L,XPO1,RBM4,ZBTB10,HIC2,PSMC2,PSMC6,TRIM3…
GO:0031328	positive regulation of cellular biosynthetic process	41	1846	0.22	0.0185	9606.ENSP00000157812,9606.ENSP00000248975,9606.ENSP00000251849,9606.ENSP00000261303,9606.ENSP00000261332,9606.ENSP00000263381,9606.ENSP00000264451,9606.ENSP00000273783,9606.ENSP00000276461,9606.ENSP00000290524,9606.ENSP00000294740,9606.ENSP00000300648,9606.ENSP00000304676,9606.ENSP00000308944,9606.ENSP00000313420,9606.ENSP00000318687,9606.ENSP00000324173,9606.ENSP00000325448,9606.ENSP00000329002,…	PSMC4,YWHAH,RAF1,PSMC1,ZNF24,WIZ,SLC30A9,EIF2B5,ERLIN2,RFX5,ZNF281,GCN1L1,ATOH8,HLTF,PRKDC,HSPH1,HSPA5,KARS,HAX1,SP1,RPS27L,ACSL3,VCP,ARHGEF2,CDC73,FZD8,MAGED1,AIF1,LGR4,ASPH,RFC3,ZNF143,AKAP8L,PSMC2,PSMC6,TRIM32,CAND1,RPL26,PHB,PCID2,PSMC3
GO:0000278	mitotic cell cycle	19	628	0.36	0.0188	9606.ENSP00000251413,9606.ENSP00000264071,9606.ENSP00000264335,9606.ENSP00000269701,9606.ENSP00000286398,9606.ENSP00000290158,9606.ENSP00000303427,9606.ENSP00000310842,9606.ENSP00000313420,9606.ENSP00000320295,9606.ENSP00000331019,9606.ENSP00000348965,9606.ENSP00000349961,9606.ENSP00000354837,9606.ENSP00000358857,9606.ENSP00000380557,9606.ENSP00000385616,9606.ENSP00000433681,9606.ENSP00000463784	TUBG1,TUBB4A,YWHAE,AKAP8,SMC2,KPNB1,PDS5A,FANCI,PRKDC,ENSG00000258947,RPS27L,DYNC1H1,SMC4,ARHGEF2,EMD,AKAP8L,SUN2,NCAPD3,RPL26
GO:0055080	cation homeostasis	19	629	0.35	0.0191	9606.ENSP00000249806,9606.ENSP00000260385,9606.ENSP00000264335,9606.ENSP00000264451,9606.ENSP00000269143,9606.ENSP00000273398,9606.ENSP00000295736,9606.ENSP00000300061,9606.ENSP00000347924,9606.ENSP00000350310,9606.ENSP00000352522,9606.ENSP00000353224,9606.ENSP00000368767,9606.ENSP00000383199,9606.ENSP00000392043,9606.ENSP00000440045,9606.ENSP00000442318,9606.ENSP00000445306,9606.ENSP00000480514	CLN6,RMDN3,YWHAE,SLC30A9,AFG3L2,ATP6V1A,SLC4A7,SCNN1G,SFXN4,ATP2B4,ATP6V1H,TFRC,ASPH,NEDD4L,ATP2B1,ATP2A2,CAND1,ATP1A1,TMCO1
GO:0006890	retrograde vesicle-mediated transport, Golgi to endoplasmic reticulum	6	81	0.74	0.0192	9606.ENSP00000262812,9606.ENSP00000264028,9606.ENSP00000357048,9606.ENSP00000359000,9606.ENSP00000381293,9606.ENSP00000463393	COPE,ARCN1,COPA,GBF1,NSF,SEC22B
GO:0031324	negative regulation of cellular metabolic process	51	2463	0.19	0.0193	9606.ENSP00000251849,9606.ENSP00000254322,9606.ENSP00000261332,9606.ENSP00000262177,9606.ENSP00000263346,9606.ENSP00000264335,9606.ENSP00000265990,9606.ENSP00000276461,9606.ENSP00000290524,9606.ENSP00000294740,9606.ENSP00000303427,9606.ENSP00000304676,9606.ENSP00000308759,9606.ENSP00000313420,9606.ENSP00000318687,9606.ENSP00000332013,9606.ENSP00000337976,9606.ENSP00000338814,9606.ENSP00000350310,…	RAF1,DNAJB1,ZNF24,DNAJB6,TCF25,YWHAE,BTAF1,ERLIN2,RFX5,ZNF281,PDS5A,ATOH8,ZBTB21,PRKDC,HSPH1,ZGPAT,SUV39H1,BAG5,ATP2B4,PPP1R15B,CDC73,BAG3,DDX20,BAG2,PTPN1,YWHAB,FZD8,RNF5,HSPA1B,MAGED1,EXOSC10,LGR4,IPO7,YWHAQ,PRKAR1A,HELLS,NEDD4L,UBAC2,XPO1,RBM4,HIC2,NDUFA13,UBR5,HSPA8,DICER1,PHB2,ATP1A1,SEC22B,FKBP8,PHB,PCID2
GO:0046822	regulation of nucleocytoplasmic transport	7	113	0.67	0.0199	9606.ENSP00000264335,9606.ENSP00000358081,9606.ENSP00000358857,9606.ENSP00000380557,9606.ENSP00000384863,9606.ENSP00000386894,9606.ENSP00000429084	YWHAE,BAG3,EMD,AKAP8L,XPO1,RBM4,UBR5
GO:0060255	regulation of macromolecule metabolic process	105	6072	0.11	0.0206	9606.ENSP00000157812,9606.ENSP00000162044,9606.ENSP00000219548,9606.ENSP00000248975,9606.ENSP00000249806,9606.ENSP00000251849,9606.ENSP00000253048,9606.ENSP00000254322,9606.ENSP00000256079,9606.ENSP00000256707,9606.ENSP00000261303,9606.ENSP00000261332,9606.ENSP00000261593,9606.ENSP00000262177,9606.ENSP00000262319,9606.ENSP00000262525,9606.ENSP00000263346,9606.ENSP00000263381,9606.ENSP00000264335,…	PSMC4,TMEM161A,STUB1,YWHAH,CLN6,RAF1,ZC3H4,DNAJB1,IPO8,KIDINS220,PSMC1,ZNF24,RNF138,DNAJB6,TELO2,ZNF629,TCF25,WIZ,YWHAE,SLC30A9,PSMD3,BTAF1,AKAP8,EIF2B5,ERLIN2,RFX5,ZNF281,RICTOR,GCN1L1,PDS5A,ATOH8,LEMD3,ZBTB21,HLTF,ADAM17,FANCI,PRKDC,HSPH1,HSPA5,SAV1,KARS,HAX1,SP1,RPS27L,ZGPAT,ZKSCAN8,SUV39H1,BAG5,GTF3C1,ATP2B4,VCP,TFRC,PJA2,ARHGEF2,PPP1R15B,CDC73,BAG3,DDX20,BAG2,PTPN1,YWHAB,FZD8,HSPA1B,MAGED1,A…
GO:0071712	ER-associated misfolded protein catabolic process	3	13	1.24	0.0206	9606.ENSP00000259253,9606.ENSP00000351777,9606.ENSP00000364235	UGGT1,VCP,RNF5
GO:1900102	negative regulation of endoplasmic reticulum unfolded protein response	3	13	1.24	0.0206	9606.ENSP00000324173,9606.ENSP00000356156,9606.ENSP00000360683	HSPA5,PPP1R15B,PTPN1
GO:1901990	regulation of mitotic cell cycle phase transition	13	351	0.44	0.0207	9606.ENSP00000251413,9606.ENSP00000264071,9606.ENSP00000264335,9606.ENSP00000309968,9606.ENSP00000310842,9606.ENSP00000313420,9606.ENSP00000331019,9606.ENSP00000348965,9606.ENSP00000356405,9606.ENSP00000365227,9606.ENSP00000441875,9606.ENSP00000463784,9606.ENSP00000479494	TUBG1,TUBB4A,YWHAE,ADAM17,FANCI,PRKDC,RPS27L,DYNC1H1,CDC73,AIF1,PHB2,RPL26,PCID2
GO:0031399	regulation of protein modification process	39	1747	0.22	0.0212	9606.ENSP00000219548,9606.ENSP00000251849,9606.ENSP00000256707,9606.ENSP00000262319,9606.ENSP00000264335,9606.ENSP00000269701,9606.ENSP00000296782,9606.ENSP00000300648,9606.ENSP00000309968,9606.ENSP00000310842,9606.ENSP00000313420,9606.ENSP00000318687,9606.ENSP00000324173,9606.ENSP00000325448,9606.ENSP00000329002,9606.ENSP00000332013,9606.ENSP00000338814,9606.ENSP00000350310,9606.ENSP00000351777,…	STUB1,RAF1,KIDINS220,TELO2,YWHAE,AKAP8,RICTOR,GCN1L1,ADAM17,FANCI,PRKDC,HSPH1,HSPA5,KARS,HAX1,ZGPAT,BAG5,ATP2B4,VCP,PJA2,ARHGEF2,PPP1R15B,BAG2,PTPN1,YWHAB,FZD8,HSPA1B,MAGED1,AIF1,IPO7,PRKAR1A,PPP6R3,AKAP8L,PPP6R1,UBR5,PHB2,MLST8,FKBP8,PHB
GO:0000280	nuclear division	11	268	0.49	0.0222	9606.ENSP00000269701,9606.ENSP00000286398,9606.ENSP00000290158,9606.ENSP00000303427,9606.ENSP00000308369,9606.ENSP00000349961,9606.ENSP00000350162,9606.ENSP00000360483,9606.ENSP00000376475,9606.ENSP00000380557,9606.ENSP00000433681	AKAP8,SMC2,KPNB1,PDS5A,LEMD3,SMC4,SYCP2,NDC1,PRKAR1A,AKAP8L,NCAPD3
GO:0098771	inorganic ion homeostasis	19	643	0.35	0.023	9606.ENSP00000249806,9606.ENSP00000260385,9606.ENSP00000264335,9606.ENSP00000264451,9606.ENSP00000269143,9606.ENSP00000273398,9606.ENSP00000295736,9606.ENSP00000300061,9606.ENSP00000347924,9606.ENSP00000350310,9606.ENSP00000352522,9606.ENSP00000353224,9606.ENSP00000368767,9606.ENSP00000383199,9606.ENSP00000392043,9606.ENSP00000440045,9606.ENSP00000442318,9606.ENSP00000445306,9606.ENSP00000480514	CLN6,RMDN3,YWHAE,SLC30A9,AFG3L2,ATP6V1A,SLC4A7,SCNN1G,SFXN4,ATP2B4,ATP6V1H,TFRC,ASPH,NEDD4L,ATP2B1,ATP2A2,CAND1,ATP1A1,TMCO1
GO:0034975	protein folding in endoplasmic reticulum	3	14	1.21	0.0239	9606.ENSP00000247461,9606.ENSP00000300289,9606.ENSP00000324173	CANX,PDIA3,HSPA5
GO:0042026	protein refolding	3	14	1.21	0.0239	9606.ENSP00000310219,9606.ENSP00000364801,9606.ENSP00000432083	HSPA6,HSPA1B,HSPA8
GO:0044085	cellular component biogenesis	52	2556	0.18	0.0239	9606.ENSP00000237889,9606.ENSP00000251413,9606.ENSP00000251849,9606.ENSP00000263381,9606.ENSP00000264071,9606.ENSP00000264335,9606.ENSP00000275820,9606.ENSP00000290158,9606.ENSP00000290649,9606.ENSP00000308533,9606.ENSP00000318480,9606.ENSP00000323076,9606.ENSP00000325827,9606.ENSP00000326699,9606.ENSP00000331019,9606.ENSP00000337976,9606.ENSP00000341874,9606.ENSP00000345575,9606.ENSP00000348965,…	NDUFB3,TUBG1,RAF1,WIZ,TUBB4A,YWHAE,NOM1,KPNB1,AMFR,GEMIN2,YME1L1,NDUFAF3,SEC16A,CLGN,RPS27L,SUV39H1,RIOK3,DNAJB12,DYNC1H1,ACSL3,SYCP2,VCP,EXOC8,CDC73,STX7,PSMD4,NDUFAF4,MDN1,DDX20,ZNHIT6,NDC1,YWHAB,AIF1,EXOSC10,RTN3,PRKAR1A,PPP6R3,HELLS,YWHAZ,NSF,XPO1,ATG9A,FAM96B,PPP6R1,CIAO1,NDUFA13,DICER1,CAND1,SEC22B,RPL26,OXA1L,EXOC5
GO:2000112	regulation of cellular macromolecule biosynthetic process	75	4050	0.14	0.024	9606.ENSP00000157812,9606.ENSP00000248975,9606.ENSP00000251849,9606.ENSP00000253048,9606.ENSP00000254322,9606.ENSP00000261303,9606.ENSP00000261332,9606.ENSP00000262525,9606.ENSP00000263346,9606.ENSP00000263381,9606.ENSP00000264451,9606.ENSP00000265990,9606.ENSP00000269701,9606.ENSP00000273783,9606.ENSP00000276461,9606.ENSP00000290524,9606.ENSP00000294740,9606.ENSP00000300648,9606.ENSP00000303427,…	PSMC4,YWHAH,RAF1,ZC3H4,DNAJB1,PSMC1,ZNF24,ZNF629,TCF25,WIZ,SLC30A9,BTAF1,AKAP8,EIF2B5,ERLIN2,RFX5,ZNF281,GCN1L1,PDS5A,ATOH8,LEMD3,ZBTB21,HLTF,PRKDC,HSPH1,HSPA5,SAV1,KARS,HAX1,SP1,RPS27L,ZGPAT,ZKSCAN8,SUV39H1,GTF3C1,ATP2B4,ARHGEF2,PPP1R15B,CDC73,BAG3,DDX20,YWHAB,FZD8,HSPA1B,MAGED1,EXOSC10,LGR4,ASPH,RFC3,YWHAQ,PRKAR1A,HELLS,ZNF143,AKAP8L,NEDD4L,XPO1,RBM4,ZBTB10,HIC2,PSMC2,PSMC6,TRIM32,CIAO1,NDUFA13…
GO:0010628	positive regulation of gene expression	40	1826	0.22	0.0248	9606.ENSP00000157812,9606.ENSP00000248975,9606.ENSP00000251849,9606.ENSP00000261303,9606.ENSP00000261332,9606.ENSP00000264451,9606.ENSP00000273783,9606.ENSP00000276461,9606.ENSP00000290524,9606.ENSP00000294740,9606.ENSP00000300648,9606.ENSP00000304676,9606.ENSP00000308944,9606.ENSP00000313420,9606.ENSP00000318687,9606.ENSP00000324173,9606.ENSP00000325448,9606.ENSP00000329002,9606.ENSP00000329357,…	PSMC4,YWHAH,RAF1,PSMC1,ZNF24,SLC30A9,EIF2B5,ERLIN2,RFX5,ZNF281,GCN1L1,ATOH8,HLTF,PRKDC,HSPH1,HSPA5,KARS,HAX1,SP1,RPS27L,ARHGEF2,CDC73,BAG2,FZD8,HSPA1B,MAGED1,LGR4,ASPH,ZNF143,AKAP8L,PSMC2,PSMC6,UBR5,HSPA8,RBM4B,CAND1,RPL26,PHB,PCID2,PSMC3
GO:0033365	protein localization to organelle	19	649	0.34	0.0248	9606.ENSP00000256079,9606.ENSP00000262982,9606.ENSP00000263672,9606.ENSP00000290158,9606.ENSP00000324173,9606.ENSP00000344503,9606.ENSP00000354742,9606.ENSP00000359000,9606.ENSP00000369042,9606.ENSP00000383911,9606.ENSP00000384863,9606.ENSP00000385616,9606.ENSP00000423673,9606.ENSP00000432083,9606.ENSP00000435365,9606.ENSP00000441875,9606.ENSP00000445806,9606.ENSP00000463784,9606.ENSP00000481575	IPO8,CSE1L,SPCS2,KPNB1,HSPA5,TMEM201,IPO9,GBF1,IPO7,UBAC2,XPO1,SUN2,NDUFA13,HSPA8,TOR1AIP1,PHB2,TIMM50,RPL26,POM121C
GO:0048278	vesicle docking	5	58	0.81	0.0248	9606.ENSP00000258301,9606.ENSP00000260762,9606.ENSP00000355605,9606.ENSP00000356918,9606.ENSP00000484855	STX6,EXOC6,EXOC8,STX7,EXOC5
GO:0045935	positive regulation of nucleobase-containing compound metabolic process	39	1770	0.22	0.0254	9606.ENSP00000157812,9606.ENSP00000162044,9606.ENSP00000248975,9606.ENSP00000251849,9606.ENSP00000261303,9606.ENSP00000261332,9606.ENSP00000263381,9606.ENSP00000264451,9606.ENSP00000276461,9606.ENSP00000290524,9606.ENSP00000294740,9606.ENSP00000300648,9606.ENSP00000304676,9606.ENSP00000308944,9606.ENSP00000313420,9606.ENSP00000318687,9606.ENSP00000324173,9606.ENSP00000325448,9606.ENSP00000329002,…	PSMC4,TMEM161A,YWHAH,RAF1,PSMC1,ZNF24,WIZ,SLC30A9,ERLIN2,RFX5,ZNF281,GCN1L1,ATOH8,HLTF,PRKDC,HSPH1,HSPA5,KARS,HAX1,SP1,VCP,TFRC,ARHGEF2,CDC73,FZD8,MAGED1,LGR4,ASPH,RFC3,ZNF143,AKAP8L,PSMC2,PSMC6,TRIM32,HSPA8,CAND1,PHB,PCID2,PSMC3
GO:0022613	ribonucleoprotein complex biogenesis	14	409	0.41	0.0259	9606.ENSP00000275820,9606.ENSP00000308533,9606.ENSP00000331019,9606.ENSP00000337976,9606.ENSP00000341874,9606.ENSP00000348965,9606.ENSP00000356405,9606.ENSP00000358400,9606.ENSP00000358716,9606.ENSP00000359606,9606.ENSP00000366135,9606.ENSP00000384863,9606.ENSP00000437256,9606.ENSP00000463784	NOM1,GEMIN2,RPS27L,SUV39H1,RIOK3,DYNC1H1,CDC73,MDN1,DDX20,ZNHIT6,EXOSC10,XPO1,DICER1,RPL26
GO:0044267	cellular protein metabolic process	68	3603	0.15	0.0261	9606.ENSP00000054950,9606.ENSP00000157812,9606.ENSP00000170447,9606.ENSP00000219548,9606.ENSP00000237530,9606.ENSP00000251849,9606.ENSP00000259253,9606.ENSP00000261303,9606.ENSP00000261593,9606.ENSP00000261942,9606.ENSP00000263672,9606.ENSP00000264335,9606.ENSP00000264639,9606.ENSP00000269143,9606.ENSP00000271308,9606.ENSP00000273783,9606.ENSP00000274695,9606.ENSP00000276461,9606.ENSP00000290649,…	RCN1,PSMC4,MKRN2,STUB1,RPN2,RAF1,UGGT1,PSMC1,RNF138,FAF2,SPCS2,YWHAE,PSMD3,AFG3L2,PSMA5,EIF2B5,CDKAL1,ERLIN2,AMFR,RPN1,RICTOR,GCN1L1,HLTF,ADAM17,PRKDC,YME1L1,NPEPPS,HSPA5,KARS,RPS27L,SUV39H1,RIOK3,PPM1G,DNAJB12,VCP,EIF2B3,PJA2,PPP1R15B,CDC73,PSMD4,PTPN1,YWHAB,RNF5,AUP1,RRBP1,CKAP4,ASPH,AIMP1,KTN1,NEDD4L,RBM4,PSMC2,DDOST,PSMC6,TRIM32,PSMA1,PGM3,UBR5,CALU,CAND1,TIMM50,RPL26,FKBP8,LTN1,PHB,PSMC3,DCA…
GO:0016241	regulation of macroautophagy	8	157	0.58	0.0266	9606.ENSP00000262554,9606.ENSP00000273398,9606.ENSP00000334100,9606.ENSP00000352522,9606.ENSP00000355605,9606.ENSP00000364235,9606.ENSP00000456405,9606.ENSP00000463393	SPTLC1,ATP6V1A,EXOC7,ATP6V1H,EXOC8,RNF5,MLST8,SEC22B
GO:0048519	negative regulation of biological process	88	4953	0.12	0.027	9606.ENSP00000162044,9606.ENSP00000219548,9606.ENSP00000227525,9606.ENSP00000248975,9606.ENSP00000251849,9606.ENSP00000254322,9606.ENSP00000257604,9606.ENSP00000261303,9606.ENSP00000261332,9606.ENSP00000262177,9606.ENSP00000262293,9606.ENSP00000263346,9606.ENSP00000264071,9606.ENSP00000264335,9606.ENSP00000265990,9606.ENSP00000269701,9606.ENSP00000276461,9606.ENSP00000290524,9606.ENSP00000294740,…	TMEM161A,STUB1,TMEM109,YWHAH,RAF1,DNAJB1,TRAFD1,PSMC1,ZNF24,DNAJB6,PRR11,TCF25,TUBB4A,YWHAE,BTAF1,AKAP8,ERLIN2,RFX5,ZNF281,MAP1B,PDS5A,ATOH8,LEMD3,ZBTB21,ADAM17,FANCI,PRKDC,YME1L1,HSPH1,HSPA5,SAV1,KARS,HAX1,RPS27L,ZGPAT,SUV39H1,BAG5,RIOK3,PPM1G,ADAM15,SYCP2,ATP2B4,TES,ARHGEF2,PPP1R15B,CDC73,BAG3,DDX20,EMD,BAG2,PTPN1,VDAC2,YWHAB,FZD8,RNF5,HSPA1B,MAGED1,AIF1,EXOSC10,LGR4,ASPH,IPO7,YWHAQ,PRKAR1A,MLF…
GO:0050801	ion homeostasis	20	708	0.33	0.0272	9606.ENSP00000249806,9606.ENSP00000260385,9606.ENSP00000264335,9606.ENSP00000264451,9606.ENSP00000269143,9606.ENSP00000273398,9606.ENSP00000295736,9606.ENSP00000300061,9606.ENSP00000347924,9606.ENSP00000350310,9606.ENSP00000352522,9606.ENSP00000353224,9606.ENSP00000368767,9606.ENSP00000383199,9606.ENSP00000392043,9606.ENSP00000406046,9606.ENSP00000440045,9606.ENSP00000442318,9606.ENSP00000445306,…	CLN6,RMDN3,YWHAE,SLC30A9,AFG3L2,ATP6V1A,SLC4A7,SCNN1G,SFXN4,ATP2B4,ATP6V1H,TFRC,ASPH,NEDD4L,ATP2B1,POLD1,ATP2A2,CAND1,ATP1A1,TMCO1
GO:0006997	nucleus organization	7	124	0.63	0.0294	9606.ENSP00000308369,9606.ENSP00000344503,9606.ENSP00000358857,9606.ENSP00000360483,9606.ENSP00000380557,9606.ENSP00000385616,9606.ENSP00000435365	LEMD3,TMEM201,EMD,NDC1,AKAP8L,SUN2,TOR1AIP1
GO:0065008	regulation of biological quality	67	3559	0.15	0.0298	9606.ENSP00000219548,9606.ENSP00000246117,9606.ENSP00000248975,9606.ENSP00000249014,9606.ENSP00000249806,9606.ENSP00000251849,9606.ENSP00000260385,9606.ENSP00000262319,9606.ENSP00000263381,9606.ENSP00000264335,9606.ENSP00000264451,9606.ENSP00000269143,9606.ENSP00000272895,9606.ENSP00000273398,9606.ENSP00000295736,9606.ENSP00000296755,9606.ENSP00000296782,9606.ENSP00000300061,9606.ENSP00000300289,…	STUB1,NCLN,YWHAH,CDC42EP1,CLN6,RAF1,RMDN3,TELO2,WIZ,YWHAE,SLC30A9,AFG3L2,ABCA12,ATP6V1A,SLC4A7,MAP1B,RICTOR,SCNN1G,PDIA3,PTGDR,ADAM17,PRKDC,RHOT2,HSPA5,SAV1,HAX1,BAG5,SFXN4,ATP2B4,VCP,ATP6V1H,TFRC,CDC73,COPA,BAG3,BAG2,YWHAB,RNF5,HSPA1B,DNAJC16,AIF1,EXOSC10,LGR4,ASPH,RFC3,YWHAQ,PRKAR1A,AIMP1,YWHAZ,NEDD4L,XPO1,SUN2,ATP2B1,POLD1,TRIM32,HSPA8,ATP2A2,SLC16A1,PHB2,CAND1,ATP1A1,MLST8,PHB,PCID2,PDLIM5,TM…
GO:1903046	meiotic cell cycle process	8	161	0.57	0.0302	9606.ENSP00000251413,9606.ENSP00000286398,9606.ENSP00000308369,9606.ENSP00000349961,9606.ENSP00000350162,9606.ENSP00000360483,9606.ENSP00000376475,9606.ENSP00000433681	TUBG1,SMC2,LEMD3,SMC4,SYCP2,NDC1,PRKAR1A,NCAPD3
GO:0030970	retrograde protein transport, ER to cytosol	3	16	1.15	0.0307	9606.ENSP00000261942,9606.ENSP00000351777,9606.ENSP00000366748	FAF2,VCP,AUP1
GO:1904380	endoplasmic reticulum mannose trimming	3	16	1.15	0.0307	9606.ENSP00000259253,9606.ENSP00000290649,9606.ENSP00000364235	UGGT1,AMFR,RNF5
GO:1902806	regulation of cell cycle G1/S phase transition	8	163	0.57	0.0319	9606.ENSP00000309968,9606.ENSP00000313420,9606.ENSP00000331019,9606.ENSP00000350310,9606.ENSP00000356405,9606.ENSP00000365227,9606.ENSP00000441875,9606.ENSP00000463784	ADAM17,PRKDC,RPS27L,ATP2B4,CDC73,AIF1,PHB2,RPL26
GO:0006887	exocytosis	21	774	0.31	0.0322	9606.ENSP00000260762,9606.ENSP00000261942,9606.ENSP00000264639,9606.ENSP00000271308,9606.ENSP00000272895,9606.ENSP00000290158,9606.ENSP00000310219,9606.ENSP00000334100,9606.ENSP00000348965,9606.ENSP00000351777,9606.ENSP00000353094,9606.ENSP00000355605,9606.ENSP00000364801,9606.ENSP00000367265,9606.ENSP00000381293,9606.ENSP00000391211,9606.ENSP00000399457,9606.ENSP00000432083,9606.ENSP00000442318,…	EXOC6,FAF2,PSMD3,PSMA5,ABCA12,KPNB1,HSPA6,EXOC7,DYNC1H1,VCP,SDF4,EXOC8,HSPA1B,CKAP4,NSF,PSMC2,DDOST,HSPA8,CAND1,PSMC3,EXOC5
GO:0048208	COPII vesicle coating	5	63	0.77	0.0322	9606.ENSP00000325827,9606.ENSP00000377390,9606.ENSP00000381293,9606.ENSP00000414202,9606.ENSP00000463393	SEC16A,PPP6R3,NSF,PPP6R1,SEC22B
GO:0050896	response to stimulus	128	7824	0.09	0.0322	9606.ENSP00000025301,9606.ENSP00000157812,9606.ENSP00000162044,9606.ENSP00000203630,9606.ENSP00000219548,9606.ENSP00000227525,9606.ENSP00000237530,9606.ENSP00000247461,9606.ENSP00000248975,9606.ENSP00000249014,9606.ENSP00000251849,9606.ENSP00000254322,9606.ENSP00000256079,9606.ENSP00000256707,9606.ENSP00000257604,9606.ENSP00000259253,9606.ENSP00000261303,9606.ENSP00000261593,9606.ENSP00000261942,…	AKAP11,PSMC4,TMEM161A,MLF2,STUB1,TMEM109,RPN2,CANX,YWHAH,CDC42EP1,RAF1,DNAJB1,IPO8,KIDINS220,TRAFD1,UGGT1,PSMC1,RNF138,FAF2,YWHAE,SLC30A9,PSMD3,RLBP1,AFG3L2,AKAP8,PSMA5,ATP6V1A,EIF2B5,ERLIN2,TATDN2,KPNB1,AMFR,CLPB,HSPA4L,RICTOR,SCNN1G,PDIA3,SLC27A4,GCN1L1,PTGDR,PDS5A,ATOH8,ADAM17,HSPA6,FANCI,PRKDC,HSPH1,ENSG00000258947,NPEPPS,RHOT2,SLC25A22,HSPA5,SAV1,KARS,HAX1,SP1,RPS27L,SUV39H1,RIOK3,DNAJB12,DY…
GO:0030003	cellular cation homeostasis	17	570	0.35	0.0327	9606.ENSP00000249806,9606.ENSP00000260385,9606.ENSP00000264335,9606.ENSP00000264451,9606.ENSP00000269143,9606.ENSP00000273398,9606.ENSP00000295736,9606.ENSP00000350310,9606.ENSP00000352522,9606.ENSP00000353224,9606.ENSP00000368767,9606.ENSP00000383199,9606.ENSP00000392043,9606.ENSP00000440045,9606.ENSP00000442318,9606.ENSP00000445306,9606.ENSP00000480514	CLN6,RMDN3,YWHAE,SLC30A9,AFG3L2,ATP6V1A,SLC4A7,ATP2B4,ATP6V1H,TFRC,ASPH,NEDD4L,ATP2B1,ATP2A2,CAND1,ATP1A1,TMCO1
GO:0070887	cellular response to chemical stimulus	53	2672	0.17	0.0327	9606.ENSP00000162044,9606.ENSP00000219548,9606.ENSP00000247461,9606.ENSP00000248975,9606.ENSP00000251849,9606.ENSP00000256707,9606.ENSP00000259253,9606.ENSP00000261593,9606.ENSP00000269701,9606.ENSP00000273398,9606.ENSP00000287652,9606.ENSP00000290649,9606.ENSP00000303424,9606.ENSP00000309968,9606.ENSP00000313420,9606.ENSP00000320324,9606.ENSP00000324173,9606.ENSP00000325448,9606.ENSP00000329002,…	TMEM161A,STUB1,CANX,YWHAH,RAF1,KIDINS220,UGGT1,RNF138,AKAP8,ATP6V1A,TATDN2,AMFR,PTGDR,ADAM17,PRKDC,NPEPPS,HSPA5,KARS,HAX1,SP1,SUV39H1,RIOK3,DNAJB12,ADAM15,ATP2B4,VCP,ATP6V1H,TFRC,MPC1,ARHGEF2,CDC73,EMD,GBF1,PTPN1,RNF5,HSPA1B,AIF1,UBIAD1,ASPH,POLR2B,PRKAR1A,YWHAZ,ATP2B1,SRPRB,NDUFA13,UBR5,HSPA8,DICER1,ATP2A2,SLC16A1,PHB2,ATP1A1,PHB
GO:1903829	positive regulation of cellular protein localization	11	287	0.46	0.0327	9606.ENSP00000248975,9606.ENSP00000264335,9606.ENSP00000272895,9606.ENSP00000350012,9606.ENSP00000358081,9606.ENSP00000358857,9606.ENSP00000361930,9606.ENSP00000368767,9606.ENSP00000371267,9606.ENSP00000379287,9606.ENSP00000429084	YWHAH,YWHAE,ABCA12,ACSL3,BAG3,EMD,YWHAB,ASPH,YWHAQ,YWHAZ,UBR5
GO:0002274	myeloid leukocyte activation	17	574	0.35	0.0349	9606.ENSP00000261942,9606.ENSP00000264639,9606.ENSP00000271308,9606.ENSP00000290158,9606.ENSP00000310219,9606.ENSP00000325448,9606.ENSP00000348965,9606.ENSP00000351777,9606.ENSP00000354775,9606.ENSP00000364801,9606.ENSP00000365227,9606.ENSP00000367265,9606.ENSP00000391211,9606.ENSP00000399457,9606.ENSP00000432083,9606.ENSP00000442318,9606.ENSP00000481029	FAF2,PSMD3,PSMA5,KPNB1,HSPA6,KARS,DYNC1H1,VCP,PJA2,HSPA1B,AIF1,CKAP4,PSMC2,DDOST,HSPA8,CAND1,PSMC3
GO:0065003	protein-containing complex assembly	34	1514	0.23	0.0349	9606.ENSP00000237889,9606.ENSP00000251413,9606.ENSP00000251849,9606.ENSP00000263381,9606.ENSP00000290649,9606.ENSP00000308533,9606.ENSP00000318480,9606.ENSP00000323076,9606.ENSP00000325827,9606.ENSP00000326699,9606.ENSP00000331019,9606.ENSP00000345575,9606.ENSP00000348965,9606.ENSP00000350012,9606.ENSP00000351777,9606.ENSP00000355605,9606.ENSP00000356405,9606.ENSP00000357879,9606.ENSP00000358272,…	NDUFB3,TUBG1,RAF1,WIZ,AMFR,GEMIN2,YME1L1,NDUFAF3,SEC16A,CLGN,RPS27L,DNAJB12,DYNC1H1,ACSL3,VCP,EXOC8,CDC73,PSMD4,NDUFAF4,MDN1,DDX20,ZNHIT6,NDC1,YWHAB,AIF1,PPP6R3,HELLS,NSF,PPP6R1,NDUFA13,DICER1,CAND1,SEC22B,OXA1L
GO:0032981	mitochondrial respiratory chain complex I assembly	5	65	0.76	0.0355	9606.ENSP00000237889,9606.ENSP00000323076,9606.ENSP00000358272,9606.ENSP00000423673,9606.ENSP00000483491	NDUFB3,NDUFAF3,NDUFAF4,NDUFA13,OXA1L
GO:0051172	negative regulation of nitrogen compound metabolic process	47	2307	0.18	0.0355	9606.ENSP00000251849,9606.ENSP00000254322,9606.ENSP00000261332,9606.ENSP00000262177,9606.ENSP00000263346,9606.ENSP00000264335,9606.ENSP00000265990,9606.ENSP00000290524,9606.ENSP00000294740,9606.ENSP00000303427,9606.ENSP00000304676,9606.ENSP00000308759,9606.ENSP00000313420,9606.ENSP00000318687,9606.ENSP00000332013,9606.ENSP00000337976,9606.ENSP00000338814,9606.ENSP00000350310,9606.ENSP00000356156,…	RAF1,DNAJB1,ZNF24,DNAJB6,TCF25,YWHAE,BTAF1,RFX5,ZNF281,PDS5A,ATOH8,ZBTB21,PRKDC,HSPH1,ZGPAT,SUV39H1,BAG5,ATP2B4,PPP1R15B,CDC73,BAG3,DDX20,BAG2,PTPN1,YWHAB,FZD8,HSPA1B,MAGED1,EXOSC10,LGR4,IPO7,YWHAQ,PRKAR1A,HELLS,NEDD4L,UBAC2,XPO1,RBM4,HIC2,NDUFA13,UBR5,HSPA8,DICER1,PHB2,FKBP8,PHB,PCID2
GO:0010557	positive regulation of macromolecule biosynthetic process	38	1758	0.21	0.0361	9606.ENSP00000157812,9606.ENSP00000248975,9606.ENSP00000251849,9606.ENSP00000261303,9606.ENSP00000261332,9606.ENSP00000263381,9606.ENSP00000264451,9606.ENSP00000273783,9606.ENSP00000276461,9606.ENSP00000290524,9606.ENSP00000294740,9606.ENSP00000300648,9606.ENSP00000304676,9606.ENSP00000308944,9606.ENSP00000313420,9606.ENSP00000318687,9606.ENSP00000324173,9606.ENSP00000325448,9606.ENSP00000329002,…	PSMC4,YWHAH,RAF1,PSMC1,ZNF24,WIZ,SLC30A9,EIF2B5,ERLIN2,RFX5,ZNF281,GCN1L1,ATOH8,HLTF,PRKDC,HSPH1,HSPA5,KARS,HAX1,SP1,RPS27L,ARHGEF2,CDC73,FZD8,MAGED1,LGR4,ASPH,RFC3,ZNF143,AKAP8L,PSMC2,PSMC6,TRIM32,CAND1,RPL26,PHB,PCID2,PSMC3
GO:0043603	cellular amide metabolic process	20	732	0.31	0.0361	9606.ENSP00000215567,9606.ENSP00000249806,9606.ENSP00000262554,9606.ENSP00000263672,9606.ENSP00000273783,9606.ENSP00000274695,9606.ENSP00000300648,9606.ENSP00000320324,9606.ENSP00000325448,9606.ENSP00000331019,9606.ENSP00000346874,9606.ENSP00000350012,9606.ENSP00000353575,9606.ENSP00000354223,9606.ENSP00000367038,9606.ENSP00000378191,9606.ENSP00000386894,9606.ENSP00000432083,9606.ENSP00000463784,…	TECR,CLN6,SPTLC1,SPCS2,EIF2B5,CDKAL1,GCN1L1,NPEPPS,KARS,RPS27L,FAR1,ACSL3,EIF2B3,MPC1,RRBP1,AIMP1,RBM4,HSPA8,RPL26,OXA1L
GO:0019219	regulation of nucleobase-containing compound metabolic process	75	4133	0.13	0.0363	9606.ENSP00000157812,9606.ENSP00000162044,9606.ENSP00000248975,9606.ENSP00000251849,9606.ENSP00000253048,9606.ENSP00000254322,9606.ENSP00000261303,9606.ENSP00000261332,9606.ENSP00000262525,9606.ENSP00000263346,9606.ENSP00000263381,9606.ENSP00000264451,9606.ENSP00000265990,9606.ENSP00000269701,9606.ENSP00000276461,9606.ENSP00000290524,9606.ENSP00000294740,9606.ENSP00000300648,9606.ENSP00000303427,…	PSMC4,TMEM161A,YWHAH,RAF1,ZC3H4,DNAJB1,PSMC1,ZNF24,ZNF629,TCF25,WIZ,SLC30A9,BTAF1,AKAP8,ERLIN2,RFX5,ZNF281,GCN1L1,PDS5A,ATOH8,LEMD3,ZBTB21,HLTF,PRKDC,HSPH1,HSPA5,SAV1,KARS,HAX1,SP1,ZGPAT,ZKSCAN8,SUV39H1,GTF3C1,ATP2B4,VCP,TFRC,ARHGEF2,CDC73,BAG3,DDX20,YWHAB,FZD8,HSPA1B,MAGED1,EXOSC10,LGR4,ASPH,RFC3,YWHAQ,PRKAR1A,HELLS,YWHAZ,ZNF143,AKAP8L,NEDD4L,XPO1,RBM4,ZBTB10,HIC2,PSMC2,PSMC6,TRIM32,CIAO1,NDUFA1…
GO:0009892	negative regulation of metabolic process	54	2762	0.17	0.0383	9606.ENSP00000251849,9606.ENSP00000254322,9606.ENSP00000261332,9606.ENSP00000262177,9606.ENSP00000263346,9606.ENSP00000264335,9606.ENSP00000265990,9606.ENSP00000276461,9606.ENSP00000290524,9606.ENSP00000294740,9606.ENSP00000303427,9606.ENSP00000304676,9606.ENSP00000308759,9606.ENSP00000313420,9606.ENSP00000318687,9606.ENSP00000332013,9606.ENSP00000337976,9606.ENSP00000338814,9606.ENSP00000350310,…	RAF1,DNAJB1,ZNF24,DNAJB6,TCF25,YWHAE,BTAF1,ERLIN2,RFX5,ZNF281,PDS5A,ATOH8,ZBTB21,PRKDC,HSPH1,ZGPAT,SUV39H1,BAG5,ATP2B4,PPP1R15B,CDC73,BAG3,DDX20,BAG2,PTPN1,YWHAB,FZD8,RNF5,HSPA1B,MAGED1,AIF1,EXOSC10,LGR4,IPO7,YWHAQ,PRKAR1A,HELLS,NEDD4L,UBAC2,XPO1,RBM4,HIC2,NDUFA13,UBR5,HSPA8,DICER1,PHB2,ATP1A1,SEC22B,RPL26,FKBP8,PHB,PCID2,OXA1L
GO:2001235	positive regulation of apoptotic signaling pathway	8	171	0.54	0.0392	9606.ENSP00000248975,9606.ENSP00000264335,9606.ENSP00000300289,9606.ENSP00000361930,9606.ENSP00000364847,9606.ENSP00000371267,9606.ENSP00000379287,9606.ENSP00000463784	YWHAH,YWHAE,PDIA3,YWHAB,MAGED1,YWHAQ,YWHAZ,RPL26
GO:0032940	secretion by cell	24	959	0.27	0.0408	9606.ENSP00000247461,9606.ENSP00000251849,9606.ENSP00000260762,9606.ENSP00000261942,9606.ENSP00000264639,9606.ENSP00000271308,9606.ENSP00000272895,9606.ENSP00000290158,9606.ENSP00000310219,9606.ENSP00000334100,9606.ENSP00000348965,9606.ENSP00000351777,9606.ENSP00000353094,9606.ENSP00000355605,9606.ENSP00000364801,9606.ENSP00000367265,9606.ENSP00000381293,9606.ENSP00000391211,9606.ENSP00000399457,…	CANX,RAF1,EXOC6,FAF2,PSMD3,PSMA5,ABCA12,KPNB1,HSPA6,EXOC7,DYNC1H1,VCP,SDF4,EXOC8,HSPA1B,CKAP4,NSF,PSMC2,DDOST,HSPA8,CAND1,SLC1A5,PSMC3,EXOC5
GO:0007007	inner mitochondrial membrane organization	4	41	0.86	0.0421	9606.ENSP00000269143,9606.ENSP00000309561,9606.ENSP00000366800,9606.ENSP00000423673	AFG3L2,C19orf70,DNAJC11,NDUFA13
GO:0031327	negative regulation of cellular biosynthetic process	33	1479	0.22	0.0422	9606.ENSP00000254322,9606.ENSP00000261332,9606.ENSP00000263346,9606.ENSP00000265990,9606.ENSP00000276461,9606.ENSP00000290524,9606.ENSP00000294740,9606.ENSP00000303427,9606.ENSP00000304676,9606.ENSP00000308759,9606.ENSP00000332013,9606.ENSP00000337976,9606.ENSP00000350310,9606.ENSP00000356405,9606.ENSP00000358081,9606.ENSP00000358716,9606.ENSP00000361930,9606.ENSP00000363826,9606.ENSP00000364847,…	DNAJB1,ZNF24,TCF25,BTAF1,ERLIN2,RFX5,ZNF281,PDS5A,ATOH8,ZBTB21,ZGPAT,SUV39H1,ATP2B4,CDC73,BAG3,DDX20,YWHAB,FZD8,MAGED1,EXOSC10,LGR4,YWHAQ,HELLS,NEDD4L,XPO1,RBM4,HIC2,NDUFA13,HSPA8,DICER1,PHB2,ATP1A1,PHB
GO:0051321	meiotic cell cycle	9	214	0.5	0.0422	9606.ENSP00000251413,9606.ENSP00000286398,9606.ENSP00000308369,9606.ENSP00000349961,9606.ENSP00000350162,9606.ENSP00000360483,9606.ENSP00000376475,9606.ENSP00000385616,9606.ENSP00000433681	TUBG1,SMC2,LEMD3,SMC4,SYCP2,NDC1,PRKAR1A,SUN2,NCAPD3
GO:0001775	cell activation	25	1024	0.26	0.0446	9606.ENSP00000251849,9606.ENSP00000261942,9606.ENSP00000264639,9606.ENSP00000271308,9606.ENSP00000290158,9606.ENSP00000309968,9606.ENSP00000310219,9606.ENSP00000313420,9606.ENSP00000325448,9606.ENSP00000348965,9606.ENSP00000351777,9606.ENSP00000354775,9606.ENSP00000359000,9606.ENSP00000361704,9606.ENSP00000363826,9606.ENSP00000364801,9606.ENSP00000365227,9606.ENSP00000367265,9606.ENSP00000377601,…	RAF1,FAF2,PSMD3,PSMA5,KPNB1,ADAM17,HSPA6,PRKDC,KARS,DYNC1H1,VCP,PJA2,GBF1,CTPS1,FZD8,HSPA1B,AIF1,CKAP4,HELLS,YWHAZ,PSMC2,DDOST,HSPA8,CAND1,PSMC3
GO:0071310	cellular response to organic substance	45	2219	0.18	0.045	9606.ENSP00000219548,9606.ENSP00000247461,9606.ENSP00000248975,9606.ENSP00000251849,9606.ENSP00000256707,9606.ENSP00000259253,9606.ENSP00000261593,9606.ENSP00000269701,9606.ENSP00000273398,9606.ENSP00000287652,9606.ENSP00000290649,9606.ENSP00000303424,9606.ENSP00000309968,9606.ENSP00000313420,9606.ENSP00000324173,9606.ENSP00000325448,9606.ENSP00000329002,9606.ENSP00000329357,9606.ENSP00000341874,…	STUB1,CANX,YWHAH,RAF1,KIDINS220,UGGT1,RNF138,AKAP8,ATP6V1A,TATDN2,AMFR,PTGDR,ADAM17,PRKDC,HSPA5,KARS,HAX1,SP1,RIOK3,DNAJB12,ADAM15,ATP2B4,VCP,ATP6V1H,TFRC,MPC1,ARHGEF2,CDC73,EMD,PTPN1,RNF5,AIF1,POLR2B,PRKAR1A,YWHAZ,ATP2B1,SRPRB,NDUFA13,UBR5,HSPA8,DICER1,SLC16A1,PHB2,ATP1A1,PHB
GO:1901575	organic substance catabolic process	35	1609	0.21	0.0459	9606.ENSP00000157812,9606.ENSP00000219548,9606.ENSP00000248975,9606.ENSP00000249806,9606.ENSP00000259253,9606.ENSP00000261303,9606.ENSP00000261942,9606.ENSP00000264639,9606.ENSP00000271308,9606.ENSP00000276461,9606.ENSP00000287652,9606.ENSP00000290158,9606.ENSP00000290649,9606.ENSP00000300456,9606.ENSP00000318480,9606.ENSP00000320324,9606.ENSP00000324173,9606.ENSP00000345575,9606.ENSP00000351777,…	PSMC4,STUB1,YWHAH,CLN6,UGGT1,PSMC1,FAF2,PSMD3,PSMA5,ERLIN2,TATDN2,KPNB1,AMFR,SLC27A4,YME1L1,NPEPPS,HSPA5,DNAJB12,VCP,PSMD4,RNF5,HSPA1B,EXOSC10,AUP1,NEDD4L,PSMC2,PSMC6,TRIM32,PSMA1,UBR5,HSPA8,DICER1,RPL26,PCID2,PSMC3
GO:0043604	amide biosynthetic process	15	495	0.36	0.0463	9606.ENSP00000215567,9606.ENSP00000262554,9606.ENSP00000273783,9606.ENSP00000274695,9606.ENSP00000300648,9606.ENSP00000325448,9606.ENSP00000331019,9606.ENSP00000350012,9606.ENSP00000353575,9606.ENSP00000354223,9606.ENSP00000367038,9606.ENSP00000378191,9606.ENSP00000386894,9606.ENSP00000463784,9606.ENSP00000483491	TECR,SPTLC1,EIF2B5,CDKAL1,GCN1L1,KARS,RPS27L,ACSL3,EIF2B3,MPC1,RRBP1,AIMP1,RBM4,RPL26,OXA1L
GO:0045893	positive regulation of transcription, DNA-templated	32	1435	0.22	0.0473	9606.ENSP00000157812,9606.ENSP00000248975,9606.ENSP00000251849,9606.ENSP00000261303,9606.ENSP00000261332,9606.ENSP00000264451,9606.ENSP00000276461,9606.ENSP00000290524,9606.ENSP00000294740,9606.ENSP00000300648,9606.ENSP00000304676,9606.ENSP00000308944,9606.ENSP00000313420,9606.ENSP00000318687,9606.ENSP00000324173,9606.ENSP00000325448,9606.ENSP00000329002,9606.ENSP00000329357,9606.ENSP00000354837,…	PSMC4,YWHAH,RAF1,PSMC1,ZNF24,SLC30A9,ERLIN2,RFX5,ZNF281,GCN1L1,ATOH8,HLTF,PRKDC,HSPH1,HSPA5,KARS,HAX1,SP1,ARHGEF2,CDC73,FZD8,MAGED1,LGR4,ASPH,ZNF143,AKAP8L,PSMC2,PSMC6,CAND1,PHB,PCID2,PSMC3
GO:0002446	neutrophil mediated immunity	15	498	0.35	0.0481	9606.ENSP00000261942,9606.ENSP00000264639,9606.ENSP00000271308,9606.ENSP00000290158,9606.ENSP00000309968,9606.ENSP00000310219,9606.ENSP00000348965,9606.ENSP00000351777,9606.ENSP00000364801,9606.ENSP00000367265,9606.ENSP00000391211,9606.ENSP00000399457,9606.ENSP00000432083,9606.ENSP00000442318,9606.ENSP00000481029	FAF2,PSMD3,PSMA5,KPNB1,ADAM17,HSPA6,DYNC1H1,VCP,HSPA1B,CKAP4,PSMC2,DDOST,HSPA8,CAND1,PSMC3
GO:0071033	nuclear retention of pre-mRNA at the site of transcription	2	5	1.48	0.0484	9606.ENSP00000366135,9606.ENSP00000479494	EXOSC10,PCID2
GO:1903898	negative regulation of PERK-mediated unfolded protein response	2	5	1.48	0.0484	9606.ENSP00000356156,9606.ENSP00000360683	PPP1R15B,PTPN1
GO:0010468	regulation of gene expression	80	4533	0.12	0.0486	9606.ENSP00000157812,9606.ENSP00000248975,9606.ENSP00000251849,9606.ENSP00000253048,9606.ENSP00000254322,9606.ENSP00000256079,9606.ENSP00000261303,9606.ENSP00000261332,9606.ENSP00000262525,9606.ENSP00000263346,9606.ENSP00000263381,9606.ENSP00000264451,9606.ENSP00000265990,9606.ENSP00000269701,9606.ENSP00000273783,9606.ENSP00000276461,9606.ENSP00000290524,9606.ENSP00000294740,9606.ENSP00000296782,…	PSMC4,YWHAH,RAF1,ZC3H4,DNAJB1,IPO8,PSMC1,ZNF24,ZNF629,TCF25,WIZ,SLC30A9,BTAF1,AKAP8,EIF2B5,ERLIN2,RFX5,ZNF281,RICTOR,GCN1L1,ATOH8,LEMD3,ZBTB21,HLTF,PRKDC,HSPH1,HSPA5,SAV1,KARS,HAX1,SP1,RPS27L,ZGPAT,ZKSCAN8,SUV39H1,GTF3C1,ATP2B4,ARHGEF2,PPP1R15B,CDC73,BAG3,DDX20,BAG2,YWHAB,FZD8,HSPA1B,MAGED1,AIF1,EXOSC10,LGR4,ASPH,POLR2B,YWHAQ,PRKAR1A,HELLS,YWHAZ,ZNF143,AKAP8L,NEDD4L,XPO1,RBM4,ZBTB10,HIC2,PSMC2,PS…
GO:0031122	cytoplasmic microtubule organization	4	44	0.83	0.0498	9606.ENSP00000251413,9606.ENSP00000290158,9606.ENSP00000348965,9606.ENSP00000380785	TUBG1,KPNB1,DYNC1H1,HOOK2
GO:1903573	negative regulation of response to endoplasmic reticulum stress	4	44	0.83	0.0498	9606.ENSP00000324173,9606.ENSP00000356156,9606.ENSP00000360683,9606.ENSP00000383911	HSPA5,PPP1R15B,PTPN1,UBAC2

## Sheet: mut GO Biological processes
#term ID	term description	observed gene count	background gene count	strength	false discovery rate	matching proteins in your network (IDs)	matching proteins in your network (labels)
GO:0034976	response to endoplasmic reticulum stress	25	240	0.92	1e-11	9606.ENSP00000157812,9606.ENSP00000158771,9606.ENSP00000219548,9606.ENSP00000259253,9606.ENSP00000259512,9606.ENSP00000261303,9606.ENSP00000261942,9606.ENSP00000273783,9606.ENSP00000276461,9606.ENSP00000287652,9606.ENSP00000290649,9606.ENSP00000300289,9606.ENSP00000324173,9606.ENSP00000345575,9606.ENSP00000351777,9606.ENSP00000356156,9606.ENSP00000360683,9606.ENSP00000364235,9606.ENSP00000366748,…	PSMC4,DERL2,STUB1,UGGT1,DERL1,PSMC1,FAF2,EIF2B5,ERLIN2,TATDN2,AMFR,PDIA3,HSPA5,DNAJB12,VCP,PPP1R15B,PTPN1,RNF5,AUP1,PSMC2,PSMC6,SRPRB,ATP2A2,TMCO1,PSMC3
GO:0036503	ERAD pathway	17	85	1.21	1.24e-11	9606.ENSP00000157812,9606.ENSP00000158771,9606.ENSP00000219548,9606.ENSP00000259253,9606.ENSP00000259512,9606.ENSP00000261303,9606.ENSP00000261942,9606.ENSP00000276461,9606.ENSP00000290649,9606.ENSP00000324173,9606.ENSP00000345575,9606.ENSP00000351777,9606.ENSP00000364235,9606.ENSP00000366748,9606.ENSP00000391211,9606.ENSP00000401802,9606.ENSP00000481029	PSMC4,DERL2,STUB1,UGGT1,DERL1,PSMC1,FAF2,ERLIN2,AMFR,HSPA5,DNAJB12,VCP,RNF5,AUP1,PSMC2,PSMC6,PSMC3
GO:0006457	protein folding	23	214	0.94	2.46e-11	9606.ENSP00000247461,9606.ENSP00000254322,9606.ENSP00000259253,9606.ENSP00000259512,9606.ENSP00000261303,9606.ENSP00000262177,9606.ENSP00000268876,9606.ENSP00000290649,9606.ENSP00000296464,9606.ENSP00000300289,9606.ENSP00000310219,9606.ENSP00000318687,9606.ENSP00000324173,9606.ENSP00000326699,9606.ENSP00000338814,9606.ENSP00000345575,9606.ENSP00000351777,9606.ENSP00000358081,9606.ENSP00000359727,…	CANX,DNAJB1,UGGT1,DERL1,PSMC1,DNAJB6,UNC45B,AMFR,HSPA4L,PDIA3,HSPA6,HSPH1,HSPA5,CLGN,BAG5,DNAJB12,VCP,BAG3,BAG2,HSPA1B,DNAJC7,HSPA8,FKBP8
GO:0030433	ubiquitin-dependent ERAD pathway	15	65	1.27	4e-11	9606.ENSP00000157812,9606.ENSP00000158771,9606.ENSP00000219548,9606.ENSP00000259512,9606.ENSP00000261303,9606.ENSP00000261942,9606.ENSP00000276461,9606.ENSP00000290649,9606.ENSP00000324173,9606.ENSP00000351777,9606.ENSP00000364235,9606.ENSP00000366748,9606.ENSP00000391211,9606.ENSP00000401802,9606.ENSP00000481029	PSMC4,DERL2,STUB1,DERL1,PSMC1,FAF2,ERLIN2,AMFR,HSPA5,VCP,RNF5,AUP1,PSMC2,PSMC6,PSMC3
GO:1900034	regulation of cellular response to heat	12	45	1.33	2.67e-09	9606.ENSP00000254322,9606.ENSP00000262177,9606.ENSP00000264335,9606.ENSP00000281938,9606.ENSP00000318687,9606.ENSP00000338814,9606.ENSP00000358081,9606.ENSP00000359727,9606.ENSP00000364801,9606.ENSP00000406463,9606.ENSP00000432083,9606.ENSP00000456405	DNAJB1,DNAJB6,YWHAE,HSPB8,HSPH1,BAG5,BAG3,BAG2,HSPA1B,DNAJC7,HSPA8,MLST8
GO:0035966	response to topologically incorrect protein	18	172	0.92	1.36e-08	9606.ENSP00000158771,9606.ENSP00000219548,9606.ENSP00000254322,9606.ENSP00000259253,9606.ENSP00000259512,9606.ENSP00000261942,9606.ENSP00000287652,9606.ENSP00000290649,9606.ENSP00000296464,9606.ENSP00000310219,9606.ENSP00000318687,9606.ENSP00000324173,9606.ENSP00000345575,9606.ENSP00000351777,9606.ENSP00000360683,9606.ENSP00000364235,9606.ENSP00000418401,9606.ENSP00000432083	DERL2,STUB1,DNAJB1,UGGT1,DERL1,FAF2,TATDN2,AMFR,HSPA4L,HSPA6,HSPH1,HSPA5,DNAJB12,VCP,PTPN1,RNF5,SRPRB,HSPA8
GO:0044265	cellular macromolecule catabolic process	36	842	0.54	1.05e-07	9606.ENSP00000157812,9606.ENSP00000158771,9606.ENSP00000219548,9606.ENSP00000249806,9606.ENSP00000259253,9606.ENSP00000259512,9606.ENSP00000261303,9606.ENSP00000261942,9606.ENSP00000264639,9606.ENSP00000271308,9606.ENSP00000276461,9606.ENSP00000287652,9606.ENSP00000290158,9606.ENSP00000290649,9606.ENSP00000316357,9606.ENSP00000318480,9606.ENSP00000323046,9606.ENSP00000324173,9606.ENSP00000339109,…	PSMC4,DERL2,STUB1,CLN6,UGGT1,DERL1,PSMC1,FAF2,PSMD3,PSMA5,ERLIN2,TATDN2,KPNB1,AMFR,USP9X,YME1L1,EXOSC3,HSPA5,ANAPC1,DNAJB12,VCP,PSMD4,ZMPSTE24,RNF5,HSPA1B,EXOSC10,AUP1,PSMC2,PSMC6,TRIM32,PSMA1,SMG7,UBR5,DICER1,PCID2,PSMC3
GO:0006986	response to unfolded protein	16	153	0.92	1.36e-07	9606.ENSP00000158771,9606.ENSP00000219548,9606.ENSP00000254322,9606.ENSP00000259253,9606.ENSP00000259512,9606.ENSP00000261942,9606.ENSP00000287652,9606.ENSP00000290649,9606.ENSP00000296464,9606.ENSP00000310219,9606.ENSP00000318687,9606.ENSP00000324173,9606.ENSP00000351777,9606.ENSP00000360683,9606.ENSP00000418401,9606.ENSP00000432083	DERL2,STUB1,DNAJB1,UGGT1,DERL1,FAF2,TATDN2,AMFR,HSPA4L,HSPA6,HSPH1,HSPA5,VCP,PTPN1,SRPRB,HSPA8
GO:0033554	cellular response to stress	50	1553	0.41	2.7e-07	9606.ENSP00000157812,9606.ENSP00000158771,9606.ENSP00000219548,9606.ENSP00000227525,9606.ENSP00000254322,9606.ENSP00000259253,9606.ENSP00000259512,9606.ENSP00000261303,9606.ENSP00000261593,9606.ENSP00000261942,9606.ENSP00000264335,9606.ENSP00000264451,9606.ENSP00000273317,9606.ENSP00000273783,9606.ENSP00000276461,9606.ENSP00000287652,9606.ENSP00000290649,9606.ENSP00000294053,9606.ENSP00000300289,…	PSMC4,DERL2,STUB1,TMEM109,DNAJB1,UGGT1,DERL1,PSMC1,RNF138,FAF2,YWHAE,SLC30A9,LIMD1,EIF2B5,ERLIN2,TATDN2,AMFR,CLPB,PDIA3,GCN1L1,PDS5A,HSPA6,PRKDC,NPEPPS,HSPA5,RPS27L,DNAJB12,VCP,ARHGEF2,PPP1R15B,BAG3,PTPN1,RNF5,HSPA1B,AIF1,AUP1,RFC3,POLR2B,RBM4,PSMC2,PSMC6,POLD1,SRPRB,UBR5,HSPA8,ATP2A2,PHB2,SLC25A24,TMCO1,PSMC3
GO:0043632	modification-dependent macromolecule catabolic process	26	476	0.64	2.7e-07	9606.ENSP00000157812,9606.ENSP00000158771,9606.ENSP00000219548,9606.ENSP00000259512,9606.ENSP00000261303,9606.ENSP00000261942,9606.ENSP00000264639,9606.ENSP00000271308,9606.ENSP00000276461,9606.ENSP00000290649,9606.ENSP00000316357,9606.ENSP00000323046,9606.ENSP00000324173,9606.ENSP00000339109,9606.ENSP00000351777,9606.ENSP00000357879,9606.ENSP00000361845,9606.ENSP00000364235,9606.ENSP00000366135,…	PSMC4,DERL2,STUB1,DERL1,PSMC1,FAF2,PSMD3,PSMA5,ERLIN2,AMFR,USP9X,EXOSC3,HSPA5,ANAPC1,VCP,PSMD4,ZMPSTE24,RNF5,EXOSC10,AUP1,PSMC2,PSMC6,TRIM32,PSMA1,UBR5,PSMC3
GO:0010498	proteasomal protein catabolic process	20	284	0.75	3.97e-07	9606.ENSP00000157812,9606.ENSP00000158771,9606.ENSP00000219548,9606.ENSP00000259253,9606.ENSP00000259512,9606.ENSP00000261303,9606.ENSP00000261942,9606.ENSP00000271308,9606.ENSP00000276461,9606.ENSP00000290649,9606.ENSP00000324173,9606.ENSP00000339109,9606.ENSP00000345575,9606.ENSP00000351777,9606.ENSP00000357879,9606.ENSP00000364235,9606.ENSP00000366748,9606.ENSP00000391211,9606.ENSP00000401802,…	PSMC4,DERL2,STUB1,UGGT1,DERL1,PSMC1,FAF2,PSMA5,ERLIN2,AMFR,HSPA5,ANAPC1,DNAJB12,VCP,PSMD4,RNF5,AUP1,PSMC2,PSMC6,PSMC3
GO:0051603	proteolysis involved in cellular protein catabolic process	27	532	0.61	4.28e-07	9606.ENSP00000157812,9606.ENSP00000158771,9606.ENSP00000219548,9606.ENSP00000259253,9606.ENSP00000259512,9606.ENSP00000261303,9606.ENSP00000261942,9606.ENSP00000264639,9606.ENSP00000271308,9606.ENSP00000276461,9606.ENSP00000290649,9606.ENSP00000316357,9606.ENSP00000318480,9606.ENSP00000324173,9606.ENSP00000339109,9606.ENSP00000345575,9606.ENSP00000351777,9606.ENSP00000357879,9606.ENSP00000361845,…	PSMC4,DERL2,STUB1,UGGT1,DERL1,PSMC1,FAF2,PSMD3,PSMA5,ERLIN2,AMFR,USP9X,YME1L1,HSPA5,ANAPC1,DNAJB12,VCP,PSMD4,ZMPSTE24,RNF5,AUP1,PSMC2,PSMC6,TRIM32,PSMA1,UBR5,PSMC3
GO:0030163	protein catabolic process	29	615	0.58	4.67e-07	9606.ENSP00000157812,9606.ENSP00000158771,9606.ENSP00000219548,9606.ENSP00000249806,9606.ENSP00000259253,9606.ENSP00000259512,9606.ENSP00000261303,9606.ENSP00000261942,9606.ENSP00000264639,9606.ENSP00000271308,9606.ENSP00000276461,9606.ENSP00000290649,9606.ENSP00000316357,9606.ENSP00000318480,9606.ENSP00000324173,9606.ENSP00000339109,9606.ENSP00000345575,9606.ENSP00000351777,9606.ENSP00000357879,…	PSMC4,DERL2,STUB1,CLN6,UGGT1,DERL1,PSMC1,FAF2,PSMD3,PSMA5,ERLIN2,AMFR,USP9X,YME1L1,HSPA5,ANAPC1,DNAJB12,VCP,PSMD4,ZMPSTE24,RNF5,AUP1,PSMC2,PSMC6,TRIM32,PSMA1,UBR5,HSPA8,PSMC3
GO:0009057	macromolecule catabolic process	37	970	0.49	5.86e-07	9606.ENSP00000157812,9606.ENSP00000158771,9606.ENSP00000219548,9606.ENSP00000249806,9606.ENSP00000259253,9606.ENSP00000259512,9606.ENSP00000261303,9606.ENSP00000261942,9606.ENSP00000264639,9606.ENSP00000271308,9606.ENSP00000276461,9606.ENSP00000287652,9606.ENSP00000290158,9606.ENSP00000290649,9606.ENSP00000316357,9606.ENSP00000318480,9606.ENSP00000323046,9606.ENSP00000324173,9606.ENSP00000339109,…	PSMC4,DERL2,STUB1,CLN6,UGGT1,DERL1,PSMC1,FAF2,PSMD3,PSMA5,ERLIN2,TATDN2,KPNB1,AMFR,USP9X,YME1L1,EXOSC3,HSPA5,ANAPC1,DNAJB12,VCP,PSMD4,ZMPSTE24,RNF5,HSPA1B,EXOSC10,AUP1,PSMC2,PSMC6,TRIM32,PSMA1,SMG7,UBR5,HSPA8,DICER1,PCID2,PSMC3
GO:0015031	protein transport	45	1391	0.41	1.09e-06	9606.ENSP00000158771,9606.ENSP00000247461,9606.ENSP00000248975,9606.ENSP00000251849,9606.ENSP00000256079,9606.ENSP00000259512,9606.ENSP00000260762,9606.ENSP00000261942,9606.ENSP00000262982,9606.ENSP00000263672,9606.ENSP00000264028,9606.ENSP00000264335,9606.ENSP00000269701,9606.ENSP00000273398,9606.ENSP00000290158,9606.ENSP00000306330,9606.ENSP00000307275,9606.ENSP00000316357,9606.ENSP00000325002,…	DERL2,CANX,YWHAH,RAF1,IPO8,DERL1,EXOC6,FAF2,CSE1L,SPCS2,ARCN1,YWHAE,AKAP8,ATP6V1A,KPNB1,YWHAG,SCAMP3,USP9X,COPG1,SEC16A,EXOC7,VCP,ATP6V1H,TFRC,IPO9,ARHGEF2,EXOC8,COPA,NDC1,YWHAB,AUP1,RRBP1,IPO7,XPO1,ATG9A,NDUFA13,SMG7,HSPA8,ZC3H11A,PHB2,SEC22B,PCID2,POM121C,OXA1L,EXOC5
GO:0042886	amide transport	46	1440	0.41	1.09e-06	9606.ENSP00000158771,9606.ENSP00000247461,9606.ENSP00000248975,9606.ENSP00000251849,9606.ENSP00000256079,9606.ENSP00000259512,9606.ENSP00000260762,9606.ENSP00000261942,9606.ENSP00000262982,9606.ENSP00000263672,9606.ENSP00000264028,9606.ENSP00000264335,9606.ENSP00000269701,9606.ENSP00000272895,9606.ENSP00000273398,9606.ENSP00000290158,9606.ENSP00000306330,9606.ENSP00000307275,9606.ENSP00000316357,…	DERL2,CANX,YWHAH,RAF1,IPO8,DERL1,EXOC6,FAF2,CSE1L,SPCS2,ARCN1,YWHAE,AKAP8,ABCA12,ATP6V1A,KPNB1,YWHAG,SCAMP3,USP9X,COPG1,SEC16A,EXOC7,VCP,ATP6V1H,TFRC,IPO9,ARHGEF2,EXOC8,COPA,NDC1,YWHAB,AUP1,RRBP1,IPO7,XPO1,ATG9A,NDUFA13,SMG7,HSPA8,ZC3H11A,PHB2,SEC22B,PCID2,POM121C,OXA1L,EXOC5
GO:0009894	regulation of catabolic process	33	840	0.5	1.71e-06	9606.ENSP00000157812,9606.ENSP00000158771,9606.ENSP00000219548,9606.ENSP00000261303,9606.ENSP00000261593,9606.ENSP00000262554,9606.ENSP00000264639,9606.ENSP00000273398,9606.ENSP00000323046,9606.ENSP00000329002,9606.ENSP00000334100,9606.ENSP00000338814,9606.ENSP00000341044,9606.ENSP00000351777,9606.ENSP00000352522,9606.ENSP00000355605,9606.ENSP00000359727,9606.ENSP00000360683,9606.ENSP00000361930,…	PSMC4,DERL2,STUB1,PSMC1,RNF138,SPTLC1,PSMD3,ATP6V1A,EXOSC3,HAX1,EXOC7,BAG5,ACACB,VCP,ATP6V1H,EXOC8,BAG2,PTPN1,YWHAB,RNF5,YWHAZ,UBAC2,XPO1,PSMC2,PSMC6,TRIM32,NDUFA13,SMG7,HSPA8,MLST8,SEC22B,PCID2,PSMC3
GO:0019941	modification-dependent protein catabolic process	24	467	0.62	1.71e-06	9606.ENSP00000157812,9606.ENSP00000158771,9606.ENSP00000219548,9606.ENSP00000259512,9606.ENSP00000261303,9606.ENSP00000261942,9606.ENSP00000264639,9606.ENSP00000271308,9606.ENSP00000276461,9606.ENSP00000290649,9606.ENSP00000316357,9606.ENSP00000324173,9606.ENSP00000339109,9606.ENSP00000351777,9606.ENSP00000357879,9606.ENSP00000361845,9606.ENSP00000364235,9606.ENSP00000366748,9606.ENSP00000391211,…	PSMC4,DERL2,STUB1,DERL1,PSMC1,FAF2,PSMD3,PSMA5,ERLIN2,AMFR,USP9X,HSPA5,ANAPC1,VCP,PSMD4,ZMPSTE24,RNF5,AUP1,PSMC2,PSMC6,TRIM32,PSMA1,UBR5,PSMC3
GO:0043161	proteasome-mediated ubiquitin-dependent protein catabolic process	18	257	0.75	1.71e-06	9606.ENSP00000157812,9606.ENSP00000158771,9606.ENSP00000219548,9606.ENSP00000259512,9606.ENSP00000261303,9606.ENSP00000261942,9606.ENSP00000271308,9606.ENSP00000276461,9606.ENSP00000290649,9606.ENSP00000324173,9606.ENSP00000339109,9606.ENSP00000351777,9606.ENSP00000357879,9606.ENSP00000364235,9606.ENSP00000366748,9606.ENSP00000391211,9606.ENSP00000401802,9606.ENSP00000481029	PSMC4,DERL2,STUB1,DERL1,PSMC1,FAF2,PSMA5,ERLIN2,AMFR,HSPA5,ANAPC1,VCP,PSMD4,RNF5,AUP1,PSMC2,PSMC6,PSMC3
GO:0006996	organelle organization	74	3131	0.28	3.36e-06	9606.ENSP00000237889,9606.ENSP00000248975,9606.ENSP00000249806,9606.ENSP00000251413,9606.ENSP00000251849,9606.ENSP00000261942,9606.ENSP00000262177,9606.ENSP00000264071,9606.ENSP00000264335,9606.ENSP00000269143,9606.ENSP00000269701,9606.ENSP00000273317,9606.ENSP00000286398,9606.ENSP00000290158,9606.ENSP00000296755,9606.ENSP00000296782,9606.ENSP00000303427,9606.ENSP00000306330,9606.ENSP00000308369,…	NDUFB3,YWHAH,CLN6,TUBG1,RAF1,FAF2,DNAJB6,TUBB4A,YWHAE,AFG3L2,AKAP8,LIMD1,SMC2,KPNB1,MAP1B,RICTOR,PDS5A,YWHAG,LEMD3,HLTF,C19orf70,PRKDC,PER1,USP9X,YME1L1,ENSG00000258947,RHOT2,SEC16A,RPS27L,HSD17B13,BAG5,DYNC1H1,SMC4,SYCP2,ARHGEF2,EXOC8,CDC73,TSPYL1,MDN1,EMD,NDC1,PTPN1,ZMPSTE24,YWHAB,MAP7D1,MTFR1L,AIF1,DNAJC11,RTN3,RFC3,NAP1L4,YWHAQ,PRKAR1A,PPP6R3,HELLS,YWHAZ,AKAP8L,SUN2,ATG9A,POLD1,TRIM32,PPP6R1,…
GO:0031329	regulation of cellular catabolic process	30	743	0.51	3.61e-06	9606.ENSP00000157812,9606.ENSP00000158771,9606.ENSP00000219548,9606.ENSP00000261303,9606.ENSP00000261593,9606.ENSP00000262554,9606.ENSP00000273398,9606.ENSP00000323046,9606.ENSP00000329002,9606.ENSP00000334100,9606.ENSP00000338814,9606.ENSP00000341044,9606.ENSP00000351777,9606.ENSP00000352522,9606.ENSP00000355605,9606.ENSP00000359727,9606.ENSP00000360683,9606.ENSP00000361930,9606.ENSP00000364235,…	PSMC4,DERL2,STUB1,PSMC1,RNF138,SPTLC1,ATP6V1A,EXOSC3,HAX1,EXOC7,BAG5,ACACB,VCP,ATP6V1H,EXOC8,BAG2,PTPN1,YWHAB,RNF5,YWHAZ,UBAC2,XPO1,PSMC2,PSMC6,SMG7,HSPA8,MLST8,SEC22B,PCID2,PSMC3
GO:0051641	cellular localization	58	2180	0.33	3.61e-06	9606.ENSP00000158771,9606.ENSP00000247461,9606.ENSP00000248975,9606.ENSP00000251413,9606.ENSP00000251849,9606.ENSP00000256079,9606.ENSP00000259512,9606.ENSP00000260762,9606.ENSP00000261942,9606.ENSP00000262982,9606.ENSP00000263672,9606.ENSP00000264028,9606.ENSP00000264071,9606.ENSP00000264335,9606.ENSP00000272895,9606.ENSP00000290158,9606.ENSP00000296755,9606.ENSP00000306330,9606.ENSP00000308369,…	DERL2,CANX,YWHAH,TUBG1,RAF1,IPO8,DERL1,EXOC6,FAF2,CSE1L,SPCS2,ARCN1,TUBB4A,YWHAE,ABCA12,KPNB1,MAP1B,YWHAG,LEMD3,USP9X,RHOT2,EXOSC3,HSPA5,COPG1,SEC16A,ACACB,YIF1B,JPH1,DYNC1H1,VCP,IPO9,ARHGEF2,EXOC8,COPA,DDX20,NDC1,YWHAB,EXOSC10,AUP1,IPO7,PPP6R3,YWHAZ,UBAC2,XPO1,SUN2,ATG9A,PPP6R1,NDUFA13,SMG7,HSPA8,TOR1AIP1,ZC3H11A,ATP2A2,PHB2,SEC22B,PCID2,POM121C,EXOC5
GO:1903747	regulation of establishment of protein localization to mitochondrion	9	47	1.19	3.61e-06	9606.ENSP00000248975,9606.ENSP00000264335,9606.ENSP00000306330,9606.ENSP00000318687,9606.ENSP00000329002,9606.ENSP00000358081,9606.ENSP00000361930,9606.ENSP00000371267,9606.ENSP00000379287	YWHAH,YWHAE,YWHAG,HSPH1,HAX1,BAG3,YWHAB,YWHAQ,YWHAZ
GO:0071705	nitrogen compound transport	49	1690	0.37	3.82e-06	9606.ENSP00000158771,9606.ENSP00000247461,9606.ENSP00000248975,9606.ENSP00000251849,9606.ENSP00000256079,9606.ENSP00000259512,9606.ENSP00000260762,9606.ENSP00000261942,9606.ENSP00000262982,9606.ENSP00000263672,9606.ENSP00000264028,9606.ENSP00000264335,9606.ENSP00000269701,9606.ENSP00000272895,9606.ENSP00000273398,9606.ENSP00000290158,9606.ENSP00000306330,9606.ENSP00000307275,9606.ENSP00000316357,…	DERL2,CANX,YWHAH,RAF1,IPO8,DERL1,EXOC6,FAF2,CSE1L,SPCS2,ARCN1,YWHAE,AKAP8,ABCA12,ATP6V1A,KPNB1,YWHAG,SCAMP3,USP9X,SLC25A22,COPG1,SEC16A,EXOC7,VCP,ATP6V1H,TFRC,IPO9,ARHGEF2,EXOC8,COPA,NDC1,YWHAB,AUP1,RRBP1,IPO7,XPO1,ATG9A,NDUFA13,SMG7,HSPA8,ZC3H11A,PHB2,SLC1A5,SLC25A24,SEC22B,PCID2,POM121C,OXA1L,EXOC5
GO:0006511	ubiquitin-dependent protein catabolic process	23	461	0.6	4.3e-06	9606.ENSP00000157812,9606.ENSP00000158771,9606.ENSP00000219548,9606.ENSP00000259512,9606.ENSP00000261303,9606.ENSP00000261942,9606.ENSP00000264639,9606.ENSP00000271308,9606.ENSP00000276461,9606.ENSP00000290649,9606.ENSP00000316357,9606.ENSP00000324173,9606.ENSP00000339109,9606.ENSP00000351777,9606.ENSP00000357879,9606.ENSP00000364235,9606.ENSP00000366748,9606.ENSP00000391211,9606.ENSP00000401802,…	PSMC4,DERL2,STUB1,DERL1,PSMC1,FAF2,PSMD3,PSMA5,ERLIN2,AMFR,USP9X,HSPA5,ANAPC1,VCP,PSMD4,RNF5,AUP1,PSMC2,PSMC6,TRIM32,PSMA1,UBR5,PSMC3
GO:0045899	positive regulation of RNA polymerase II transcriptional preinitiation complex assembly	6	11	1.64	4.3e-06	9606.ENSP00000157812,9606.ENSP00000261303,9606.ENSP00000391211,9606.ENSP00000401802,9606.ENSP00000442318,9606.ENSP00000481029	PSMC4,PSMC1,PSMC2,PSMC6,CAND1,PSMC3
GO:0006810	transport	88	4130	0.23	7.93e-06	9606.ENSP00000158771,9606.ENSP00000227525,9606.ENSP00000247461,9606.ENSP00000248975,9606.ENSP00000251849,9606.ENSP00000256079,9606.ENSP00000259512,9606.ENSP00000260762,9606.ENSP00000261942,9606.ENSP00000262982,9606.ENSP00000263672,9606.ENSP00000264028,9606.ENSP00000264335,9606.ENSP00000264451,9606.ENSP00000264639,9606.ENSP00000269143,9606.ENSP00000269701,9606.ENSP00000271308,9606.ENSP00000272895,…	DERL2,TMEM109,CANX,YWHAH,RAF1,IPO8,DERL1,EXOC6,FAF2,CSE1L,SPCS2,ARCN1,YWHAE,SLC30A9,PSMD3,AFG3L2,AKAP8,PSMA5,ABCA12,ATP6V1A,ERLIN2,KPNB1,MAP1B,YWHAG,SCAMP3,HSPA6,USP9X,HSPH1,RHOT2,SLC25A22,HSPA5,COPG1,SEC16A,EXOC7,ACACB,YIF1B,JPH1,SFXN4,DYNC1H1,ACSL3,VCP,ATP6V1H,SDF4,TFRC,MPC1,IPO9,ARHGEF2,EXOC8,COPA,DDX20,NDC1,VDAC2,YWHAB,RNF5,HSPA1B,AIF1,AUP1,RRBP1,RTN3,CKAP4,IPO7,YWHAQ,PPP6R3,YWHAZ,XPO1,SUN2,A…
GO:0010033	response to organic substance	67	2815	0.28	1.13e-05	9606.ENSP00000157812,9606.ENSP00000158771,9606.ENSP00000219548,9606.ENSP00000247461,9606.ENSP00000248975,9606.ENSP00000251849,9606.ENSP00000254322,9606.ENSP00000259253,9606.ENSP00000259512,9606.ENSP00000261303,9606.ENSP00000261593,9606.ENSP00000261942,9606.ENSP00000269701,9606.ENSP00000273398,9606.ENSP00000273783,9606.ENSP00000276461,9606.ENSP00000287652,9606.ENSP00000290649,9606.ENSP00000296464,…	PSMC4,DERL2,STUB1,CANX,YWHAH,RAF1,DNAJB1,UGGT1,DERL1,PSMC1,RNF138,FAF2,AKAP8,ATP6V1A,EIF2B5,ERLIN2,TATDN2,AMFR,HSPA4L,PTGDR,YWHAG,ADAM17,HSPA6,PRKDC,PER1,USP9X,HSPH1,HSPA5,KARS,HAX1,SP1,ACACB,RIOK3,DNAJB12,ADAM15,ACSL3,VCP,ATP6V1H,SDF4,TFRC,EIF2B3,MPC1,ARHGEF2,CDC73,EMD,PTPN1,RNF5,AIF1,AUP1,RFC3,POLR2B,PRKAR1A,YWHAZ,PSMC2,DDOST,PSMC6,TRIM32,SRPRB,NDUFA13,UBR5,HSPA8,DICER1,ATP2A2,SLC16A1,PHB2,ATP1…
GO:0080135	regulation of cellular response to stress	26	618	0.53	1.19e-05	9606.ENSP00000158771,9606.ENSP00000254322,9606.ENSP00000262177,9606.ENSP00000262948,9606.ENSP00000264335,9606.ENSP00000281938,9606.ENSP00000313420,9606.ENSP00000314420,9606.ENSP00000318687,9606.ENSP00000324173,9606.ENSP00000325448,9606.ENSP00000338814,9606.ENSP00000354775,9606.ENSP00000354837,9606.ENSP00000356156,9606.ENSP00000358081,9606.ENSP00000359727,9606.ENSP00000360683,9606.ENSP00000363826,…	DERL2,DNAJB1,DNAJB6,MAP2K2,YWHAE,HSPB8,PRKDC,PER1,HSPH1,HSPA5,KARS,BAG5,PJA2,ARHGEF2,PPP1R15B,BAG3,BAG2,PTPN1,FZD8,HSPA1B,UBAC2,DNAJC7,TRIM32,UBR5,HSPA8,MLST8
GO:0051234	establishment of localization	89	4248	0.23	1.23e-05	9606.ENSP00000158771,9606.ENSP00000227525,9606.ENSP00000247461,9606.ENSP00000248975,9606.ENSP00000251849,9606.ENSP00000256079,9606.ENSP00000259512,9606.ENSP00000260762,9606.ENSP00000261942,9606.ENSP00000262982,9606.ENSP00000263672,9606.ENSP00000264028,9606.ENSP00000264335,9606.ENSP00000264451,9606.ENSP00000264639,9606.ENSP00000269143,9606.ENSP00000269701,9606.ENSP00000271308,9606.ENSP00000272895,…	DERL2,TMEM109,CANX,YWHAH,RAF1,IPO8,DERL1,EXOC6,FAF2,CSE1L,SPCS2,ARCN1,YWHAE,SLC30A9,PSMD3,AFG3L2,AKAP8,PSMA5,ABCA12,ATP6V1A,ERLIN2,KPNB1,MAP1B,YWHAG,SCAMP3,LEMD3,HSPA6,USP9X,HSPH1,RHOT2,SLC25A22,HSPA5,COPG1,SEC16A,EXOC7,ACACB,YIF1B,JPH1,SFXN4,DYNC1H1,ACSL3,VCP,ATP6V1H,SDF4,TFRC,MPC1,IPO9,ARHGEF2,EXOC8,COPA,DDX20,NDC1,VDAC2,YWHAB,RNF5,HSPA1B,AIF1,AUP1,RRBP1,RTN3,CKAP4,IPO7,YWHAQ,PPP6R3,YWHAZ,XPO1,…
GO:0051649	establishment of localization in cell	46	1616	0.36	1.44e-05	9606.ENSP00000158771,9606.ENSP00000247461,9606.ENSP00000248975,9606.ENSP00000251849,9606.ENSP00000256079,9606.ENSP00000259512,9606.ENSP00000261942,9606.ENSP00000262982,9606.ENSP00000263672,9606.ENSP00000264028,9606.ENSP00000264335,9606.ENSP00000290158,9606.ENSP00000296755,9606.ENSP00000306330,9606.ENSP00000308369,9606.ENSP00000316357,9606.ENSP00000321971,9606.ENSP00000325002,9606.ENSP00000325827,…	DERL2,CANX,YWHAH,RAF1,IPO8,DERL1,FAF2,CSE1L,SPCS2,ARCN1,YWHAE,KPNB1,MAP1B,YWHAG,LEMD3,USP9X,RHOT2,COPG1,SEC16A,ACACB,YIF1B,JPH1,DYNC1H1,VCP,IPO9,ARHGEF2,COPA,DDX20,NDC1,YWHAB,AUP1,IPO7,PPP6R3,YWHAZ,XPO1,SUN2,PPP6R1,NDUFA13,SMG7,HSPA8,ZC3H11A,ATP2A2,PHB2,SEC22B,PCID2,POM121C
GO:0035967	cellular response to topologically incorrect protein	12	132	0.86	2.12e-05	9606.ENSP00000158771,9606.ENSP00000219548,9606.ENSP00000259253,9606.ENSP00000259512,9606.ENSP00000287652,9606.ENSP00000290649,9606.ENSP00000324173,9606.ENSP00000345575,9606.ENSP00000351777,9606.ENSP00000360683,9606.ENSP00000364235,9606.ENSP00000418401	DERL2,STUB1,UGGT1,DERL1,TATDN2,AMFR,HSPA5,DNAJB12,VCP,PTPN1,RNF5,SRPRB
GO:0071702	organic substance transport	53	2040	0.32	2.24e-05	9606.ENSP00000158771,9606.ENSP00000247461,9606.ENSP00000248975,9606.ENSP00000251849,9606.ENSP00000256079,9606.ENSP00000259512,9606.ENSP00000260762,9606.ENSP00000261942,9606.ENSP00000262982,9606.ENSP00000263672,9606.ENSP00000264028,9606.ENSP00000264335,9606.ENSP00000269701,9606.ENSP00000272895,9606.ENSP00000273398,9606.ENSP00000290158,9606.ENSP00000306330,9606.ENSP00000307275,9606.ENSP00000316357,…	DERL2,CANX,YWHAH,RAF1,IPO8,DERL1,EXOC6,FAF2,CSE1L,SPCS2,ARCN1,YWHAE,AKAP8,ABCA12,ATP6V1A,KPNB1,YWHAG,SCAMP3,USP9X,SLC25A22,COPG1,SEC16A,EXOC7,ACACB,ACSL3,VCP,ATP6V1H,TFRC,MPC1,IPO9,ARHGEF2,EXOC8,COPA,NDC1,YWHAB,AUP1,RRBP1,IPO7,XPO1,ATG9A,NDUFA13,SMG7,HSPA8,ZC3H11A,SLC16A1,PHB2,SLC1A5,SLC25A24,SEC22B,PCID2,POM121C,OXA1L,EXOC5
GO:0046907	intracellular transport	41	1390	0.37	2.9e-05	9606.ENSP00000158771,9606.ENSP00000248975,9606.ENSP00000256079,9606.ENSP00000259512,9606.ENSP00000261942,9606.ENSP00000262982,9606.ENSP00000263672,9606.ENSP00000264028,9606.ENSP00000264335,9606.ENSP00000290158,9606.ENSP00000296755,9606.ENSP00000306330,9606.ENSP00000316357,9606.ENSP00000321971,9606.ENSP00000325002,9606.ENSP00000325827,9606.ENSP00000341044,9606.ENSP00000343435,9606.ENSP00000348965,…	DERL2,YWHAH,IPO8,DERL1,FAF2,CSE1L,SPCS2,ARCN1,YWHAE,KPNB1,MAP1B,YWHAG,USP9X,RHOT2,COPG1,SEC16A,ACACB,YIF1B,DYNC1H1,VCP,IPO9,ARHGEF2,COPA,DDX20,NDC1,YWHAB,AUP1,IPO7,PPP6R3,XPO1,SUN2,PPP6R1,NDUFA13,SMG7,HSPA8,ZC3H11A,ATP2A2,PHB2,SEC22B,PCID2,POM121C
GO:0009987	cellular process	214	14652	0.07	5.29e-05	9606.ENSP00000025301,9606.ENSP00000054950,9606.ENSP00000157812,9606.ENSP00000158771,9606.ENSP00000170447,9606.ENSP00000215567,9606.ENSP00000219548,9606.ENSP00000227525,9606.ENSP00000237530,9606.ENSP00000237889,9606.ENSP00000247461,9606.ENSP00000248975,9606.ENSP00000249014,9606.ENSP00000249806,9606.ENSP00000251413,9606.ENSP00000251849,9606.ENSP00000254322,9606.ENSP00000256079,9606.ENSP00000259253,…	AKAP11,RCN1,PSMC4,DERL2,MKRN2,TECR,STUB1,TMEM109,RPN2,NDUFB3,CANX,YWHAH,CDC42EP1,CLN6,TUBG1,RAF1,DNAJB1,IPO8,UGGT1,DERL1,RMDN3,EXOC6,PSMC1,ZNF24,RNF138,FAF2,DNAJB6,PRR11,ZNF629,SPTLC1,MAP2K2,CSE1L,TCF25,WIZ,SPCS2,TUBB4A,YWHAE,SLC30A9,PSMD3,UNC45B,AFG3L2,AKAP8,PSMA5,ABCA12,LIMD1,ATP6V1A,EIF2B5,CDKAL1,NOM1,ERLIN2,SMC2,TATDN2,KPNB1,AMFR,CLPB,ZNF281,RPN1,HSPA4L,MAP1B,RICTOR,PDIA3,GCN1L1,PTGDR,PDS5A,A…
GO:0043254	regulation of protein complex assembly	20	425	0.58	5.88e-05	9606.ENSP00000157812,9606.ENSP00000219548,9606.ENSP00000246117,9606.ENSP00000249014,9606.ENSP00000251849,9606.ENSP00000261303,9606.ENSP00000264071,9606.ENSP00000296782,9606.ENSP00000329002,9606.ENSP00000341874,9606.ENSP00000351777,9606.ENSP00000354837,9606.ENSP00000361635,9606.ENSP00000364801,9606.ENSP00000391211,9606.ENSP00000401802,9606.ENSP00000432083,9606.ENSP00000442318,9606.ENSP00000456405,…	PSMC4,STUB1,NCLN,CDC42EP1,RAF1,PSMC1,TUBB4A,RICTOR,HAX1,RIOK3,VCP,ARHGEF2,VDAC2,HSPA1B,PSMC2,PSMC6,HSPA8,CAND1,MLST8,PSMC3
GO:0007006	mitochondrial membrane organization	11	123	0.86	6.77e-05	9606.ENSP00000248975,9606.ENSP00000264335,9606.ENSP00000269143,9606.ENSP00000306330,9606.ENSP00000309561,9606.ENSP00000321971,9606.ENSP00000361930,9606.ENSP00000366800,9606.ENSP00000371267,9606.ENSP00000379287,9606.ENSP00000423673	YWHAH,YWHAE,AFG3L2,YWHAG,C19orf70,RHOT2,YWHAB,DNAJC11,YWHAQ,YWHAZ,NDUFA13
GO:0019222	regulation of metabolic process	118	6516	0.16	7.38e-05	9606.ENSP00000157812,9606.ENSP00000158771,9606.ENSP00000219548,9606.ENSP00000248975,9606.ENSP00000249806,9606.ENSP00000251849,9606.ENSP00000253048,9606.ENSP00000254322,9606.ENSP00000256079,9606.ENSP00000259512,9606.ENSP00000261303,9606.ENSP00000261332,9606.ENSP00000261593,9606.ENSP00000262177,9606.ENSP00000262319,9606.ENSP00000262525,9606.ENSP00000262554,9606.ENSP00000262948,9606.ENSP00000263346,…	PSMC4,DERL2,STUB1,YWHAH,CLN6,RAF1,ZC3H4,DNAJB1,IPO8,DERL1,PSMC1,ZNF24,RNF138,DNAJB6,TELO2,ZNF629,SPTLC1,MAP2K2,TCF25,WIZ,YWHAE,SLC30A9,PSMD3,BTAF1,AKAP8,LIMD1,ATP6V1A,EIF2B5,ERLIN2,KPNB1,ZNF281,RICTOR,GCN1L1,PDS5A,ATOH8,YWHAG,LEMD3,ZBTB21,HLTF,ADAM17,SP3,PRKDC,PER1,USP9X,HSPH1,EXOSC3,HSPA5,SAV1,KARS,ZNF121,RBM10,HAX1,SP1,RPS27L,ZGPAT,ZKSCAN8,HSD17B13,EXOC7,BAG5,ACACB,RBM5,GTF3C1,ACSL3,VCP,ATP6V1H…
GO:0006886	intracellular protein transport	29	836	0.44	7.43e-05	9606.ENSP00000158771,9606.ENSP00000248975,9606.ENSP00000256079,9606.ENSP00000259512,9606.ENSP00000261942,9606.ENSP00000262982,9606.ENSP00000263672,9606.ENSP00000264028,9606.ENSP00000264335,9606.ENSP00000290158,9606.ENSP00000306330,9606.ENSP00000316357,9606.ENSP00000325002,9606.ENSP00000351777,9606.ENSP00000354742,9606.ENSP00000354837,9606.ENSP00000357048,9606.ENSP00000360483,9606.ENSP00000361930,…	DERL2,YWHAH,IPO8,DERL1,FAF2,CSE1L,SPCS2,ARCN1,YWHAE,KPNB1,YWHAG,USP9X,COPG1,VCP,IPO9,ARHGEF2,COPA,NDC1,YWHAB,AUP1,IPO7,XPO1,NDUFA13,SMG7,HSPA8,ZC3H11A,PHB2,PCID2,POM121C
GO:0031323	regulation of cellular metabolic process	112	6082	0.17	7.43e-05	9606.ENSP00000157812,9606.ENSP00000158771,9606.ENSP00000219548,9606.ENSP00000248975,9606.ENSP00000249806,9606.ENSP00000251849,9606.ENSP00000253048,9606.ENSP00000254322,9606.ENSP00000259512,9606.ENSP00000261303,9606.ENSP00000261332,9606.ENSP00000261593,9606.ENSP00000262177,9606.ENSP00000262319,9606.ENSP00000262525,9606.ENSP00000262554,9606.ENSP00000262948,9606.ENSP00000263346,9606.ENSP00000263381,…	PSMC4,DERL2,STUB1,YWHAH,CLN6,RAF1,ZC3H4,DNAJB1,DERL1,PSMC1,ZNF24,RNF138,DNAJB6,TELO2,ZNF629,SPTLC1,MAP2K2,TCF25,WIZ,YWHAE,SLC30A9,BTAF1,AKAP8,LIMD1,ATP6V1A,EIF2B5,ERLIN2,ZNF281,RICTOR,GCN1L1,PDS5A,ATOH8,YWHAG,LEMD3,ZBTB21,HLTF,ADAM17,SP3,PRKDC,PER1,USP9X,HSPH1,EXOSC3,HSPA5,SAV1,KARS,ZNF121,RBM10,HAX1,SP1,RPS27L,ZGPAT,ZKSCAN8,EXOC7,BAG5,ACACB,RBM5,GTF3C1,ACSL3,VCP,ATP6V1H,TFRC,PJA2,ARHGEF2,EXOC8,P…
GO:0051084	'de novo' posttranslational protein folding	6	22	1.34	7.43e-05	9606.ENSP00000254322,9606.ENSP00000259253,9606.ENSP00000318687,9606.ENSP00000345575,9606.ENSP00000406463,9606.ENSP00000432083	DNAJB1,UGGT1,HSPH1,DNAJB12,DNAJC7,HSPA8
GO:0071218	cellular response to misfolded protein	6	22	1.34	7.43e-05	9606.ENSP00000219548,9606.ENSP00000259253,9606.ENSP00000259512,9606.ENSP00000345575,9606.ENSP00000351777,9606.ENSP00000364235	STUB1,UGGT1,DERL1,DNAJB12,VCP,RNF5
GO:0008104	protein localization	50	1966	0.31	7.61e-05	9606.ENSP00000158771,9606.ENSP00000247461,9606.ENSP00000248975,9606.ENSP00000251849,9606.ENSP00000256079,9606.ENSP00000259512,9606.ENSP00000260762,9606.ENSP00000261942,9606.ENSP00000262982,9606.ENSP00000263672,9606.ENSP00000264028,9606.ENSP00000264335,9606.ENSP00000269701,9606.ENSP00000272895,9606.ENSP00000273398,9606.ENSP00000290158,9606.ENSP00000306330,9606.ENSP00000307275,9606.ENSP00000316357,…	DERL2,CANX,YWHAH,RAF1,IPO8,DERL1,EXOC6,FAF2,CSE1L,SPCS2,ARCN1,YWHAE,AKAP8,ABCA12,ATP6V1A,KPNB1,YWHAG,SCAMP3,USP9X,HSPA5,COPG1,SEC16A,EXOC7,VCP,ATP6V1H,TFRC,IPO9,ARHGEF2,EXOC8,COPA,NDC1,YWHAB,AUP1,RRBP1,IPO7,UBAC2,XPO1,SUN2,ATG9A,NDUFA13,SMG7,HSPA8,TOR1AIP1,ZC3H11A,PHB2,SEC22B,PCID2,POM121C,OXA1L,EXOC5
GO:0031647	regulation of protein stability	15	251	0.68	7.82e-05	9606.ENSP00000219548,9606.ENSP00000246117,9606.ENSP00000259512,9606.ENSP00000262319,9606.ENSP00000263381,9606.ENSP00000313420,9606.ENSP00000324729,9606.ENSP00000338814,9606.ENSP00000356405,9606.ENSP00000358081,9606.ENSP00000359727,9606.ENSP00000364235,9606.ENSP00000364801,9606.ENSP00000432083,9606.ENSP00000441875	STUB1,NCLN,DERL1,TELO2,WIZ,PRKDC,SAV1,BAG5,CDC73,BAG3,BAG2,RNF5,HSPA1B,HSPA8,PHB2
GO:0033036	macromolecule localization	55	2268	0.29	8e-05	9606.ENSP00000158771,9606.ENSP00000247461,9606.ENSP00000248975,9606.ENSP00000251849,9606.ENSP00000256079,9606.ENSP00000259512,9606.ENSP00000260762,9606.ENSP00000261942,9606.ENSP00000262982,9606.ENSP00000263672,9606.ENSP00000264028,9606.ENSP00000264335,9606.ENSP00000269701,9606.ENSP00000272895,9606.ENSP00000273398,9606.ENSP00000290158,9606.ENSP00000306330,9606.ENSP00000307275,9606.ENSP00000316357,…	DERL2,CANX,YWHAH,RAF1,IPO8,DERL1,EXOC6,FAF2,CSE1L,SPCS2,ARCN1,YWHAE,AKAP8,ABCA12,ATP6V1A,KPNB1,YWHAG,SCAMP3,USP9X,EXOSC3,HSPA5,COPG1,SEC16A,EXOC7,ACACB,ACSL3,VCP,ATP6V1H,TFRC,IPO9,ARHGEF2,EXOC8,COPA,ZNHIT6,NDC1,YWHAB,EXOSC10,AUP1,RRBP1,IPO7,UBAC2,XPO1,SUN2,ATG9A,NDUFA13,SMG7,HSPA8,TOR1AIP1,ZC3H11A,PHB2,SEC22B,PCID2,POM121C,OXA1L,EXOC5
GO:0007059	chromosome segregation	15	253	0.68	8.25e-05	9606.ENSP00000269701,9606.ENSP00000286398,9606.ENSP00000290158,9606.ENSP00000303427,9606.ENSP00000308369,9606.ENSP00000316357,9606.ENSP00000341874,9606.ENSP00000349961,9606.ENSP00000350162,9606.ENSP00000360483,9606.ENSP00000380557,9606.ENSP00000387471,9606.ENSP00000418287,9606.ENSP00000433681,9606.ENSP00000441875	AKAP8,SMC2,KPNB1,PDS5A,LEMD3,USP9X,RIOK3,SMC4,SYCP2,NDC1,AKAP8L,FAM96B,CIAO1,NCAPD3,PHB2
GO:0030968	endoplasmic reticulum unfolded protein response	10	103	0.89	8.72e-05	9606.ENSP00000158771,9606.ENSP00000219548,9606.ENSP00000259253,9606.ENSP00000259512,9606.ENSP00000287652,9606.ENSP00000290649,9606.ENSP00000324173,9606.ENSP00000351777,9606.ENSP00000360683,9606.ENSP00000418401	DERL2,STUB1,UGGT1,DERL1,TATDN2,AMFR,HSPA5,VCP,PTPN1,SRPRB
GO:0070727	cellular macromolecule localization	39	1374	0.36	0.0001	9606.ENSP00000158771,9606.ENSP00000248975,9606.ENSP00000256079,9606.ENSP00000259512,9606.ENSP00000261942,9606.ENSP00000262982,9606.ENSP00000263672,9606.ENSP00000264028,9606.ENSP00000264335,9606.ENSP00000272895,9606.ENSP00000290158,9606.ENSP00000306330,9606.ENSP00000316357,9606.ENSP00000323046,9606.ENSP00000324173,9606.ENSP00000325002,9606.ENSP00000351777,9606.ENSP00000354742,9606.ENSP00000354837,…	DERL2,YWHAH,IPO8,DERL1,FAF2,CSE1L,SPCS2,ARCN1,YWHAE,ABCA12,KPNB1,YWHAG,USP9X,EXOSC3,HSPA5,COPG1,VCP,IPO9,ARHGEF2,EXOC8,COPA,NDC1,YWHAB,EXOSC10,AUP1,IPO7,UBAC2,XPO1,SUN2,ATG9A,NDUFA13,SMG7,HSPA8,TOR1AIP1,ZC3H11A,PHB2,PCID2,POM121C,EXOC5
GO:0071840	cellular component organization or biogenesis	101	5342	0.18	0.0001	9606.ENSP00000237889,9606.ENSP00000248975,9606.ENSP00000249014,9606.ENSP00000249806,9606.ENSP00000251413,9606.ENSP00000251849,9606.ENSP00000259512,9606.ENSP00000261942,9606.ENSP00000262177,9606.ENSP00000263381,9606.ENSP00000264071,9606.ENSP00000264335,9606.ENSP00000269143,9606.ENSP00000269701,9606.ENSP00000273317,9606.ENSP00000275820,9606.ENSP00000286398,9606.ENSP00000290158,9606.ENSP00000290649,…	NDUFB3,YWHAH,CDC42EP1,CLN6,TUBG1,RAF1,DERL1,FAF2,DNAJB6,WIZ,TUBB4A,YWHAE,AFG3L2,AKAP8,LIMD1,NOM1,SMC2,KPNB1,AMFR,MAP1B,RICTOR,PDS5A,YWHAG,LEMD3,HLTF,C19orf70,PRKDC,PER1,USP9X,YME1L1,ENSG00000258947,RHOT2,EXOSC3,SEC16A,CLGN,HAX1,RPS27L,HSD17B13,BAG5,ACACB,RIOK3,RBM5,DNAJB12,DYNC1H1,ADAM15,SMC4,ACSL3,SYCP2,VCP,TFRC,ARHGEF2,EXOC8,CDC73,TSPYL1,PSMD4,MDN1,DDX20,EMD,ZNHIT6,NDC1,PTPN1,ZMPSTE24,YWHAB,MAP…
GO:1900740	positive regulation of protein insertion into mitochondrial membrane involved in apoptotic signaling pathway	6	25	1.28	0.00011	9606.ENSP00000248975,9606.ENSP00000264335,9606.ENSP00000306330,9606.ENSP00000361930,9606.ENSP00000371267,9606.ENSP00000379287	YWHAH,YWHAE,YWHAG,YWHAB,YWHAQ,YWHAZ
GO:0006515	protein quality control for misfolded or incompletely synthesized proteins	6	26	1.27	0.00013	9606.ENSP00000219548,9606.ENSP00000259253,9606.ENSP00000259512,9606.ENSP00000318480,9606.ENSP00000351777,9606.ENSP00000364235	STUB1,UGGT1,DERL1,YME1L1,VCP,RNF5
GO:0051179	localization	99	5233	0.18	0.00013	9606.ENSP00000158771,9606.ENSP00000227525,9606.ENSP00000247461,9606.ENSP00000248975,9606.ENSP00000251413,9606.ENSP00000251849,9606.ENSP00000256079,9606.ENSP00000259512,9606.ENSP00000260762,9606.ENSP00000261942,9606.ENSP00000262982,9606.ENSP00000263672,9606.ENSP00000264028,9606.ENSP00000264071,9606.ENSP00000264335,9606.ENSP00000264451,9606.ENSP00000264639,9606.ENSP00000269143,9606.ENSP00000269701,…	DERL2,TMEM109,CANX,YWHAH,TUBG1,RAF1,IPO8,DERL1,EXOC6,FAF2,CSE1L,SPCS2,ARCN1,TUBB4A,YWHAE,SLC30A9,PSMD3,AFG3L2,AKAP8,PSMA5,ABCA12,LIMD1,ATP6V1A,ERLIN2,KPNB1,MAP1B,YWHAG,SCAMP3,LEMD3,ADAM17,HSPA6,USP9X,HSPH1,RHOT2,SLC25A22,EXOSC3,HSPA5,COPG1,SEC16A,EXOC7,ACACB,YIF1B,JPH1,SFXN4,DYNC1H1,ACSL3,VCP,ATP6V1H,SDF4,TFRC,MPC1,IPO9,ARHGEF2,EXOC8,COPA,DDX20,ZNHIT6,NDC1,VDAC2,YWHAB,RNF5,HSPA1B,AIF1,EXOSC10,AUP…
GO:0010243	response to organonitrogen compound	29	876	0.42	0.00014	9606.ENSP00000157812,9606.ENSP00000158771,9606.ENSP00000219548,9606.ENSP00000259253,9606.ENSP00000259512,9606.ENSP00000261303,9606.ENSP00000261942,9606.ENSP00000273398,9606.ENSP00000273783,9606.ENSP00000276461,9606.ENSP00000290649,9606.ENSP00000306330,9606.ENSP00000313420,9606.ENSP00000314420,9606.ENSP00000324173,9606.ENSP00000329357,9606.ENSP00000345575,9606.ENSP00000351777,9606.ENSP00000352522,…	PSMC4,DERL2,STUB1,UGGT1,DERL1,PSMC1,FAF2,ATP6V1A,EIF2B5,ERLIN2,AMFR,YWHAG,PRKDC,PER1,HSPA5,SP1,DNAJB12,VCP,ATP6V1H,EIF2B3,ARHGEF2,PTPN1,RNF5,AIF1,AUP1,PRKAR1A,PSMC2,PSMC6,PSMC3
GO:0061077	chaperone-mediated protein folding	8	63	1.01	0.00014	9606.ENSP00000247461,9606.ENSP00000254322,9606.ENSP00000268876,9606.ENSP00000318687,9606.ENSP00000345575,9606.ENSP00000406463,9606.ENSP00000432083,9606.ENSP00000476767	CANX,DNAJB1,UNC45B,HSPH1,DNAJB12,DNAJC7,HSPA8,FKBP8
GO:0080090	regulation of primary metabolic process	109	5982	0.16	0.00015	9606.ENSP00000157812,9606.ENSP00000158771,9606.ENSP00000219548,9606.ENSP00000248975,9606.ENSP00000249806,9606.ENSP00000251849,9606.ENSP00000253048,9606.ENSP00000254322,9606.ENSP00000259512,9606.ENSP00000261303,9606.ENSP00000261332,9606.ENSP00000261593,9606.ENSP00000262177,9606.ENSP00000262319,9606.ENSP00000262525,9606.ENSP00000262948,9606.ENSP00000263346,9606.ENSP00000263381,9606.ENSP00000264335,…	PSMC4,DERL2,STUB1,YWHAH,CLN6,RAF1,ZC3H4,DNAJB1,DERL1,PSMC1,ZNF24,RNF138,DNAJB6,TELO2,ZNF629,MAP2K2,TCF25,WIZ,YWHAE,SLC30A9,PSMD3,BTAF1,AKAP8,LIMD1,EIF2B5,ERLIN2,KPNB1,ZNF281,RICTOR,GCN1L1,PDS5A,ATOH8,YWHAG,LEMD3,ZBTB21,HLTF,ADAM17,SP3,PRKDC,PER1,USP9X,HSPH1,EXOSC3,HSPA5,SAV1,KARS,ZNF121,RBM10,HAX1,SP1,RPS27L,ZGPAT,ZKSCAN8,HSD17B13,BAG5,ACACB,RBM5,GTF3C1,ACSL3,VCP,TFRC,PJA2,ARHGEF2,PPP1R15B,CDC73,…
GO:0022402	cell cycle process	29	890	0.42	0.00017	9606.ENSP00000251413,9606.ENSP00000262293,9606.ENSP00000264071,9606.ENSP00000264335,9606.ENSP00000269701,9606.ENSP00000286398,9606.ENSP00000290158,9606.ENSP00000303427,9606.ENSP00000306330,9606.ENSP00000308369,9606.ENSP00000313420,9606.ENSP00000331019,9606.ENSP00000342778,9606.ENSP00000348965,9606.ENSP00000349961,9606.ENSP00000350162,9606.ENSP00000354837,9606.ENSP00000358857,9606.ENSP00000360483,…	TUBG1,PRR11,TUBB4A,YWHAE,AKAP8,SMC2,KPNB1,PDS5A,YWHAG,LEMD3,PRKDC,RPS27L,PPM1G,DYNC1H1,SMC4,SYCP2,ARHGEF2,EMD,NDC1,RFC3,PRKAR1A,MLF1,AKAP8L,SUN2,POLD1,NCAPD3,SLC16A1,PHB2,MLST8
GO:1901698	response to nitrogen compound	31	988	0.4	0.00017	9606.ENSP00000157812,9606.ENSP00000158771,9606.ENSP00000219548,9606.ENSP00000259253,9606.ENSP00000259512,9606.ENSP00000261303,9606.ENSP00000261942,9606.ENSP00000273398,9606.ENSP00000273783,9606.ENSP00000276461,9606.ENSP00000290649,9606.ENSP00000306330,9606.ENSP00000313420,9606.ENSP00000314420,9606.ENSP00000324173,9606.ENSP00000329357,9606.ENSP00000341874,9606.ENSP00000345575,9606.ENSP00000351777,…	PSMC4,DERL2,STUB1,UGGT1,DERL1,PSMC1,FAF2,ATP6V1A,EIF2B5,ERLIN2,AMFR,YWHAG,PRKDC,PER1,HSPA5,SP1,RIOK3,DNAJB12,VCP,ATP6V1H,EIF2B3,ARHGEF2,PTPN1,RNF5,AIF1,AUP1,PRKAR1A,PSMC2,PSMC6,DICER1,PSMC3
GO:0007076	mitotic chromosome condensation	5	15	1.43	0.00018	9606.ENSP00000269701,9606.ENSP00000286398,9606.ENSP00000349961,9606.ENSP00000380557,9606.ENSP00000433681	AKAP8,SMC2,SMC4,AKAP8L,NCAPD3
GO:0030970	retrograde protein transport, ER to cytosol	5	16	1.4	0.00023	9606.ENSP00000158771,9606.ENSP00000259512,9606.ENSP00000261942,9606.ENSP00000351777,9606.ENSP00000366748	DERL2,DERL1,FAF2,VCP,AUP1
GO:0051085	chaperone cofactor-dependent protein refolding	5	16	1.4	0.00023	9606.ENSP00000254322,9606.ENSP00000318687,9606.ENSP00000345575,9606.ENSP00000406463,9606.ENSP00000432083	DNAJB1,HSPH1,DNAJB12,DNAJC7,HSPA8
GO:1901565	organonitrogen compound catabolic process	30	958	0.4	0.00023	9606.ENSP00000157812,9606.ENSP00000158771,9606.ENSP00000219548,9606.ENSP00000249806,9606.ENSP00000259253,9606.ENSP00000259512,9606.ENSP00000261303,9606.ENSP00000261942,9606.ENSP00000264639,9606.ENSP00000271308,9606.ENSP00000276461,9606.ENSP00000290649,9606.ENSP00000316357,9606.ENSP00000318480,9606.ENSP00000320324,9606.ENSP00000324173,9606.ENSP00000339109,9606.ENSP00000345575,9606.ENSP00000351777,…	PSMC4,DERL2,STUB1,CLN6,UGGT1,DERL1,PSMC1,FAF2,PSMD3,PSMA5,ERLIN2,AMFR,USP9X,YME1L1,NPEPPS,HSPA5,ANAPC1,DNAJB12,VCP,PSMD4,ZMPSTE24,RNF5,AUP1,PSMC2,PSMC6,TRIM32,PSMA1,UBR5,HSPA8,PSMC3
GO:0042176	regulation of protein catabolic process	17	368	0.57	0.00028	9606.ENSP00000157812,9606.ENSP00000158771,9606.ENSP00000219548,9606.ENSP00000261303,9606.ENSP00000261593,9606.ENSP00000264639,9606.ENSP00000338814,9606.ENSP00000351777,9606.ENSP00000359727,9606.ENSP00000383911,9606.ENSP00000384863,9606.ENSP00000391211,9606.ENSP00000401802,9606.ENSP00000408292,9606.ENSP00000423673,9606.ENSP00000463393,9606.ENSP00000481029	PSMC4,DERL2,STUB1,PSMC1,RNF138,PSMD3,BAG5,VCP,BAG2,UBAC2,XPO1,PSMC2,PSMC6,TRIM32,NDUFA13,SEC22B,PSMC3
GO:0061136	regulation of proteasomal protein catabolic process	12	185	0.72	0.00028	9606.ENSP00000157812,9606.ENSP00000158771,9606.ENSP00000219548,9606.ENSP00000261303,9606.ENSP00000261593,9606.ENSP00000338814,9606.ENSP00000351777,9606.ENSP00000359727,9606.ENSP00000383911,9606.ENSP00000391211,9606.ENSP00000401802,9606.ENSP00000481029	PSMC4,DERL2,STUB1,PSMC1,RNF138,BAG5,VCP,BAG2,UBAC2,PSMC2,PSMC6,PSMC3
GO:0061024	membrane organization	25	729	0.44	0.00032	9606.ENSP00000248975,9606.ENSP00000264335,9606.ENSP00000269143,9606.ENSP00000306330,9606.ENSP00000308369,9606.ENSP00000309561,9606.ENSP00000321971,9606.ENSP00000325827,9606.ENSP00000353224,9606.ENSP00000358857,9606.ENSP00000361845,9606.ENSP00000361930,9606.ENSP00000365227,9606.ENSP00000366800,9606.ENSP00000371267,9606.ENSP00000377390,9606.ENSP00000379287,9606.ENSP00000380557,9606.ENSP00000385616,…	YWHAH,YWHAE,AFG3L2,YWHAG,LEMD3,C19orf70,RHOT2,SEC16A,TFRC,EMD,ZMPSTE24,YWHAB,AIF1,DNAJC11,YWHAQ,PPP6R3,YWHAZ,AKAP8L,SUN2,PPP6R1,NDUFA13,HSPA8,TOR1AIP1,ATP2A2,SEC22B
GO:0006839	mitochondrial transport	13	223	0.67	0.00034	9606.ENSP00000248975,9606.ENSP00000264335,9606.ENSP00000269143,9606.ENSP00000306330,9606.ENSP00000321971,9606.ENSP00000322020,9606.ENSP00000341044,9606.ENSP00000354223,9606.ENSP00000361930,9606.ENSP00000371267,9606.ENSP00000379287,9606.ENSP00000423673,9606.ENSP00000457733	YWHAH,YWHAE,AFG3L2,YWHAG,RHOT2,SLC25A22,ACACB,MPC1,YWHAB,YWHAQ,YWHAZ,NDUFA13,SLC25A24
GO:0016043	cellular component organization	96	5163	0.17	0.00034	9606.ENSP00000237889,9606.ENSP00000248975,9606.ENSP00000249014,9606.ENSP00000249806,9606.ENSP00000251413,9606.ENSP00000251849,9606.ENSP00000259512,9606.ENSP00000261942,9606.ENSP00000262177,9606.ENSP00000263381,9606.ENSP00000264071,9606.ENSP00000264335,9606.ENSP00000269143,9606.ENSP00000269701,9606.ENSP00000273317,9606.ENSP00000286398,9606.ENSP00000290158,9606.ENSP00000290649,9606.ENSP00000296755,…	NDUFB3,YWHAH,CDC42EP1,CLN6,TUBG1,RAF1,DERL1,FAF2,DNAJB6,WIZ,TUBB4A,YWHAE,AFG3L2,AKAP8,LIMD1,SMC2,KPNB1,AMFR,MAP1B,RICTOR,PDS5A,YWHAG,LEMD3,HLTF,C19orf70,PRKDC,PER1,USP9X,YME1L1,ENSG00000258947,RHOT2,SEC16A,CLGN,HAX1,RPS27L,HSD17B13,BAG5,ACACB,RBM5,DNAJB12,DYNC1H1,ADAM15,SMC4,ACSL3,SYCP2,VCP,TFRC,ARHGEF2,EXOC8,CDC73,TSPYL1,PSMD4,MDN1,DDX20,EMD,ZNHIT6,NDC1,PTPN1,ZMPSTE24,YWHAB,MAP7D1,MTFR1L,AIF1,DN…
GO:0051246	regulation of protein metabolic process	59	2668	0.25	0.00034	9606.ENSP00000157812,9606.ENSP00000158771,9606.ENSP00000219548,9606.ENSP00000249806,9606.ENSP00000251849,9606.ENSP00000259512,9606.ENSP00000261303,9606.ENSP00000261593,9606.ENSP00000262177,9606.ENSP00000262319,9606.ENSP00000262948,9606.ENSP00000264335,9606.ENSP00000264639,9606.ENSP00000269701,9606.ENSP00000273783,9606.ENSP00000296782,9606.ENSP00000300648,9606.ENSP00000306330,9606.ENSP00000309968,…	PSMC4,DERL2,STUB1,CLN6,RAF1,DERL1,PSMC1,RNF138,DNAJB6,TELO2,MAP2K2,YWHAE,PSMD3,AKAP8,EIF2B5,RICTOR,GCN1L1,YWHAG,ADAM17,PRKDC,PER1,HSPH1,HSPA5,KARS,HAX1,RPS27L,ZGPAT,BAG5,VCP,PJA2,ARHGEF2,PPP1R15B,BAG2,PTPN1,YWHAB,FZD8,HSPA1B,MAGED1,AIF1,IPO7,PRKAR1A,PPP6R3,AKAP8L,UBAC2,XPO1,RBM4,PSMC2,PSMC6,TRIM32,PPP6R1,NDUFA13,UBR5,RBM4B,PHB2,MLST8,SEC22B,FKBP8,PCID2,PSMC3
GO:0032268	regulation of cellular protein metabolic process	56	2486	0.26	0.00036	9606.ENSP00000157812,9606.ENSP00000158771,9606.ENSP00000219548,9606.ENSP00000249806,9606.ENSP00000251849,9606.ENSP00000259512,9606.ENSP00000261303,9606.ENSP00000261593,9606.ENSP00000262177,9606.ENSP00000262319,9606.ENSP00000262948,9606.ENSP00000264335,9606.ENSP00000269701,9606.ENSP00000273783,9606.ENSP00000296782,9606.ENSP00000300648,9606.ENSP00000306330,9606.ENSP00000309968,9606.ENSP00000313420,…	PSMC4,DERL2,STUB1,CLN6,RAF1,DERL1,PSMC1,RNF138,DNAJB6,TELO2,MAP2K2,YWHAE,AKAP8,EIF2B5,RICTOR,GCN1L1,YWHAG,ADAM17,PRKDC,PER1,HSPH1,HSPA5,KARS,HAX1,RPS27L,ZGPAT,BAG5,VCP,PJA2,ARHGEF2,PPP1R15B,BAG2,PTPN1,YWHAB,FZD8,HSPA1B,MAGED1,AIF1,IPO7,PRKAR1A,PPP6R3,AKAP8L,UBAC2,RBM4,PSMC2,PSMC6,TRIM32,PPP6R1,NDUFA13,UBR5,RBM4B,PHB2,MLST8,FKBP8,PCID2,PSMC3
GO:0051171	regulation of nitrogen compound metabolic process	105	5827	0.16	0.00036	9606.ENSP00000157812,9606.ENSP00000158771,9606.ENSP00000219548,9606.ENSP00000248975,9606.ENSP00000249806,9606.ENSP00000251849,9606.ENSP00000253048,9606.ENSP00000254322,9606.ENSP00000259512,9606.ENSP00000261303,9606.ENSP00000261332,9606.ENSP00000261593,9606.ENSP00000262177,9606.ENSP00000262319,9606.ENSP00000262525,9606.ENSP00000262948,9606.ENSP00000263346,9606.ENSP00000263381,9606.ENSP00000264335,…	PSMC4,DERL2,STUB1,YWHAH,CLN6,RAF1,ZC3H4,DNAJB1,DERL1,PSMC1,ZNF24,RNF138,DNAJB6,TELO2,ZNF629,MAP2K2,TCF25,WIZ,YWHAE,SLC30A9,PSMD3,BTAF1,AKAP8,LIMD1,EIF2B5,ERLIN2,ZNF281,RICTOR,GCN1L1,PDS5A,ATOH8,YWHAG,LEMD3,ZBTB21,HLTF,ADAM17,SP3,PRKDC,PER1,USP9X,HSPH1,EXOSC3,HSPA5,SAV1,KARS,ZNF121,RBM10,HAX1,SP1,RPS27L,ZGPAT,ZKSCAN8,BAG5,RBM5,GTF3C1,ACSL3,VCP,TFRC,PJA2,ARHGEF2,PPP1R15B,CDC73,BAG3,DDX20,BAG2,PTPN1…
GO:0034613	cellular protein localization	37	1367	0.34	0.00037	9606.ENSP00000158771,9606.ENSP00000248975,9606.ENSP00000256079,9606.ENSP00000259512,9606.ENSP00000261942,9606.ENSP00000262982,9606.ENSP00000263672,9606.ENSP00000264028,9606.ENSP00000264335,9606.ENSP00000272895,9606.ENSP00000290158,9606.ENSP00000306330,9606.ENSP00000316357,9606.ENSP00000324173,9606.ENSP00000325002,9606.ENSP00000351777,9606.ENSP00000354742,9606.ENSP00000354837,9606.ENSP00000355605,…	DERL2,YWHAH,IPO8,DERL1,FAF2,CSE1L,SPCS2,ARCN1,YWHAE,ABCA12,KPNB1,YWHAG,USP9X,HSPA5,COPG1,VCP,IPO9,ARHGEF2,EXOC8,COPA,NDC1,YWHAB,AUP1,IPO7,UBAC2,XPO1,SUN2,ATG9A,NDUFA13,SMG7,HSPA8,TOR1AIP1,ZC3H11A,PHB2,PCID2,POM121C,EXOC5
GO:0051128	regulation of cellular component organization	53	2306	0.27	0.00037	9606.ENSP00000157812,9606.ENSP00000158771,9606.ENSP00000219548,9606.ENSP00000246117,9606.ENSP00000248975,9606.ENSP00000249014,9606.ENSP00000251849,9606.ENSP00000254322,9606.ENSP00000261303,9606.ENSP00000262177,9606.ENSP00000262948,9606.ENSP00000264071,9606.ENSP00000264335,9606.ENSP00000269701,9606.ENSP00000273317,9606.ENSP00000296755,9606.ENSP00000296782,9606.ENSP00000306330,9606.ENSP00000309968,…	PSMC4,DERL2,STUB1,NCLN,YWHAH,CDC42EP1,RAF1,DNAJB1,PSMC1,DNAJB6,MAP2K2,TUBB4A,YWHAE,AKAP8,LIMD1,MAP1B,RICTOR,YWHAG,ADAM17,HSPA5,HAX1,BAG5,RIOK3,DYNC1H1,ADAM15,VCP,ARHGEF2,CDC73,BAG3,PTPN1,VDAC2,YWHAB,RNF5,HSPA1B,EXOSC10,YWHAQ,PRKAR1A,YWHAZ,AKAP8L,XPO1,PSMC2,PSMC6,TRIM32,NDUFA13,UBR5,HSPA8,PHB2,CAND1,MLST8,SEC22B,PCID2,PDLIM5,PSMC3
GO:2001233	regulation of apoptotic signaling pathway	17	388	0.55	0.00047	9606.ENSP00000248975,9606.ENSP00000251849,9606.ENSP00000264335,9606.ENSP00000300289,9606.ENSP00000306330,9606.ENSP00000318687,9606.ENSP00000338814,9606.ENSP00000354837,9606.ENSP00000360683,9606.ENSP00000361635,9606.ENSP00000361930,9606.ENSP00000364801,9606.ENSP00000364847,9606.ENSP00000371267,9606.ENSP00000379287,9606.ENSP00000408292,9606.ENSP00000423673	YWHAH,RAF1,YWHAE,PDIA3,YWHAG,HSPH1,BAG5,ARHGEF2,PTPN1,VDAC2,YWHAB,HSPA1B,MAGED1,YWHAQ,YWHAZ,TRIM32,NDUFA13
GO:0051640	organelle localization	21	574	0.47	0.00061	9606.ENSP00000251413,9606.ENSP00000260762,9606.ENSP00000264071,9606.ENSP00000264335,9606.ENSP00000290158,9606.ENSP00000296755,9606.ENSP00000306330,9606.ENSP00000308369,9606.ENSP00000321971,9606.ENSP00000325002,9606.ENSP00000325827,9606.ENSP00000348965,9606.ENSP00000354837,9606.ENSP00000355605,9606.ENSP00000377390,9606.ENSP00000379287,9606.ENSP00000384863,9606.ENSP00000385616,9606.ENSP00000414202,…	TUBG1,EXOC6,TUBB4A,YWHAE,KPNB1,MAP1B,YWHAG,LEMD3,RHOT2,COPG1,SEC16A,DYNC1H1,ARHGEF2,EXOC8,PPP6R3,YWHAZ,XPO1,SUN2,PPP6R1,SEC22B,EXOC5
GO:0044087	regulation of cellular component biogenesis	27	867	0.4	0.00062	9606.ENSP00000157812,9606.ENSP00000219548,9606.ENSP00000246117,9606.ENSP00000249014,9606.ENSP00000251849,9606.ENSP00000254322,9606.ENSP00000261303,9606.ENSP00000262177,9606.ENSP00000264071,9606.ENSP00000296782,9606.ENSP00000329002,9606.ENSP00000338814,9606.ENSP00000341874,9606.ENSP00000348965,9606.ENSP00000351777,9606.ENSP00000354837,9606.ENSP00000361635,9606.ENSP00000364235,9606.ENSP00000364801,…	PSMC4,STUB1,NCLN,CDC42EP1,RAF1,DNAJB1,PSMC1,DNAJB6,TUBB4A,RICTOR,HAX1,BAG5,RIOK3,DYNC1H1,VCP,ARHGEF2,VDAC2,RNF5,HSPA1B,PSMC2,PSMC6,HSPA8,CAND1,MLST8,SEC22B,PDLIM5,PSMC3
GO:0010941	regulation of cell death	41	1638	0.3	0.00065	9606.ENSP00000227525,9606.ENSP00000248975,9606.ENSP00000251849,9606.ENSP00000261303,9606.ENSP00000262177,9606.ENSP00000262948,9606.ENSP00000264335,9606.ENSP00000273783,9606.ENSP00000300289,9606.ENSP00000306330,9606.ENSP00000309968,9606.ENSP00000313420,9606.ENSP00000318480,9606.ENSP00000318687,9606.ENSP00000324173,9606.ENSP00000324729,9606.ENSP00000328848,9606.ENSP00000329002,9606.ENSP00000331019,…	TMEM109,YWHAH,RAF1,PSMC1,DNAJB6,MAP2K2,YWHAE,EIF2B5,PDIA3,YWHAG,ADAM17,PRKDC,YME1L1,HSPH1,HSPA5,SAV1,RBM10,HAX1,RPS27L,BAG5,RBM5,SYCP2,VCP,ARHGEF2,CDC73,BAG3,DDX20,PTPN1,VDAC2,YWHAB,HSPA1B,MAGED1,AIF1,YWHAQ,YWHAZ,TRIM32,NDUFA13,PHB2,SLC25A24,FKBP8,PCID2
GO:0006950	response to stress	67	3267	0.22	0.00069	9606.ENSP00000157812,9606.ENSP00000158771,9606.ENSP00000203630,9606.ENSP00000219548,9606.ENSP00000227525,9606.ENSP00000251849,9606.ENSP00000254322,9606.ENSP00000259253,9606.ENSP00000259512,9606.ENSP00000261303,9606.ENSP00000261593,9606.ENSP00000261942,9606.ENSP00000264335,9606.ENSP00000264451,9606.ENSP00000269701,9606.ENSP00000273317,9606.ENSP00000273783,9606.ENSP00000276461,9606.ENSP00000287652,…	PSMC4,DERL2,MLF2,STUB1,TMEM109,RAF1,DNAJB1,UGGT1,DERL1,PSMC1,RNF138,FAF2,YWHAE,SLC30A9,AKAP8,LIMD1,EIF2B5,ERLIN2,TATDN2,AMFR,CLPB,HSPA4L,PDIA3,GCN1L1,PTGDR,PDS5A,ADAM17,HSPA6,PRKDC,HSPH1,NPEPPS,HSPA5,SP1,RPS27L,RIOK3,DNAJB12,ADAM15,VCP,EIF2B3,PJA2,ARHGEF2,PPP1R15B,BAG3,PTPN1,RNF5,HSPA1B,AIF1,AUP1,IPO7,RFC3,POLR2B,PRKAR1A,AIMP1,YWHAZ,RBM4,PSMC2,PSMC6,POLD1,TRIM32,SRPRB,UBR5,HSPA8,ATP2A2,PHB2,SLC25…
GO:0060255	regulation of macromolecule metabolic process	107	6072	0.15	0.00069	9606.ENSP00000157812,9606.ENSP00000158771,9606.ENSP00000219548,9606.ENSP00000248975,9606.ENSP00000249806,9606.ENSP00000251849,9606.ENSP00000253048,9606.ENSP00000254322,9606.ENSP00000256079,9606.ENSP00000259512,9606.ENSP00000261303,9606.ENSP00000261332,9606.ENSP00000261593,9606.ENSP00000262177,9606.ENSP00000262319,9606.ENSP00000262525,9606.ENSP00000262948,9606.ENSP00000263346,9606.ENSP00000263381,…	PSMC4,DERL2,STUB1,YWHAH,CLN6,RAF1,ZC3H4,DNAJB1,IPO8,DERL1,PSMC1,ZNF24,RNF138,DNAJB6,TELO2,ZNF629,MAP2K2,TCF25,WIZ,YWHAE,SLC30A9,PSMD3,BTAF1,AKAP8,LIMD1,EIF2B5,ERLIN2,ZNF281,RICTOR,GCN1L1,PDS5A,ATOH8,YWHAG,LEMD3,ZBTB21,HLTF,ADAM17,SP3,PRKDC,PER1,USP9X,HSPH1,EXOSC3,HSPA5,SAV1,KARS,ZNF121,RBM10,HAX1,SP1,RPS27L,ZGPAT,ZKSCAN8,BAG5,ACACB,RBM5,GTF3C1,VCP,TFRC,PJA2,ARHGEF2,PPP1R15B,CDC73,BAG3,DDX20,BAG2,…
GO:1901800	positive regulation of proteasomal protein catabolic process	9	112	0.81	0.00069	9606.ENSP00000157812,9606.ENSP00000219548,9606.ENSP00000261303,9606.ENSP00000261593,9606.ENSP00000351777,9606.ENSP00000359727,9606.ENSP00000391211,9606.ENSP00000401802,9606.ENSP00000481029	PSMC4,STUB1,PSMC1,RNF138,VCP,BAG2,PSMC2,PSMC6,PSMC3
GO:0042221	response to chemical	80	4153	0.19	0.00073	9606.ENSP00000157812,9606.ENSP00000158771,9606.ENSP00000219548,9606.ENSP00000237530,9606.ENSP00000247461,9606.ENSP00000248975,9606.ENSP00000251849,9606.ENSP00000254322,9606.ENSP00000259253,9606.ENSP00000259512,9606.ENSP00000261303,9606.ENSP00000261593,9606.ENSP00000261942,9606.ENSP00000269701,9606.ENSP00000273317,9606.ENSP00000273398,9606.ENSP00000273783,9606.ENSP00000276461,9606.ENSP00000287652,…	PSMC4,DERL2,STUB1,RPN2,CANX,YWHAH,RAF1,DNAJB1,UGGT1,DERL1,PSMC1,RNF138,FAF2,AKAP8,LIMD1,ATP6V1A,EIF2B5,ERLIN2,TATDN2,AMFR,HSPA4L,PTGDR,YWHAG,ADAM17,HSPA6,PRKDC,PER1,USP9X,HSPH1,ENSG00000258947,NPEPPS,SLC25A22,HSPA5,KARS,HAX1,SP1,ACACB,RIOK3,DNAJB12,ADAM15,ACSL3,VCP,ATP6V1H,SDF4,TFRC,EIF2B3,MPC1,ARHGEF2,PPP1R15B,CDC73,EMD,PTPN1,CTPS1,RNF5,HSPA1B,AIF1,AUP1,RFC3,POLR2B,PRKAR1A,AIMP1,YWHAZ,XPO1,RBM4,…
GO:0006508	proteolysis	33	1203	0.34	0.0008	9606.ENSP00000157812,9606.ENSP00000158771,9606.ENSP00000219548,9606.ENSP00000259253,9606.ENSP00000259512,9606.ENSP00000261303,9606.ENSP00000261942,9606.ENSP00000263672,9606.ENSP00000264639,9606.ENSP00000269143,9606.ENSP00000271308,9606.ENSP00000276461,9606.ENSP00000290649,9606.ENSP00000300289,9606.ENSP00000309968,9606.ENSP00000316357,9606.ENSP00000318480,9606.ENSP00000320324,9606.ENSP00000324173,…	PSMC4,DERL2,STUB1,UGGT1,DERL1,PSMC1,FAF2,SPCS2,PSMD3,AFG3L2,PSMA5,ERLIN2,AMFR,PDIA3,ADAM17,USP9X,YME1L1,NPEPPS,HSPA5,ANAPC1,DNAJB12,ADAM15,VCP,PSMD4,ZMPSTE24,RNF5,AUP1,PSMC2,PSMC6,TRIM32,PSMA1,UBR5,PSMC3
GO:0007049	cell cycle	34	1263	0.33	0.00085	9606.ENSP00000251413,9606.ENSP00000262293,9606.ENSP00000264071,9606.ENSP00000264335,9606.ENSP00000269701,9606.ENSP00000286398,9606.ENSP00000290158,9606.ENSP00000303427,9606.ENSP00000306330,9606.ENSP00000308369,9606.ENSP00000313420,9606.ENSP00000316357,9606.ENSP00000320295,9606.ENSP00000331019,9606.ENSP00000339109,9606.ENSP00000342778,9606.ENSP00000348965,9606.ENSP00000349961,9606.ENSP00000350162,…	TUBG1,PRR11,TUBB4A,YWHAE,AKAP8,SMC2,KPNB1,PDS5A,YWHAG,LEMD3,PRKDC,USP9X,ENSG00000258947,RPS27L,ANAPC1,PPM1G,DYNC1H1,SMC4,SYCP2,ARHGEF2,CDC73,EMD,NDC1,RFC3,PRKAR1A,MLF1,HELLS,AKAP8L,SUN2,POLD1,NCAPD3,SLC16A1,PHB2,MLST8
GO:0009408	response to heat	8	89	0.86	0.0009	9606.ENSP00000219548,9606.ENSP00000264335,9606.ENSP00000273783,9606.ENSP00000294053,9606.ENSP00000310219,9606.ENSP00000353575,9606.ENSP00000358081,9606.ENSP00000364801	STUB1,YWHAE,EIF2B5,CLPB,HSPA6,EIF2B3,BAG3,HSPA1B
GO:0070647	protein modification by small protein conjugation or removal	28	945	0.38	0.00092	9606.ENSP00000157812,9606.ENSP00000170447,9606.ENSP00000219548,9606.ENSP00000259512,9606.ENSP00000261303,9606.ENSP00000261593,9606.ENSP00000264639,9606.ENSP00000271308,9606.ENSP00000290649,9606.ENSP00000308944,9606.ENSP00000313420,9606.ENSP00000316357,9606.ENSP00000320324,9606.ENSP00000339109,9606.ENSP00000351777,9606.ENSP00000354775,9606.ENSP00000356405,9606.ENSP00000357879,9606.ENSP00000364235,…	PSMC4,MKRN2,STUB1,DERL1,PSMC1,RNF138,PSMD3,PSMA5,AMFR,HLTF,PRKDC,USP9X,NPEPPS,ANAPC1,VCP,PJA2,CDC73,PSMD4,RNF5,PSMC2,PSMC6,TRIM32,PSMA1,UBR5,CAND1,LTN1,PSMC3,DCAF7
GO:0045732	positive regulation of protein catabolic process	12	217	0.65	0.00094	9606.ENSP00000157812,9606.ENSP00000219548,9606.ENSP00000261303,9606.ENSP00000261593,9606.ENSP00000351777,9606.ENSP00000359727,9606.ENSP00000391211,9606.ENSP00000401802,9606.ENSP00000408292,9606.ENSP00000423673,9606.ENSP00000463393,9606.ENSP00000481029	PSMC4,STUB1,PSMC1,RNF138,VCP,BAG2,PSMC2,PSMC6,TRIM32,NDUFA13,SEC22B,PSMC3
GO:0042981	regulation of apoptotic process	38	1501	0.31	0.00096	9606.ENSP00000248975,9606.ENSP00000251849,9606.ENSP00000262177,9606.ENSP00000262948,9606.ENSP00000264335,9606.ENSP00000273783,9606.ENSP00000300289,9606.ENSP00000306330,9606.ENSP00000309968,9606.ENSP00000313420,9606.ENSP00000318480,9606.ENSP00000318687,9606.ENSP00000324173,9606.ENSP00000324729,9606.ENSP00000328848,9606.ENSP00000329002,9606.ENSP00000331019,9606.ENSP00000338814,9606.ENSP00000343054,…	YWHAH,RAF1,DNAJB6,MAP2K2,YWHAE,EIF2B5,PDIA3,YWHAG,ADAM17,PRKDC,YME1L1,HSPH1,HSPA5,SAV1,RBM10,HAX1,RPS27L,BAG5,RBM5,SYCP2,VCP,ARHGEF2,CDC73,BAG3,DDX20,PTPN1,VDAC2,YWHAB,HSPA1B,MAGED1,AIF1,YWHAQ,YWHAZ,TRIM32,NDUFA13,PHB2,FKBP8,PCID2
GO:0032386	regulation of intracellular transport	15	335	0.56	0.001	9606.ENSP00000158771,9606.ENSP00000262948,9606.ENSP00000264335,9606.ENSP00000296755,9606.ENSP00000329002,9606.ENSP00000348965,9606.ENSP00000358081,9606.ENSP00000358857,9606.ENSP00000360683,9606.ENSP00000380557,9606.ENSP00000383911,9606.ENSP00000384863,9606.ENSP00000386894,9606.ENSP00000429084,9606.ENSP00000440045	DERL2,MAP2K2,YWHAE,MAP1B,HAX1,DYNC1H1,BAG3,EMD,PTPN1,AKAP8L,UBAC2,XPO1,RBM4,UBR5,ATP2A2
GO:1903827	regulation of cellular protein localization	18	465	0.49	0.001	9606.ENSP00000158771,9606.ENSP00000248975,9606.ENSP00000264335,9606.ENSP00000272895,9606.ENSP00000306330,9606.ENSP00000318687,9606.ENSP00000329002,9606.ENSP00000350012,9606.ENSP00000358081,9606.ENSP00000358857,9606.ENSP00000360683,9606.ENSP00000361930,9606.ENSP00000371267,9606.ENSP00000379287,9606.ENSP00000380557,9606.ENSP00000383911,9606.ENSP00000384863,9606.ENSP00000429084	DERL2,YWHAH,YWHAE,ABCA12,YWHAG,HSPH1,HAX1,ACSL3,BAG3,EMD,PTPN1,YWHAB,YWHAQ,YWHAZ,AKAP8L,UBAC2,XPO1,UBR5
GO:0007005	mitochondrion organization	17	424	0.51	0.0011	9606.ENSP00000237889,9606.ENSP00000248975,9606.ENSP00000264335,9606.ENSP00000269143,9606.ENSP00000306330,9606.ENSP00000309561,9606.ENSP00000318480,9606.ENSP00000321971,9606.ENSP00000361930,9606.ENSP00000363419,9606.ENSP00000366800,9606.ENSP00000371267,9606.ENSP00000379287,9606.ENSP00000386710,9606.ENSP00000423673,9606.ENSP00000441875,9606.ENSP00000483491	NDUFB3,YWHAH,YWHAE,AFG3L2,YWHAG,C19orf70,YME1L1,RHOT2,YWHAB,MTFR1L,DNAJC11,YWHAQ,YWHAZ,ATG9A,NDUFA13,PHB2,OXA1L
GO:0034605	cellular response to heat	6	45	1.03	0.0011	9606.ENSP00000219548,9606.ENSP00000264335,9606.ENSP00000294053,9606.ENSP00000310219,9606.ENSP00000358081,9606.ENSP00000364801	STUB1,YWHAE,CLPB,HSPA6,BAG3,HSPA1B
GO:0006913	nucleocytoplasmic transport	13	263	0.6	0.0012	9606.ENSP00000256079,9606.ENSP00000262982,9606.ENSP00000290158,9606.ENSP00000354742,9606.ENSP00000358716,9606.ENSP00000360483,9606.ENSP00000369042,9606.ENSP00000384863,9606.ENSP00000425133,9606.ENSP00000438527,9606.ENSP00000441875,9606.ENSP00000479494,9606.ENSP00000481575	IPO8,CSE1L,KPNB1,IPO9,DDX20,NDC1,IPO7,XPO1,SMG7,ZC3H11A,PHB2,PCID2,POM121C
GO:0046902	regulation of mitochondrial membrane permeability	7	71	0.9	0.0014	9606.ENSP00000248975,9606.ENSP00000264335,9606.ENSP00000306330,9606.ENSP00000321971,9606.ENSP00000361930,9606.ENSP00000371267,9606.ENSP00000379287	YWHAH,YWHAE,YWHAG,RHOT2,YWHAB,YWHAQ,YWHAZ
GO:0060341	regulation of cellular localization	24	766	0.4	0.0014	9606.ENSP00000158771,9606.ENSP00000248975,9606.ENSP00000262948,9606.ENSP00000264335,9606.ENSP00000272895,9606.ENSP00000296755,9606.ENSP00000306330,9606.ENSP00000318687,9606.ENSP00000329002,9606.ENSP00000344488,9606.ENSP00000348965,9606.ENSP00000350012,9606.ENSP00000358081,9606.ENSP00000358857,9606.ENSP00000360683,9606.ENSP00000361930,9606.ENSP00000371267,9606.ENSP00000379287,9606.ENSP00000380557,…	DERL2,YWHAH,MAP2K2,YWHAE,ABCA12,MAP1B,YWHAG,HSPH1,HAX1,JPH1,DYNC1H1,ACSL3,BAG3,EMD,PTPN1,YWHAB,YWHAQ,YWHAZ,AKAP8L,UBAC2,XPO1,RBM4,UBR5,ATP2A2
GO:0071712	ER-associated misfolded protein catabolic process	4	13	1.39	0.0014	9606.ENSP00000259253,9606.ENSP00000259512,9606.ENSP00000351777,9606.ENSP00000364235	UGGT1,DERL1,VCP,RNF5
GO:0098813	nuclear chromosome segregation	11	196	0.65	0.0016	9606.ENSP00000269701,9606.ENSP00000286398,9606.ENSP00000290158,9606.ENSP00000303427,9606.ENSP00000308369,9606.ENSP00000349961,9606.ENSP00000350162,9606.ENSP00000360483,9606.ENSP00000380557,9606.ENSP00000433681,9606.ENSP00000441875	AKAP8,SMC2,KPNB1,PDS5A,LEMD3,SMC4,SYCP2,NDC1,AKAP8L,NCAPD3,PHB2
GO:0034504	protein localization to nucleus	10	164	0.69	0.0017	9606.ENSP00000256079,9606.ENSP00000262982,9606.ENSP00000290158,9606.ENSP00000354742,9606.ENSP00000369042,9606.ENSP00000384863,9606.ENSP00000385616,9606.ENSP00000435365,9606.ENSP00000441875,9606.ENSP00000481575	IPO8,CSE1L,KPNB1,IPO9,IPO7,XPO1,SUN2,TOR1AIP1,PHB2,POM121C
GO:1901575	organic substance catabolic process	39	1609	0.29	0.0017	9606.ENSP00000157812,9606.ENSP00000158771,9606.ENSP00000219548,9606.ENSP00000248975,9606.ENSP00000249806,9606.ENSP00000259253,9606.ENSP00000259512,9606.ENSP00000261303,9606.ENSP00000261942,9606.ENSP00000264639,9606.ENSP00000271308,9606.ENSP00000276461,9606.ENSP00000287652,9606.ENSP00000290158,9606.ENSP00000290649,9606.ENSP00000316357,9606.ENSP00000318480,9606.ENSP00000320324,9606.ENSP00000323046,…	PSMC4,DERL2,STUB1,YWHAH,CLN6,UGGT1,DERL1,PSMC1,FAF2,PSMD3,PSMA5,ERLIN2,TATDN2,KPNB1,AMFR,USP9X,YME1L1,NPEPPS,EXOSC3,HSPA5,ANAPC1,DNAJB12,VCP,PSMD4,ZMPSTE24,RNF5,HSPA1B,EXOSC10,AUP1,PSMC2,PSMC6,TRIM32,PSMA1,SMG7,UBR5,HSPA8,DICER1,PCID2,PSMC3
GO:0006998	nuclear envelope organization	6	52	0.97	0.0021	9606.ENSP00000308369,9606.ENSP00000358857,9606.ENSP00000361845,9606.ENSP00000380557,9606.ENSP00000385616,9606.ENSP00000435365	LEMD3,EMD,ZMPSTE24,AKAP8L,SUN2,TOR1AIP1
GO:0009893	positive regulation of metabolic process	65	3280	0.2	0.0021	9606.ENSP00000157812,9606.ENSP00000219548,9606.ENSP00000248975,9606.ENSP00000249806,9606.ENSP00000251849,9606.ENSP00000259512,9606.ENSP00000261303,9606.ENSP00000261332,9606.ENSP00000261593,9606.ENSP00000262319,9606.ENSP00000262554,9606.ENSP00000262948,9606.ENSP00000263381,9606.ENSP00000264451,9606.ENSP00000269701,9606.ENSP00000273783,9606.ENSP00000276461,9606.ENSP00000294740,9606.ENSP00000296782,…	PSMC4,STUB1,YWHAH,CLN6,RAF1,DERL1,PSMC1,ZNF24,RNF138,TELO2,SPTLC1,MAP2K2,WIZ,SLC30A9,AKAP8,EIF2B5,ERLIN2,ZNF281,RICTOR,GCN1L1,ATOH8,HLTF,ADAM17,SP3,PRKDC,PER1,USP9X,HSPH1,EXOSC3,HSPA5,KARS,HAX1,SP1,RPS27L,HSD17B13,ACACB,ACSL3,VCP,TFRC,PJA2,ARHGEF2,CDC73,BAG2,PTPN1,FZD8,HSPA1B,MAGED1,AIF1,RFC3,PRKAR1A,ZNF143,AKAP8L,PSMC2,PSMC6,TRIM32,NDUFA13,UBR5,HSPA8,RBM4B,PHB2,CAND1,MLST8,SEC22B,PCID2,PSMC3
GO:0031334	positive regulation of protein complex assembly	12	241	0.6	0.0021	9606.ENSP00000157812,9606.ENSP00000219548,9606.ENSP00000249014,9606.ENSP00000261303,9606.ENSP00000296782,9606.ENSP00000351777,9606.ENSP00000364801,9606.ENSP00000391211,9606.ENSP00000401802,9606.ENSP00000442318,9606.ENSP00000456405,9606.ENSP00000481029	PSMC4,STUB1,CDC42EP1,PSMC1,RICTOR,VCP,HSPA1B,PSMC2,PSMC6,CAND1,MLST8,PSMC3
GO:0043687	post-translational protein modification	15	365	0.52	0.0021	9606.ENSP00000054950,9606.ENSP00000157812,9606.ENSP00000261303,9606.ENSP00000264639,9606.ENSP00000271308,9606.ENSP00000357879,9606.ENSP00000367265,9606.ENSP00000378725,9606.ENSP00000391211,9606.ENSP00000401802,9606.ENSP00000414359,9606.ENSP00000438248,9606.ENSP00000442318,9606.ENSP00000481029,9606.ENSP00000483236	RCN1,PSMC4,PSMC1,PSMD3,PSMA5,PSMD4,CKAP4,KTN1,PSMC2,PSMC6,PSMA1,CALU,CAND1,PSMC3,DCAF7
GO:0044260	cellular macromolecule metabolic process	109	6413	0.13	0.0021	9606.ENSP00000054950,9606.ENSP00000157812,9606.ENSP00000158771,9606.ENSP00000170447,9606.ENSP00000219548,9606.ENSP00000237530,9606.ENSP00000249806,9606.ENSP00000251849,9606.ENSP00000259253,9606.ENSP00000259512,9606.ENSP00000261303,9606.ENSP00000261332,9606.ENSP00000261593,9606.ENSP00000261942,9606.ENSP00000262525,9606.ENSP00000262948,9606.ENSP00000263346,9606.ENSP00000263672,9606.ENSP00000264335,…	RCN1,PSMC4,DERL2,MKRN2,STUB1,RPN2,CLN6,RAF1,UGGT1,DERL1,PSMC1,ZNF24,RNF138,FAF2,ZNF629,MAP2K2,TCF25,SPCS2,YWHAE,SLC30A9,PSMD3,AFG3L2,AKAP8,PSMA5,LIMD1,EIF2B5,CDKAL1,ERLIN2,TATDN2,KPNB1,AMFR,ZNF281,RPN1,RICTOR,GCN1L1,PDS5A,ATOH8,RPAP1,ZBTB21,HLTF,ADAM17,SP3,PRKDC,PER1,USP9X,YME1L1,NPEPPS,EXOSC3,HSPA5,KARS,ZNF121,SP1,RPS27L,ZGPAT,ZKSCAN8,ANAPC1,GANAB,RIOK3,PPM1G,DNAJB12,GTF3C1,VCP,TFRC,EIF2B3,PJA2,…
GO:0009892	negative regulation of metabolic process	57	2762	0.22	0.0023	9606.ENSP00000158771,9606.ENSP00000251849,9606.ENSP00000254322,9606.ENSP00000261332,9606.ENSP00000262177,9606.ENSP00000262948,9606.ENSP00000263346,9606.ENSP00000264335,9606.ENSP00000265990,9606.ENSP00000273317,9606.ENSP00000276461,9606.ENSP00000294740,9606.ENSP00000303427,9606.ENSP00000304676,9606.ENSP00000306330,9606.ENSP00000308759,9606.ENSP00000310301,9606.ENSP00000313420,9606.ENSP00000314420,…	DERL2,RAF1,DNAJB1,ZNF24,DNAJB6,MAP2K2,TCF25,YWHAE,BTAF1,LIMD1,ERLIN2,ZNF281,PDS5A,ATOH8,YWHAG,ZBTB21,SP3,PRKDC,PER1,USP9X,HSPH1,EXOSC3,ZGPAT,BAG5,ACACB,PPP1R15B,CDC73,BAG3,DDX20,BAG2,PTPN1,YWHAB,FZD8,RNF5,HSPA1B,MAGED1,AIF1,EXOSC10,IPO7,YWHAQ,PRKAR1A,HELLS,UBAC2,XPO1,RBM4,HIC2,NDUFA13,SMG7,UBR5,HSPA8,DICER1,PHB2,ATP1A1,SEC22B,FKBP8,PCID2,OXA1L
GO:0010468	regulation of gene expression	83	4533	0.17	0.0023	9606.ENSP00000157812,9606.ENSP00000248975,9606.ENSP00000251849,9606.ENSP00000253048,9606.ENSP00000254322,9606.ENSP00000256079,9606.ENSP00000261303,9606.ENSP00000261332,9606.ENSP00000262525,9606.ENSP00000262948,9606.ENSP00000263346,9606.ENSP00000263381,9606.ENSP00000264451,9606.ENSP00000265990,9606.ENSP00000269701,9606.ENSP00000273317,9606.ENSP00000273783,9606.ENSP00000276461,9606.ENSP00000294740,…	PSMC4,YWHAH,RAF1,ZC3H4,DNAJB1,IPO8,PSMC1,ZNF24,ZNF629,MAP2K2,TCF25,WIZ,SLC30A9,BTAF1,AKAP8,LIMD1,EIF2B5,ERLIN2,ZNF281,RICTOR,GCN1L1,ATOH8,LEMD3,ZBTB21,HLTF,SP3,PRKDC,PER1,USP9X,HSPH1,EXOSC3,HSPA5,SAV1,KARS,ZNF121,RBM10,HAX1,SP1,RPS27L,ZGPAT,ZKSCAN8,ACACB,RBM5,GTF3C1,ARHGEF2,PPP1R15B,CDC73,BAG3,DDX20,BAG2,YWHAB,FZD8,HSPA1B,MAGED1,AIF1,EXOSC10,POLR2B,YWHAQ,PRKAR1A,HELLS,YWHAZ,ZNF143,AKAP8L,XPO1,RBM…
GO:0044248	cellular catabolic process	39	1646	0.28	0.0024	9606.ENSP00000157812,9606.ENSP00000158771,9606.ENSP00000219548,9606.ENSP00000249806,9606.ENSP00000259253,9606.ENSP00000259512,9606.ENSP00000261303,9606.ENSP00000261942,9606.ENSP00000264639,9606.ENSP00000271308,9606.ENSP00000276461,9606.ENSP00000287652,9606.ENSP00000290158,9606.ENSP00000290649,9606.ENSP00000316357,9606.ENSP00000318480,9606.ENSP00000320324,9606.ENSP00000323046,9606.ENSP00000324173,…	PSMC4,DERL2,STUB1,CLN6,UGGT1,DERL1,PSMC1,FAF2,PSMD3,PSMA5,ERLIN2,TATDN2,KPNB1,AMFR,USP9X,YME1L1,NPEPPS,EXOSC3,HSPA5,ANAPC1,DNAJB12,VCP,PSMD4,ZMPSTE24,RNF5,HSPA1B,EXOSC10,AUP1,ATG9A,PSMC2,PSMC6,TRIM32,PSMA1,SMG7,UBR5,HSPA8,DICER1,PCID2,PSMC3
GO:1904380	endoplasmic reticulum mannose trimming	4	16	1.3	0.0024	9606.ENSP00000158771,9606.ENSP00000259253,9606.ENSP00000290649,9606.ENSP00000364235	DERL2,UGGT1,AMFR,RNF5
GO:0006888	endoplasmic reticulum to Golgi vesicle-mediated transport	10	175	0.66	0.0025	9606.ENSP00000264028,9606.ENSP00000325002,9606.ENSP00000325827,9606.ENSP00000343435,9606.ENSP00000348965,9606.ENSP00000351777,9606.ENSP00000357048,9606.ENSP00000377390,9606.ENSP00000414202,9606.ENSP00000463393	ARCN1,COPG1,SEC16A,YIF1B,DYNC1H1,VCP,COPA,PPP6R3,PPP6R1,SEC22B
GO:0009889	regulation of biosynthetic process	80	4337	0.17	0.0025	9606.ENSP00000157812,9606.ENSP00000248975,9606.ENSP00000251849,9606.ENSP00000253048,9606.ENSP00000254322,9606.ENSP00000261303,9606.ENSP00000261332,9606.ENSP00000262525,9606.ENSP00000262948,9606.ENSP00000263346,9606.ENSP00000263381,9606.ENSP00000264451,9606.ENSP00000265990,9606.ENSP00000269701,9606.ENSP00000273317,9606.ENSP00000273783,9606.ENSP00000276461,9606.ENSP00000290158,9606.ENSP00000294740,…	PSMC4,YWHAH,RAF1,ZC3H4,DNAJB1,PSMC1,ZNF24,ZNF629,MAP2K2,TCF25,WIZ,SLC30A9,BTAF1,AKAP8,LIMD1,EIF2B5,ERLIN2,KPNB1,ZNF281,GCN1L1,PDS5A,ATOH8,LEMD3,ZBTB21,HLTF,SP3,PRKDC,PER1,USP9X,HSPH1,HSPA5,SAV1,KARS,ZNF121,HAX1,SP1,RPS27L,ZGPAT,ZKSCAN8,HSD17B13,ACACB,GTF3C1,ACSL3,VCP,ARHGEF2,PPP1R15B,CDC73,BAG3,DDX20,YWHAB,FZD8,HSPA1B,MAGED1,AIF1,EXOSC10,RFC3,YWHAQ,PRKAR1A,HELLS,ZNF143,AKAP8L,XPO1,RBM4,ZBTB10,HIC…
GO:0010032	meiotic chromosome condensation	3	5	1.68	0.0025	9606.ENSP00000286398,9606.ENSP00000349961,9606.ENSP00000433681	SMC2,SMC4,NCAPD3
GO:0019219	regulation of nucleobase-containing compound metabolic process	77	4133	0.17	0.0025	9606.ENSP00000157812,9606.ENSP00000248975,9606.ENSP00000251849,9606.ENSP00000253048,9606.ENSP00000254322,9606.ENSP00000261303,9606.ENSP00000261332,9606.ENSP00000262525,9606.ENSP00000262948,9606.ENSP00000263346,9606.ENSP00000263381,9606.ENSP00000264451,9606.ENSP00000265990,9606.ENSP00000269701,9606.ENSP00000273317,9606.ENSP00000276461,9606.ENSP00000294740,9606.ENSP00000300648,9606.ENSP00000303427,…	PSMC4,YWHAH,RAF1,ZC3H4,DNAJB1,PSMC1,ZNF24,ZNF629,MAP2K2,TCF25,WIZ,SLC30A9,BTAF1,AKAP8,LIMD1,ERLIN2,ZNF281,GCN1L1,PDS5A,ATOH8,LEMD3,ZBTB21,HLTF,SP3,PRKDC,PER1,USP9X,HSPH1,EXOSC3,HSPA5,SAV1,KARS,ZNF121,RBM10,HAX1,SP1,ZGPAT,ZKSCAN8,RBM5,GTF3C1,VCP,TFRC,ARHGEF2,CDC73,BAG3,DDX20,YWHAB,FZD8,HSPA1B,MAGED1,EXOSC10,RFC3,YWHAQ,PRKAR1A,HELLS,YWHAZ,ZNF143,AKAP8L,XPO1,RBM4,ZBTB10,HIC2,PSMC2,PSMC6,TRIM32,CIAO1…
GO:0071033	nuclear retention of pre-mRNA at the site of transcription	3	5	1.68	0.0025	9606.ENSP00000323046,9606.ENSP00000366135,9606.ENSP00000479494	EXOSC3,EXOSC10,PCID2
GO:0031324	negative regulation of cellular metabolic process	52	2463	0.23	0.0026	9606.ENSP00000158771,9606.ENSP00000251849,9606.ENSP00000254322,9606.ENSP00000261332,9606.ENSP00000262177,9606.ENSP00000263346,9606.ENSP00000264335,9606.ENSP00000265990,9606.ENSP00000273317,9606.ENSP00000276461,9606.ENSP00000294740,9606.ENSP00000303427,9606.ENSP00000304676,9606.ENSP00000306330,9606.ENSP00000308759,9606.ENSP00000310301,9606.ENSP00000313420,9606.ENSP00000314420,9606.ENSP00000316357,…	DERL2,RAF1,DNAJB1,ZNF24,DNAJB6,TCF25,YWHAE,BTAF1,LIMD1,ERLIN2,ZNF281,PDS5A,ATOH8,YWHAG,ZBTB21,SP3,PRKDC,PER1,USP9X,HSPH1,ZGPAT,BAG5,ACACB,PPP1R15B,CDC73,BAG3,DDX20,BAG2,PTPN1,YWHAB,FZD8,RNF5,HSPA1B,MAGED1,EXOSC10,IPO7,YWHAQ,PRKAR1A,HELLS,UBAC2,XPO1,RBM4,HIC2,NDUFA13,UBR5,HSPA8,DICER1,PHB2,ATP1A1,SEC22B,FKBP8,PCID2
GO:0006984	ER-nucleus signaling pathway	5	34	1.07	0.0027	9606.ENSP00000276461,9606.ENSP00000324173,9606.ENSP00000356156,9606.ENSP00000440045,9606.ENSP00000480514	ERLIN2,HSPA5,PPP1R15B,ATP2A2,TMCO1
GO:0090083	regulation of inclusion body assembly	4	17	1.28	0.0028	9606.ENSP00000254322,9606.ENSP00000262177,9606.ENSP00000338814,9606.ENSP00000364801	DNAJB1,DNAJB6,BAG5,HSPA1B
GO:0044267	cellular protein metabolic process	69	3603	0.19	0.0029	9606.ENSP00000054950,9606.ENSP00000157812,9606.ENSP00000158771,9606.ENSP00000170447,9606.ENSP00000219548,9606.ENSP00000237530,9606.ENSP00000251849,9606.ENSP00000259253,9606.ENSP00000259512,9606.ENSP00000261303,9606.ENSP00000261593,9606.ENSP00000261942,9606.ENSP00000262948,9606.ENSP00000263672,9606.ENSP00000264335,9606.ENSP00000264639,9606.ENSP00000269143,9606.ENSP00000271308,9606.ENSP00000273783,…	RCN1,PSMC4,DERL2,MKRN2,STUB1,RPN2,RAF1,UGGT1,DERL1,PSMC1,RNF138,FAF2,MAP2K2,SPCS2,YWHAE,PSMD3,AFG3L2,PSMA5,EIF2B5,CDKAL1,ERLIN2,AMFR,RPN1,RICTOR,GCN1L1,HLTF,ADAM17,PRKDC,PER1,USP9X,YME1L1,NPEPPS,HSPA5,KARS,RPS27L,ANAPC1,RIOK3,PPM1G,DNAJB12,VCP,EIF2B3,PJA2,PPP1R15B,CDC73,PSMD4,PTPN1,ZMPSTE24,YWHAB,RNF5,AUP1,RRBP1,CKAP4,AIMP1,KTN1,RBM4,PSMC2,DDOST,PSMC6,TRIM32,PSMA1,PGM3,UBR5,CALU,CAND1,FKBP8,LTN1,…
GO:0010604	positive regulation of macromolecule metabolic process	61	3081	0.2	0.0033	9606.ENSP00000157812,9606.ENSP00000219548,9606.ENSP00000248975,9606.ENSP00000249806,9606.ENSP00000251849,9606.ENSP00000259512,9606.ENSP00000261303,9606.ENSP00000261332,9606.ENSP00000261593,9606.ENSP00000262319,9606.ENSP00000262948,9606.ENSP00000263381,9606.ENSP00000264451,9606.ENSP00000269701,9606.ENSP00000273783,9606.ENSP00000276461,9606.ENSP00000294740,9606.ENSP00000296782,9606.ENSP00000300648,…	PSMC4,STUB1,YWHAH,CLN6,RAF1,DERL1,PSMC1,ZNF24,RNF138,TELO2,MAP2K2,WIZ,SLC30A9,AKAP8,EIF2B5,ERLIN2,ZNF281,RICTOR,GCN1L1,ATOH8,HLTF,ADAM17,SP3,PRKDC,PER1,USP9X,HSPH1,EXOSC3,HSPA5,KARS,HAX1,SP1,RPS27L,VCP,TFRC,PJA2,ARHGEF2,CDC73,BAG2,PTPN1,FZD8,HSPA1B,MAGED1,AIF1,RFC3,PRKAR1A,ZNF143,AKAP8L,PSMC2,PSMC6,TRIM32,NDUFA13,UBR5,HSPA8,RBM4B,PHB2,CAND1,MLST8,SEC22B,PCID2,PSMC3
GO:0016032	viral process	19	571	0.43	0.0033	9606.ENSP00000259512,9606.ENSP00000264335,9606.ENSP00000290158,9606.ENSP00000325448,9606.ENSP00000329357,9606.ENSP00000351777,9606.ENSP00000352522,9606.ENSP00000353224,9606.ENSP00000360483,9606.ENSP00000361930,9606.ENSP00000364801,9606.ENSP00000367050,9606.ENSP00000369042,9606.ENSP00000384863,9606.ENSP00000432083,9606.ENSP00000444408,9606.ENSP00000476767,9606.ENSP00000481029,9606.ENSP00000481575	DERL1,YWHAE,KPNB1,KARS,SP1,VCP,ATP6V1H,TFRC,NDC1,YWHAB,HSPA1B,RTN3,IPO7,XPO1,HSPA8,SLC1A5,FKBP8,PSMC3,POM121C
GO:0044085	cellular component biogenesis	53	2556	0.22	0.0033	9606.ENSP00000237889,9606.ENSP00000251413,9606.ENSP00000251849,9606.ENSP00000259512,9606.ENSP00000263381,9606.ENSP00000264071,9606.ENSP00000264335,9606.ENSP00000273317,9606.ENSP00000275820,9606.ENSP00000290158,9606.ENSP00000290649,9606.ENSP00000306330,9606.ENSP00000318480,9606.ENSP00000323046,9606.ENSP00000325827,9606.ENSP00000326699,9606.ENSP00000331019,9606.ENSP00000341044,9606.ENSP00000341874,…	NDUFB3,TUBG1,RAF1,DERL1,WIZ,TUBB4A,YWHAE,LIMD1,NOM1,KPNB1,AMFR,YWHAG,YME1L1,EXOSC3,SEC16A,CLGN,RPS27L,ACACB,RIOK3,RBM5,DNAJB12,DYNC1H1,ACSL3,SYCP2,VCP,EXOC8,CDC73,TSPYL1,PSMD4,MDN1,DDX20,ZNHIT6,NDC1,YWHAB,AIF1,EXOSC10,RTN3,NAP1L4,PRKAR1A,PPP6R3,HELLS,YWHAZ,XPO1,ATG9A,FAM96B,PPP6R1,CIAO1,NDUFA13,DICER1,CAND1,SEC22B,OXA1L,EXOC5
GO:0051173	positive regulation of nitrogen compound metabolic process	59	2946	0.21	0.0033	9606.ENSP00000157812,9606.ENSP00000219548,9606.ENSP00000248975,9606.ENSP00000249806,9606.ENSP00000251849,9606.ENSP00000259512,9606.ENSP00000261303,9606.ENSP00000261332,9606.ENSP00000261593,9606.ENSP00000262319,9606.ENSP00000262948,9606.ENSP00000263381,9606.ENSP00000264451,9606.ENSP00000269701,9606.ENSP00000273783,9606.ENSP00000276461,9606.ENSP00000294740,9606.ENSP00000296782,9606.ENSP00000300648,…	PSMC4,STUB1,YWHAH,CLN6,RAF1,DERL1,PSMC1,ZNF24,RNF138,TELO2,MAP2K2,WIZ,SLC30A9,AKAP8,EIF2B5,ERLIN2,ZNF281,RICTOR,GCN1L1,ATOH8,HLTF,ADAM17,SP3,PRKDC,PER1,USP9X,HSPH1,EXOSC3,HSPA5,KARS,HAX1,SP1,RPS27L,ACSL3,VCP,TFRC,PJA2,ARHGEF2,CDC73,BAG2,PTPN1,FZD8,MAGED1,AIF1,RFC3,PRKAR1A,ZNF143,AKAP8L,PSMC2,PSMC6,TRIM32,NDUFA13,HSPA8,PHB2,CAND1,MLST8,SEC22B,PCID2,PSMC3
GO:0045862	positive regulation of proteolysis	14	347	0.51	0.0038	9606.ENSP00000157812,9606.ENSP00000219548,9606.ENSP00000249806,9606.ENSP00000261303,9606.ENSP00000261593,9606.ENSP00000325448,9606.ENSP00000331019,9606.ENSP00000351777,9606.ENSP00000359727,9606.ENSP00000391211,9606.ENSP00000401802,9606.ENSP00000408292,9606.ENSP00000423673,9606.ENSP00000481029	PSMC4,STUB1,CLN6,PSMC1,RNF138,KARS,RPS27L,VCP,BAG2,PSMC2,PSMC6,TRIM32,NDUFA13,PSMC3
GO:0065003	protein-containing complex assembly	36	1514	0.28	0.0039	9606.ENSP00000237889,9606.ENSP00000251413,9606.ENSP00000251849,9606.ENSP00000259512,9606.ENSP00000263381,9606.ENSP00000273317,9606.ENSP00000290649,9606.ENSP00000318480,9606.ENSP00000325827,9606.ENSP00000326699,9606.ENSP00000331019,9606.ENSP00000341044,9606.ENSP00000343054,9606.ENSP00000345575,9606.ENSP00000348965,9606.ENSP00000350012,9606.ENSP00000351777,9606.ENSP00000355605,9606.ENSP00000356405,…	NDUFB3,TUBG1,RAF1,DERL1,WIZ,LIMD1,AMFR,YME1L1,SEC16A,CLGN,RPS27L,ACACB,RBM5,DNAJB12,DYNC1H1,ACSL3,VCP,EXOC8,CDC73,TSPYL1,PSMD4,MDN1,DDX20,ZNHIT6,NDC1,YWHAB,AIF1,NAP1L4,PPP6R3,HELLS,PPP6R1,NDUFA13,DICER1,CAND1,SEC22B,OXA1L
GO:0010608	posttranscriptional regulation of gene expression	16	441	0.46	0.0042	9606.ENSP00000273317,9606.ENSP00000273783,9606.ENSP00000300648,9606.ENSP00000314420,9606.ENSP00000323046,9606.ENSP00000331019,9606.ENSP00000356156,9606.ENSP00000361930,9606.ENSP00000379287,9606.ENSP00000384863,9606.ENSP00000386894,9606.ENSP00000425133,9606.ENSP00000432083,9606.ENSP00000433071,9606.ENSP00000437256,9606.ENSP00000479494	LIMD1,EIF2B5,GCN1L1,PER1,EXOSC3,RPS27L,PPP1R15B,YWHAB,YWHAZ,XPO1,RBM4,SMG7,HSPA8,RBM4B,DICER1,PCID2
GO:0018279	protein N-linked glycosylation via asparagine	5	39	1.01	0.0044	9606.ENSP00000237530,9606.ENSP00000259253,9606.ENSP00000296255,9606.ENSP00000351777,9606.ENSP00000399457	RPN2,UGGT1,RPN1,VCP,DDOST
GO:0031325	positive regulation of cellular metabolic process	60	3060	0.2	0.0047	9606.ENSP00000157812,9606.ENSP00000219548,9606.ENSP00000248975,9606.ENSP00000249806,9606.ENSP00000251849,9606.ENSP00000259512,9606.ENSP00000261303,9606.ENSP00000261332,9606.ENSP00000261593,9606.ENSP00000262319,9606.ENSP00000262554,9606.ENSP00000262948,9606.ENSP00000263381,9606.ENSP00000264451,9606.ENSP00000269701,9606.ENSP00000273783,9606.ENSP00000276461,9606.ENSP00000294740,9606.ENSP00000296782,…	PSMC4,STUB1,YWHAH,CLN6,RAF1,DERL1,PSMC1,ZNF24,RNF138,TELO2,SPTLC1,MAP2K2,WIZ,SLC30A9,AKAP8,EIF2B5,ERLIN2,ZNF281,RICTOR,GCN1L1,ATOH8,HLTF,ADAM17,SP3,PRKDC,PER1,USP9X,HSPH1,EXOSC3,HSPA5,KARS,HAX1,SP1,RPS27L,ACACB,ACSL3,VCP,TFRC,PJA2,ARHGEF2,CDC73,BAG2,PTPN1,FZD8,MAGED1,AIF1,RFC3,PRKAR1A,ZNF143,AKAP8L,PSMC2,PSMC6,TRIM32,NDUFA13,HSPA8,PHB2,CAND1,MLST8,PCID2,PSMC3
GO:0051170	import into nucleus	8	122	0.72	0.0047	9606.ENSP00000256079,9606.ENSP00000262982,9606.ENSP00000290158,9606.ENSP00000354742,9606.ENSP00000358716,9606.ENSP00000369042,9606.ENSP00000441875,9606.ENSP00000481575	IPO8,CSE1L,KPNB1,IPO9,DDX20,IPO7,PHB2,POM121C
GO:0000819	sister chromatid segregation	8	123	0.72	0.0048	9606.ENSP00000269701,9606.ENSP00000286398,9606.ENSP00000290158,9606.ENSP00000303427,9606.ENSP00000349961,9606.ENSP00000380557,9606.ENSP00000433681,9606.ENSP00000441875	AKAP8,SMC2,KPNB1,PDS5A,SMC4,AKAP8L,NCAPD3,PHB2
GO:0048519	negative regulation of biological process	87	4953	0.15	0.0051	9606.ENSP00000158771,9606.ENSP00000219548,9606.ENSP00000227525,9606.ENSP00000248975,9606.ENSP00000251849,9606.ENSP00000254322,9606.ENSP00000261303,9606.ENSP00000261332,9606.ENSP00000262177,9606.ENSP00000262293,9606.ENSP00000262948,9606.ENSP00000263346,9606.ENSP00000264071,9606.ENSP00000264335,9606.ENSP00000265990,9606.ENSP00000269701,9606.ENSP00000273317,9606.ENSP00000276461,9606.ENSP00000294740,…	DERL2,STUB1,TMEM109,YWHAH,RAF1,DNAJB1,PSMC1,ZNF24,DNAJB6,PRR11,MAP2K2,TCF25,TUBB4A,YWHAE,BTAF1,AKAP8,LIMD1,ERLIN2,ZNF281,MAP1B,PDS5A,ATOH8,YWHAG,LEMD3,ZBTB21,ADAM17,SP3,PRKDC,PER1,USP9X,YME1L1,HSPH1,EXOSC3,HSPA5,SAV1,KARS,HAX1,RPS27L,ZGPAT,BAG5,ACACB,RIOK3,PPM1G,RBM5,ADAM15,SYCP2,ARHGEF2,PPP1R15B,CDC73,BAG3,DDX20,EMD,BAG2,PTPN1,VDAC2,YWHAB,FZD8,RNF5,HSPA1B,MAGED1,AIF1,EXOSC10,IPO7,YWHAQ,PRKAR1A,M…
GO:0048523	negative regulation of cellular process	80	4454	0.16	0.0051	9606.ENSP00000158771,9606.ENSP00000219548,9606.ENSP00000227525,9606.ENSP00000248975,9606.ENSP00000251849,9606.ENSP00000254322,9606.ENSP00000261303,9606.ENSP00000261332,9606.ENSP00000262177,9606.ENSP00000262293,9606.ENSP00000263346,9606.ENSP00000264071,9606.ENSP00000264335,9606.ENSP00000265990,9606.ENSP00000273317,9606.ENSP00000276461,9606.ENSP00000294740,9606.ENSP00000303427,9606.ENSP00000304676,…	DERL2,STUB1,TMEM109,YWHAH,RAF1,DNAJB1,PSMC1,ZNF24,DNAJB6,PRR11,TCF25,TUBB4A,YWHAE,BTAF1,LIMD1,ERLIN2,ZNF281,PDS5A,ATOH8,YWHAG,LEMD3,ZBTB21,ADAM17,SP3,PRKDC,PER1,USP9X,YME1L1,HSPH1,HSPA5,SAV1,KARS,HAX1,RPS27L,ZGPAT,BAG5,ACACB,RIOK3,PPM1G,RBM5,ADAM15,SYCP2,ARHGEF2,PPP1R15B,CDC73,BAG3,DDX20,EMD,BAG2,PTPN1,VDAC2,YWHAB,FZD8,RNF5,HSPA1B,MAGED1,AIF1,EXOSC10,IPO7,YWHAQ,PRKAR1A,MLF1,HELLS,AIMP1,YWHAZ,UBAC…
GO:0046825	regulation of protein export from nucleus	5	41	0.99	0.0053	9606.ENSP00000264335,9606.ENSP00000358081,9606.ENSP00000358857,9606.ENSP00000380557,9606.ENSP00000384863	YWHAE,BAG3,EMD,AKAP8L,XPO1
GO:0065008	regulation of biological quality	67	3559	0.18	0.0056	9606.ENSP00000219548,9606.ENSP00000246117,9606.ENSP00000248975,9606.ENSP00000249014,9606.ENSP00000249806,9606.ENSP00000251849,9606.ENSP00000259512,9606.ENSP00000260385,9606.ENSP00000262319,9606.ENSP00000263381,9606.ENSP00000264335,9606.ENSP00000264451,9606.ENSP00000269143,9606.ENSP00000272895,9606.ENSP00000273317,9606.ENSP00000273398,9606.ENSP00000296755,9606.ENSP00000296782,9606.ENSP00000300289,…	STUB1,NCLN,YWHAH,CDC42EP1,CLN6,RAF1,DERL1,RMDN3,TELO2,WIZ,YWHAE,SLC30A9,AFG3L2,ABCA12,LIMD1,ATP6V1A,MAP1B,RICTOR,PDIA3,PTGDR,YWHAG,ADAM17,SP3,PRKDC,RHOT2,EXOSC3,HSPA5,SAV1,HAX1,BAG5,ACACB,JPH1,SFXN4,VCP,ATP6V1H,TFRC,CDC73,COPA,BAG3,BAG2,YWHAB,RNF5,HSPA1B,DNAJC16,AIF1,EXOSC10,RFC3,YWHAQ,PRKAR1A,AIMP1,YWHAZ,XPO1,SUN2,POLD1,TRIM32,SMG7,HSPA8,ATP2A2,SLC16A1,PHB2,CAND1,ATP1A1,MLST8,PCID2,PDLIM5,TMCO1,…
GO:0009056	catabolic process	41	1859	0.25	0.0057	9606.ENSP00000157812,9606.ENSP00000158771,9606.ENSP00000219548,9606.ENSP00000248975,9606.ENSP00000249806,9606.ENSP00000259253,9606.ENSP00000259512,9606.ENSP00000261303,9606.ENSP00000261942,9606.ENSP00000264639,9606.ENSP00000271308,9606.ENSP00000276461,9606.ENSP00000287652,9606.ENSP00000290158,9606.ENSP00000290649,9606.ENSP00000316357,9606.ENSP00000318480,9606.ENSP00000320324,9606.ENSP00000323046,…	PSMC4,DERL2,STUB1,YWHAH,CLN6,UGGT1,DERL1,PSMC1,FAF2,PSMD3,PSMA5,ERLIN2,TATDN2,KPNB1,AMFR,USP9X,YME1L1,NPEPPS,EXOSC3,HSPA5,ANAPC1,DNAJB12,ADAM15,VCP,PSMD4,ZMPSTE24,RNF5,HSPA1B,EXOSC10,AUP1,ATG9A,PSMC2,PSMC6,TRIM32,PSMA1,SMG7,UBR5,HSPA8,DICER1,PCID2,PSMC3
GO:0010605	negative regulation of macromolecule metabolic process	52	2558	0.21	0.0057	9606.ENSP00000158771,9606.ENSP00000251849,9606.ENSP00000254322,9606.ENSP00000261332,9606.ENSP00000262177,9606.ENSP00000262948,9606.ENSP00000263346,9606.ENSP00000264335,9606.ENSP00000265990,9606.ENSP00000273317,9606.ENSP00000294740,9606.ENSP00000303427,9606.ENSP00000304676,9606.ENSP00000306330,9606.ENSP00000308759,9606.ENSP00000310301,9606.ENSP00000313420,9606.ENSP00000314420,9606.ENSP00000316357,…	DERL2,RAF1,DNAJB1,ZNF24,DNAJB6,MAP2K2,TCF25,YWHAE,BTAF1,LIMD1,ZNF281,PDS5A,ATOH8,YWHAG,ZBTB21,SP3,PRKDC,PER1,USP9X,HSPH1,EXOSC3,ZGPAT,BAG5,ACACB,PPP1R15B,CDC73,BAG3,DDX20,BAG2,PTPN1,YWHAB,FZD8,HSPA1B,MAGED1,AIF1,EXOSC10,IPO7,YWHAQ,PRKAR1A,HELLS,UBAC2,XPO1,RBM4,HIC2,NDUFA13,SMG7,UBR5,HSPA8,DICER1,PHB2,FKBP8,PCID2
GO:0032270	positive regulation of cellular protein metabolic process	35	1496	0.27	0.0058	9606.ENSP00000157812,9606.ENSP00000219548,9606.ENSP00000249806,9606.ENSP00000251849,9606.ENSP00000259512,9606.ENSP00000261303,9606.ENSP00000261593,9606.ENSP00000262319,9606.ENSP00000262948,9606.ENSP00000269701,9606.ENSP00000273783,9606.ENSP00000296782,9606.ENSP00000309968,9606.ENSP00000318687,9606.ENSP00000324173,9606.ENSP00000325448,9606.ENSP00000329002,9606.ENSP00000331019,9606.ENSP00000351777,…	PSMC4,STUB1,CLN6,RAF1,DERL1,PSMC1,RNF138,TELO2,MAP2K2,AKAP8,EIF2B5,RICTOR,ADAM17,HSPH1,HSPA5,KARS,HAX1,RPS27L,VCP,PJA2,ARHGEF2,BAG2,PTPN1,FZD8,MAGED1,AIF1,PRKAR1A,AKAP8L,PSMC2,PSMC6,TRIM32,NDUFA13,PHB2,MLST8,PSMC3
GO:0070192	chromosome organization involved in meiotic cell cycle	6	67	0.86	0.0058	9606.ENSP00000286398,9606.ENSP00000308369,9606.ENSP00000349961,9606.ENSP00000350162,9606.ENSP00000360483,9606.ENSP00000433681	SMC2,LEMD3,SMC4,SYCP2,NDC1,NCAPD3
GO:0031326	regulation of cellular biosynthetic process	77	4266	0.16	0.0059	9606.ENSP00000157812,9606.ENSP00000248975,9606.ENSP00000251849,9606.ENSP00000253048,9606.ENSP00000254322,9606.ENSP00000261303,9606.ENSP00000261332,9606.ENSP00000262525,9606.ENSP00000262948,9606.ENSP00000263346,9606.ENSP00000263381,9606.ENSP00000264451,9606.ENSP00000265990,9606.ENSP00000269701,9606.ENSP00000273317,9606.ENSP00000273783,9606.ENSP00000276461,9606.ENSP00000294740,9606.ENSP00000300648,…	PSMC4,YWHAH,RAF1,ZC3H4,DNAJB1,PSMC1,ZNF24,ZNF629,MAP2K2,TCF25,WIZ,SLC30A9,BTAF1,AKAP8,LIMD1,EIF2B5,ERLIN2,ZNF281,GCN1L1,PDS5A,ATOH8,LEMD3,ZBTB21,HLTF,SP3,PRKDC,PER1,USP9X,HSPH1,HSPA5,SAV1,KARS,ZNF121,HAX1,SP1,RPS27L,ZGPAT,ZKSCAN8,GTF3C1,ACSL3,VCP,ARHGEF2,PPP1R15B,CDC73,BAG3,DDX20,YWHAB,FZD8,HSPA1B,MAGED1,AIF1,EXOSC10,RFC3,YWHAQ,PRKAR1A,HELLS,ZNF143,AKAP8L,XPO1,RBM4,ZBTB10,HIC2,PSMC2,PSMC6,TRIM32,…
GO:2001243	negative regulation of intrinsic apoptotic signaling pathway	7	96	0.77	0.0059	9606.ENSP00000318687,9606.ENSP00000338814,9606.ENSP00000354837,9606.ENSP00000360683,9606.ENSP00000361635,9606.ENSP00000408292,9606.ENSP00000423673	HSPH1,BAG5,ARHGEF2,PTPN1,VDAC2,TRIM32,NDUFA13
GO:0033157	regulation of intracellular protein transport	10	201	0.6	0.006	9606.ENSP00000158771,9606.ENSP00000264335,9606.ENSP00000329002,9606.ENSP00000358081,9606.ENSP00000358857,9606.ENSP00000360683,9606.ENSP00000380557,9606.ENSP00000383911,9606.ENSP00000384863,9606.ENSP00000429084	DERL2,YWHAE,HAX1,BAG3,EMD,PTPN1,AKAP8L,UBAC2,XPO1,UBR5
GO:0043170	macromolecule metabolic process	120	7453	0.11	0.006	9606.ENSP00000054950,9606.ENSP00000157812,9606.ENSP00000158771,9606.ENSP00000170447,9606.ENSP00000219548,9606.ENSP00000237530,9606.ENSP00000249806,9606.ENSP00000251849,9606.ENSP00000259253,9606.ENSP00000259512,9606.ENSP00000261303,9606.ENSP00000261332,9606.ENSP00000261593,9606.ENSP00000261942,9606.ENSP00000262525,9606.ENSP00000262948,9606.ENSP00000263346,9606.ENSP00000263672,9606.ENSP00000264335,…	RCN1,PSMC4,DERL2,MKRN2,STUB1,RPN2,CLN6,RAF1,UGGT1,DERL1,PSMC1,ZNF24,RNF138,FAF2,ZNF629,MAP2K2,TCF25,SPCS2,YWHAE,SLC30A9,PSMD3,AFG3L2,AKAP8,PSMA5,LIMD1,EIF2B5,CDKAL1,ERLIN2,TATDN2,KPNB1,AMFR,ZNF281,RPN1,RICTOR,PDIA3,GCN1L1,PDS5A,ATOH8,RPAP1,ZBTB21,HLTF,ADAM17,SP3,PRKDC,PER1,USP9X,YME1L1,NPEPPS,EXOSC3,HSPA5,KARS,ZNF121,RBM10,SP1,RPS27L,ZGPAT,ZKSCAN8,ANAPC1,GANAB,RIOK3,PPM1G,RBM5,DNAJB12,GTF3C1,ADAM…
GO:0031399	regulation of protein modification process	39	1747	0.25	0.0062	9606.ENSP00000219548,9606.ENSP00000251849,9606.ENSP00000259512,9606.ENSP00000262319,9606.ENSP00000262948,9606.ENSP00000264335,9606.ENSP00000269701,9606.ENSP00000296782,9606.ENSP00000300648,9606.ENSP00000306330,9606.ENSP00000309968,9606.ENSP00000313420,9606.ENSP00000314420,9606.ENSP00000318687,9606.ENSP00000324173,9606.ENSP00000325448,9606.ENSP00000329002,9606.ENSP00000332013,9606.ENSP00000338814,…	STUB1,RAF1,DERL1,TELO2,MAP2K2,YWHAE,AKAP8,RICTOR,GCN1L1,YWHAG,ADAM17,PRKDC,PER1,HSPH1,HSPA5,KARS,HAX1,ZGPAT,BAG5,VCP,PJA2,ARHGEF2,PPP1R15B,BAG2,PTPN1,YWHAB,FZD8,HSPA1B,MAGED1,AIF1,IPO7,PRKAR1A,PPP6R3,AKAP8L,PPP6R1,UBR5,PHB2,MLST8,FKBP8
GO:0070201	regulation of establishment of protein localization	20	662	0.38	0.0063	9606.ENSP00000158771,9606.ENSP00000248975,9606.ENSP00000264335,9606.ENSP00000306330,9606.ENSP00000318687,9606.ENSP00000325448,9606.ENSP00000329002,9606.ENSP00000350012,9606.ENSP00000358081,9606.ENSP00000358857,9606.ENSP00000360683,9606.ENSP00000361930,9606.ENSP00000371267,9606.ENSP00000379287,9606.ENSP00000380557,9606.ENSP00000383911,9606.ENSP00000384863,9606.ENSP00000429084,9606.ENSP00000432083,…	DERL2,YWHAH,YWHAE,YWHAG,HSPH1,KARS,HAX1,ACSL3,BAG3,EMD,PTPN1,YWHAB,YWHAQ,YWHAZ,AKAP8L,UBAC2,XPO1,UBR5,HSPA8,SLC16A1
GO:0050821	protein stabilization	9	166	0.64	0.0065	9606.ENSP00000246117,9606.ENSP00000262319,9606.ENSP00000263381,9606.ENSP00000324729,9606.ENSP00000338814,9606.ENSP00000358081,9606.ENSP00000359727,9606.ENSP00000364801,9606.ENSP00000441875	NCLN,TELO2,WIZ,SAV1,BAG5,BAG3,BAG2,HSPA1B,PHB2
GO:1903573	negative regulation of response to endoplasmic reticulum stress	5	44	0.96	0.0065	9606.ENSP00000158771,9606.ENSP00000324173,9606.ENSP00000356156,9606.ENSP00000360683,9606.ENSP00000383911	DERL2,HSPA5,PPP1R15B,PTPN1,UBAC2
GO:1903265	positive regulation of tumor necrosis factor-mediated signaling pathway	3	9	1.43	0.0073	9606.ENSP00000309968,9606.ENSP00000364801,9606.ENSP00000408292	ADAM17,HSPA1B,TRIM32
GO:0000070	mitotic sister chromatid segregation	7	101	0.74	0.0074	9606.ENSP00000269701,9606.ENSP00000286398,9606.ENSP00000290158,9606.ENSP00000303427,9606.ENSP00000349961,9606.ENSP00000380557,9606.ENSP00000433681	AKAP8,SMC2,KPNB1,PDS5A,SMC4,AKAP8L,NCAPD3
GO:0006606	protein import into nucleus	7	101	0.74	0.0074	9606.ENSP00000256079,9606.ENSP00000262982,9606.ENSP00000290158,9606.ENSP00000354742,9606.ENSP00000369042,9606.ENSP00000441875,9606.ENSP00000481575	IPO8,CSE1L,KPNB1,IPO9,IPO7,PHB2,POM121C
GO:0009628	response to abiotic stimulus	27	1052	0.31	0.0074	9606.ENSP00000219548,9606.ENSP00000227525,9606.ENSP00000251849,9606.ENSP00000264335,9606.ENSP00000273317,9606.ENSP00000273398,9606.ENSP00000273783,9606.ENSP00000294053,9606.ENSP00000309968,9606.ENSP00000310219,9606.ENSP00000313420,9606.ENSP00000314420,9606.ENSP00000320324,9606.ENSP00000324173,9606.ENSP00000325448,9606.ENSP00000353094,9606.ENSP00000353575,9606.ENSP00000354837,9606.ENSP00000358081,…	STUB1,TMEM109,RAF1,YWHAE,LIMD1,ATP6V1A,EIF2B5,CLPB,ADAM17,HSPA6,PRKDC,PER1,NPEPPS,HSPA5,KARS,SDF4,EIF2B3,ARHGEF2,BAG3,HSPA1B,AIF1,RBM4,POLD1,TRIM32,RBM4B,PHB2,ATP1A1
GO:0043933	protein-containing complex subunit organization	39	1770	0.25	0.0076	9606.ENSP00000237889,9606.ENSP00000251413,9606.ENSP00000251849,9606.ENSP00000259512,9606.ENSP00000263381,9606.ENSP00000273317,9606.ENSP00000286398,9606.ENSP00000290649,9606.ENSP00000318480,9606.ENSP00000325827,9606.ENSP00000326699,9606.ENSP00000331019,9606.ENSP00000341044,9606.ENSP00000343054,9606.ENSP00000345575,9606.ENSP00000348965,9606.ENSP00000349961,9606.ENSP00000350012,9606.ENSP00000351777,…	NDUFB3,TUBG1,RAF1,DERL1,WIZ,LIMD1,SMC2,AMFR,YME1L1,SEC16A,CLGN,RPS27L,ACACB,RBM5,DNAJB12,DYNC1H1,SMC4,ACSL3,VCP,EXOC8,CDC73,TSPYL1,PSMD4,MDN1,DDX20,ZNHIT6,NDC1,YWHAB,AIF1,NAP1L4,PPP6R3,HELLS,PPP6R1,NDUFA13,HSPA8,DICER1,CAND1,SEC22B,OXA1L
GO:0045935	positive regulation of nucleobase-containing compound metabolic process	39	1770	0.25	0.0076	9606.ENSP00000157812,9606.ENSP00000248975,9606.ENSP00000251849,9606.ENSP00000261303,9606.ENSP00000261332,9606.ENSP00000262948,9606.ENSP00000263381,9606.ENSP00000264451,9606.ENSP00000276461,9606.ENSP00000294740,9606.ENSP00000300648,9606.ENSP00000304676,9606.ENSP00000308944,9606.ENSP00000310301,9606.ENSP00000313420,9606.ENSP00000314420,9606.ENSP00000316357,9606.ENSP00000318687,9606.ENSP00000323046,…	PSMC4,YWHAH,RAF1,PSMC1,ZNF24,MAP2K2,WIZ,SLC30A9,ERLIN2,ZNF281,GCN1L1,ATOH8,HLTF,SP3,PRKDC,PER1,USP9X,HSPH1,EXOSC3,HSPA5,KARS,HAX1,SP1,VCP,TFRC,ARHGEF2,CDC73,FZD8,MAGED1,RFC3,ZNF143,AKAP8L,PSMC2,PSMC6,TRIM32,HSPA8,CAND1,PCID2,PSMC3
GO:0051247	positive regulation of protein metabolic process	36	1587	0.26	0.0076	9606.ENSP00000157812,9606.ENSP00000219548,9606.ENSP00000249806,9606.ENSP00000251849,9606.ENSP00000259512,9606.ENSP00000261303,9606.ENSP00000261593,9606.ENSP00000262319,9606.ENSP00000262948,9606.ENSP00000269701,9606.ENSP00000273783,9606.ENSP00000296782,9606.ENSP00000309968,9606.ENSP00000318687,9606.ENSP00000324173,9606.ENSP00000325448,9606.ENSP00000329002,9606.ENSP00000331019,9606.ENSP00000351777,…	PSMC4,STUB1,CLN6,RAF1,DERL1,PSMC1,RNF138,TELO2,MAP2K2,AKAP8,EIF2B5,RICTOR,ADAM17,HSPH1,HSPA5,KARS,HAX1,RPS27L,VCP,PJA2,ARHGEF2,BAG2,PTPN1,FZD8,MAGED1,AIF1,PRKAR1A,AKAP8L,PSMC2,PSMC6,TRIM32,NDUFA13,PHB2,MLST8,SEC22B,PSMC3
GO:0051252	regulation of RNA metabolic process	71	3890	0.17	0.0076	9606.ENSP00000157812,9606.ENSP00000248975,9606.ENSP00000251849,9606.ENSP00000253048,9606.ENSP00000254322,9606.ENSP00000261303,9606.ENSP00000261332,9606.ENSP00000262525,9606.ENSP00000262948,9606.ENSP00000263346,9606.ENSP00000263381,9606.ENSP00000264451,9606.ENSP00000265990,9606.ENSP00000269701,9606.ENSP00000273317,9606.ENSP00000276461,9606.ENSP00000294740,9606.ENSP00000300648,9606.ENSP00000304676,…	PSMC4,YWHAH,RAF1,ZC3H4,DNAJB1,PSMC1,ZNF24,ZNF629,MAP2K2,TCF25,WIZ,SLC30A9,BTAF1,AKAP8,LIMD1,ERLIN2,ZNF281,GCN1L1,ATOH8,LEMD3,ZBTB21,HLTF,SP3,PRKDC,PER1,USP9X,HSPH1,EXOSC3,HSPA5,SAV1,KARS,ZNF121,RBM10,HAX1,SP1,ZGPAT,ZKSCAN8,RBM5,GTF3C1,ARHGEF2,CDC73,BAG3,DDX20,YWHAB,FZD8,HSPA1B,MAGED1,YWHAQ,PRKAR1A,HELLS,YWHAZ,ZNF143,AKAP8L,XPO1,RBM4,ZBTB10,HIC2,PSMC2,PSMC6,TRIM32,CIAO1,NDUFA13,SMG7,HSPA8,DICER1,Z…
GO:0022607	cellular component assembly	48	2343	0.22	0.0077	9606.ENSP00000237889,9606.ENSP00000251413,9606.ENSP00000251849,9606.ENSP00000259512,9606.ENSP00000263381,9606.ENSP00000264071,9606.ENSP00000264335,9606.ENSP00000273317,9606.ENSP00000290158,9606.ENSP00000290649,9606.ENSP00000306330,9606.ENSP00000318480,9606.ENSP00000325827,9606.ENSP00000326699,9606.ENSP00000331019,9606.ENSP00000341044,9606.ENSP00000343054,9606.ENSP00000345575,9606.ENSP00000348965,…	NDUFB3,TUBG1,RAF1,DERL1,WIZ,TUBB4A,YWHAE,LIMD1,KPNB1,AMFR,YWHAG,YME1L1,SEC16A,CLGN,RPS27L,ACACB,RBM5,DNAJB12,DYNC1H1,ACSL3,SYCP2,VCP,EXOC8,CDC73,TSPYL1,PSMD4,MDN1,DDX20,ZNHIT6,NDC1,YWHAB,AIF1,RTN3,NAP1L4,PRKAR1A,PPP6R3,HELLS,YWHAZ,ATG9A,FAM96B,PPP6R1,CIAO1,NDUFA13,DICER1,CAND1,SEC22B,OXA1L,EXOC5
GO:0045321	leukocyte activation	24	894	0.33	0.0081	9606.ENSP00000261942,9606.ENSP00000264639,9606.ENSP00000271308,9606.ENSP00000290158,9606.ENSP00000309968,9606.ENSP00000310219,9606.ENSP00000310301,9606.ENSP00000313420,9606.ENSP00000323046,9606.ENSP00000325448,9606.ENSP00000348965,9606.ENSP00000351777,9606.ENSP00000354775,9606.ENSP00000361704,9606.ENSP00000363826,9606.ENSP00000364801,9606.ENSP00000365227,9606.ENSP00000367265,9606.ENSP00000377601,…	FAF2,PSMD3,PSMA5,KPNB1,ADAM17,HSPA6,SP3,PRKDC,EXOSC3,KARS,DYNC1H1,VCP,PJA2,CTPS1,FZD8,HSPA1B,AIF1,CKAP4,HELLS,PSMC2,DDOST,HSPA8,CAND1,PSMC3
GO:0048285	organelle fission	12	294	0.51	0.0081	9606.ENSP00000269701,9606.ENSP00000286398,9606.ENSP00000290158,9606.ENSP00000303427,9606.ENSP00000308369,9606.ENSP00000349961,9606.ENSP00000350162,9606.ENSP00000360483,9606.ENSP00000363419,9606.ENSP00000376475,9606.ENSP00000380557,9606.ENSP00000433681	AKAP8,SMC2,KPNB1,PDS5A,LEMD3,SMC4,SYCP2,NDC1,MTFR1L,PRKAR1A,AKAP8L,NCAPD3
GO:0060548	negative regulation of cell death	25	953	0.32	0.0084	9606.ENSP00000227525,9606.ENSP00000251849,9606.ENSP00000261303,9606.ENSP00000262177,9606.ENSP00000264335,9606.ENSP00000313420,9606.ENSP00000318480,9606.ENSP00000318687,9606.ENSP00000324173,9606.ENSP00000329002,9606.ENSP00000338814,9606.ENSP00000350162,9606.ENSP00000354837,9606.ENSP00000356405,9606.ENSP00000358081,9606.ENSP00000360683,9606.ENSP00000361635,9606.ENSP00000364801,9606.ENSP00000365227,…	TMEM109,RAF1,PSMC1,DNAJB6,YWHAE,PRKDC,YME1L1,HSPH1,HSPA5,HAX1,BAG5,SYCP2,ARHGEF2,CDC73,BAG3,PTPN1,VDAC2,HSPA1B,AIF1,YWHAZ,TRIM32,NDUFA13,PHB2,FKBP8,PCID2
GO:2000112	regulation of cellular macromolecule biosynthetic process	73	4050	0.16	0.0085	9606.ENSP00000157812,9606.ENSP00000248975,9606.ENSP00000251849,9606.ENSP00000253048,9606.ENSP00000254322,9606.ENSP00000261303,9606.ENSP00000261332,9606.ENSP00000262525,9606.ENSP00000262948,9606.ENSP00000263346,9606.ENSP00000263381,9606.ENSP00000264451,9606.ENSP00000265990,9606.ENSP00000269701,9606.ENSP00000273317,9606.ENSP00000273783,9606.ENSP00000276461,9606.ENSP00000294740,9606.ENSP00000300648,…	PSMC4,YWHAH,RAF1,ZC3H4,DNAJB1,PSMC1,ZNF24,ZNF629,MAP2K2,TCF25,WIZ,SLC30A9,BTAF1,AKAP8,LIMD1,EIF2B5,ERLIN2,ZNF281,GCN1L1,PDS5A,ATOH8,LEMD3,ZBTB21,HLTF,SP3,PRKDC,PER1,USP9X,HSPH1,HSPA5,SAV1,KARS,ZNF121,HAX1,SP1,RPS27L,ZGPAT,ZKSCAN8,GTF3C1,ARHGEF2,PPP1R15B,CDC73,BAG3,DDX20,YWHAB,FZD8,HSPA1B,MAGED1,EXOSC10,RFC3,YWHAQ,PRKAR1A,HELLS,ZNF143,AKAP8L,XPO1,RBM4,ZBTB10,HIC2,PSMC2,PSMC6,TRIM32,CIAO1,NDUFA13,H…
GO:0019538	protein metabolic process	75	4194	0.16	0.0086	9606.ENSP00000054950,9606.ENSP00000157812,9606.ENSP00000158771,9606.ENSP00000170447,9606.ENSP00000219548,9606.ENSP00000237530,9606.ENSP00000249806,9606.ENSP00000251849,9606.ENSP00000259253,9606.ENSP00000259512,9606.ENSP00000261303,9606.ENSP00000261593,9606.ENSP00000261942,9606.ENSP00000262948,9606.ENSP00000263672,9606.ENSP00000264335,9606.ENSP00000264639,9606.ENSP00000269143,9606.ENSP00000271308,…	RCN1,PSMC4,DERL2,MKRN2,STUB1,RPN2,CLN6,RAF1,UGGT1,DERL1,PSMC1,RNF138,FAF2,MAP2K2,SPCS2,YWHAE,PSMD3,AFG3L2,PSMA5,EIF2B5,CDKAL1,ERLIN2,AMFR,RPN1,RICTOR,PDIA3,GCN1L1,HLTF,ADAM17,PRKDC,PER1,USP9X,YME1L1,NPEPPS,HSPA5,KARS,RPS27L,ANAPC1,GANAB,RIOK3,PPM1G,DNAJB12,ADAM15,VCP,EIF2B3,PJA2,PPP1R15B,CDC73,PSMD4,BAG2,PTPN1,ZMPSTE24,YWHAB,RNF5,AUP1,RRBP1,CKAP4,AIMP1,KTN1,RBM4,PSMC2,DDOST,PSMC6,TRIM32,PSMA1,PGM…
GO:0051656	establishment of organelle localization	14	387	0.46	0.0086	9606.ENSP00000290158,9606.ENSP00000296755,9606.ENSP00000308369,9606.ENSP00000321971,9606.ENSP00000325002,9606.ENSP00000325827,9606.ENSP00000348965,9606.ENSP00000354837,9606.ENSP00000377390,9606.ENSP00000379287,9606.ENSP00000384863,9606.ENSP00000385616,9606.ENSP00000414202,9606.ENSP00000463393	KPNB1,MAP1B,LEMD3,RHOT2,COPG1,SEC16A,DYNC1H1,ARHGEF2,PPP6R3,YWHAZ,XPO1,SUN2,PPP6R1,SEC22B
GO:1903897	regulation of PERK-mediated unfolded protein response	3	10	1.38	0.0086	9606.ENSP00000324173,9606.ENSP00000356156,9606.ENSP00000360683	HSPA5,PPP1R15B,PTPN1
GO:0030162	regulation of proteolysis	21	742	0.36	0.0092	9606.ENSP00000157812,9606.ENSP00000158771,9606.ENSP00000219548,9606.ENSP00000249806,9606.ENSP00000251849,9606.ENSP00000261303,9606.ENSP00000261593,9606.ENSP00000262177,9606.ENSP00000264335,9606.ENSP00000325448,9606.ENSP00000331019,9606.ENSP00000338814,9606.ENSP00000351777,9606.ENSP00000359727,9606.ENSP00000383911,9606.ENSP00000391211,9606.ENSP00000401802,9606.ENSP00000408292,9606.ENSP00000423673,…	PSMC4,DERL2,STUB1,CLN6,RAF1,PSMC1,RNF138,DNAJB6,YWHAE,KARS,RPS27L,BAG5,VCP,BAG2,UBAC2,PSMC2,PSMC6,TRIM32,NDUFA13,PCID2,PSMC3
GO:0035329	hippo signaling	4	27	1.07	0.0096	9606.ENSP00000264335,9606.ENSP00000324729,9606.ENSP00000354775,9606.ENSP00000361930	YWHAE,SAV1,PJA2,YWHAB
GO:0051172	negative regulation of nitrogen compound metabolic process	47	2307	0.21	0.0096	9606.ENSP00000158771,9606.ENSP00000251849,9606.ENSP00000254322,9606.ENSP00000261332,9606.ENSP00000262177,9606.ENSP00000263346,9606.ENSP00000264335,9606.ENSP00000265990,9606.ENSP00000273317,9606.ENSP00000294740,9606.ENSP00000303427,9606.ENSP00000304676,9606.ENSP00000306330,9606.ENSP00000308759,9606.ENSP00000310301,9606.ENSP00000313420,9606.ENSP00000314420,9606.ENSP00000316357,9606.ENSP00000318687,…	DERL2,RAF1,DNAJB1,ZNF24,DNAJB6,TCF25,YWHAE,BTAF1,LIMD1,ZNF281,PDS5A,ATOH8,YWHAG,ZBTB21,SP3,PRKDC,PER1,USP9X,HSPH1,ZGPAT,BAG5,PPP1R15B,CDC73,BAG3,DDX20,BAG2,PTPN1,YWHAB,FZD8,HSPA1B,MAGED1,EXOSC10,IPO7,YWHAQ,PRKAR1A,HELLS,UBAC2,XPO1,RBM4,HIC2,NDUFA13,UBR5,HSPA8,DICER1,PHB2,FKBP8,PCID2
GO:0001775	cell activation	26	1024	0.31	0.01	9606.ENSP00000251849,9606.ENSP00000261942,9606.ENSP00000264639,9606.ENSP00000271308,9606.ENSP00000290158,9606.ENSP00000309968,9606.ENSP00000310219,9606.ENSP00000310301,9606.ENSP00000313420,9606.ENSP00000323046,9606.ENSP00000325448,9606.ENSP00000348965,9606.ENSP00000351777,9606.ENSP00000354775,9606.ENSP00000361704,9606.ENSP00000363826,9606.ENSP00000364801,9606.ENSP00000365227,9606.ENSP00000367265,…	RAF1,FAF2,PSMD3,PSMA5,KPNB1,ADAM17,HSPA6,SP3,PRKDC,EXOSC3,KARS,DYNC1H1,VCP,PJA2,CTPS1,FZD8,HSPA1B,AIF1,CKAP4,HELLS,YWHAZ,PSMC2,DDOST,HSPA8,CAND1,PSMC3
GO:0043066	negative regulation of apoptotic process	23	859	0.33	0.0103	9606.ENSP00000251849,9606.ENSP00000262177,9606.ENSP00000264335,9606.ENSP00000313420,9606.ENSP00000318480,9606.ENSP00000318687,9606.ENSP00000324173,9606.ENSP00000329002,9606.ENSP00000338814,9606.ENSP00000350162,9606.ENSP00000354837,9606.ENSP00000356405,9606.ENSP00000358081,9606.ENSP00000360683,9606.ENSP00000361635,9606.ENSP00000364801,9606.ENSP00000365227,9606.ENSP00000379287,9606.ENSP00000408292,…	RAF1,DNAJB6,YWHAE,PRKDC,YME1L1,HSPH1,HSPA5,HAX1,BAG5,SYCP2,ARHGEF2,CDC73,BAG3,PTPN1,VDAC2,HSPA1B,AIF1,YWHAZ,TRIM32,NDUFA13,PHB2,FKBP8,PCID2
GO:0006983	ER overload response	3	11	1.34	0.0105	9606.ENSP00000324173,9606.ENSP00000356156,9606.ENSP00000480514	HSPA5,PPP1R15B,TMCO1
GO:0048518	positive regulation of biological process	92	5459	0.13	0.0105	9606.ENSP00000157812,9606.ENSP00000158771,9606.ENSP00000219548,9606.ENSP00000248975,9606.ENSP00000249014,9606.ENSP00000249806,9606.ENSP00000251849,9606.ENSP00000259512,9606.ENSP00000261303,9606.ENSP00000261332,9606.ENSP00000261593,9606.ENSP00000262319,9606.ENSP00000262554,9606.ENSP00000262948,9606.ENSP00000263381,9606.ENSP00000264335,9606.ENSP00000264451,9606.ENSP00000269701,9606.ENSP00000272895,…	PSMC4,DERL2,STUB1,YWHAH,CDC42EP1,CLN6,RAF1,DERL1,PSMC1,ZNF24,RNF138,TELO2,SPTLC1,MAP2K2,WIZ,YWHAE,SLC30A9,AKAP8,ABCA12,LIMD1,EIF2B5,ERLIN2,ZNF281,MAP1B,RICTOR,PDIA3,GCN1L1,ATOH8,YWHAG,HLTF,ADAM17,SP3,PRKDC,PER1,USP9X,HSPH1,EXOSC3,HSPA5,SAV1,KARS,HAX1,SP1,RPS27L,HSD17B13,ACACB,RIOK3,RBM5,DYNC1H1,ACSL3,VCP,TFRC,EIF2B3,PJA2,ARHGEF2,CDC73,BAG3,DDX20,EMD,BAG2,PTPN1,YWHAB,FZD8,HSPA1B,MAGED1,AIF1,RFC3,Y…
GO:0090084	negative regulation of inclusion body assembly	3	11	1.34	0.0105	9606.ENSP00000254322,9606.ENSP00000262177,9606.ENSP00000364801	DNAJB1,DNAJB6,HSPA1B
GO:0009891	positive regulation of biosynthetic process	40	1876	0.23	0.0108	9606.ENSP00000157812,9606.ENSP00000248975,9606.ENSP00000251849,9606.ENSP00000261303,9606.ENSP00000261332,9606.ENSP00000262948,9606.ENSP00000263381,9606.ENSP00000264451,9606.ENSP00000273783,9606.ENSP00000276461,9606.ENSP00000294740,9606.ENSP00000300648,9606.ENSP00000304676,9606.ENSP00000308944,9606.ENSP00000310301,9606.ENSP00000313420,9606.ENSP00000314420,9606.ENSP00000318687,9606.ENSP00000324173,…	PSMC4,YWHAH,RAF1,PSMC1,ZNF24,MAP2K2,WIZ,SLC30A9,EIF2B5,ERLIN2,ZNF281,GCN1L1,ATOH8,HLTF,SP3,PRKDC,PER1,HSPH1,HSPA5,KARS,HAX1,SP1,RPS27L,HSD17B13,ACSL3,VCP,ARHGEF2,CDC73,FZD8,MAGED1,AIF1,RFC3,ZNF143,AKAP8L,PSMC2,PSMC6,TRIM32,CAND1,PCID2,PSMC3
GO:0009896	positive regulation of catabolic process	14	399	0.45	0.0108	9606.ENSP00000157812,9606.ENSP00000219548,9606.ENSP00000261303,9606.ENSP00000261593,9606.ENSP00000262554,9606.ENSP00000351777,9606.ENSP00000359727,9606.ENSP00000360683,9606.ENSP00000391211,9606.ENSP00000401802,9606.ENSP00000408292,9606.ENSP00000423673,9606.ENSP00000463393,9606.ENSP00000481029	PSMC4,STUB1,PSMC1,RNF138,SPTLC1,VCP,BAG2,PTPN1,PSMC2,PSMC6,TRIM32,NDUFA13,SEC22B,PSMC3
GO:0006487	protein N-linked glycosylation	6	80	0.78	0.0114	9606.ENSP00000237530,9606.ENSP00000259253,9606.ENSP00000296255,9606.ENSP00000351777,9606.ENSP00000399457,9606.ENSP00000425809	RPN2,UGGT1,RPN1,VCP,DDOST,PGM3
GO:0019218	regulation of steroid metabolic process	7	112	0.7	0.0114	9606.ENSP00000219548,9606.ENSP00000276461,9606.ENSP00000290158,9606.ENSP00000329357,9606.ENSP00000341044,9606.ENSP00000358716,9606.ENSP00000445306	STUB1,ERLIN2,KPNB1,SP1,ACACB,DDX20,ATP1A1
GO:0000280	nuclear division	11	268	0.52	0.0119	9606.ENSP00000269701,9606.ENSP00000286398,9606.ENSP00000290158,9606.ENSP00000303427,9606.ENSP00000308369,9606.ENSP00000349961,9606.ENSP00000350162,9606.ENSP00000360483,9606.ENSP00000376475,9606.ENSP00000380557,9606.ENSP00000433681	AKAP8,SMC2,KPNB1,PDS5A,LEMD3,SMC4,SYCP2,NDC1,PRKAR1A,AKAP8L,NCAPD3
GO:0010821	regulation of mitochondrion organization	8	148	0.64	0.0119	9606.ENSP00000248975,9606.ENSP00000264335,9606.ENSP00000306330,9606.ENSP00000329002,9606.ENSP00000358081,9606.ENSP00000361930,9606.ENSP00000371267,9606.ENSP00000379287	YWHAH,YWHAE,YWHAG,HAX1,BAG3,YWHAB,YWHAQ,YWHAZ
GO:0046822	regulation of nucleocytoplasmic transport	7	113	0.7	0.0119	9606.ENSP00000264335,9606.ENSP00000358081,9606.ENSP00000358857,9606.ENSP00000380557,9606.ENSP00000384863,9606.ENSP00000386894,9606.ENSP00000429084	YWHAE,BAG3,EMD,AKAP8L,XPO1,RBM4,UBR5
GO:0050794	regulation of cellular process	156	10484	0.08	0.0119	9606.ENSP00000025301,9606.ENSP00000157812,9606.ENSP00000158771,9606.ENSP00000219548,9606.ENSP00000227525,9606.ENSP00000246117,9606.ENSP00000247461,9606.ENSP00000248975,9606.ENSP00000249014,9606.ENSP00000249806,9606.ENSP00000251413,9606.ENSP00000251849,9606.ENSP00000253048,9606.ENSP00000254322,9606.ENSP00000256079,9606.ENSP00000259253,9606.ENSP00000259512,9606.ENSP00000261303,9606.ENSP00000261332,…	AKAP11,PSMC4,DERL2,STUB1,TMEM109,NCLN,CANX,YWHAH,CDC42EP1,CLN6,TUBG1,RAF1,ZC3H4,DNAJB1,IPO8,UGGT1,DERL1,PSMC1,ZNF24,RNF138,DNAJB6,PRR11,TELO2,ZNF629,SPTLC1,MAP2K2,TCF25,WIZ,TUBB4A,YWHAE,SLC30A9,BTAF1,AKAP8,LIMD1,ATP6V1A,EIF2B5,ERLIN2,HSPB8,TATDN2,KPNB1,AMFR,ZNF281,MAP1B,RICTOR,PDIA3,GCN1L1,PTGDR,PDS5A,ATOH8,YWHAG,LEMD3,ZBTB21,HLTF,ADAM17,SP3,PRKDC,PER1,USP9X,YME1L1,HSPH1,RHOT2,EXOSC3,HSPA5,SAV1,K…
GO:0017038	protein import	8	150	0.63	0.0126	9606.ENSP00000256079,9606.ENSP00000262982,9606.ENSP00000290158,9606.ENSP00000354742,9606.ENSP00000369042,9606.ENSP00000423673,9606.ENSP00000441875,9606.ENSP00000481575	IPO8,CSE1L,KPNB1,IPO9,IPO7,NDUFA13,PHB2,POM121C
GO:0022613	ribonucleoprotein complex biogenesis	14	409	0.44	0.0128	9606.ENSP00000273317,9606.ENSP00000275820,9606.ENSP00000323046,9606.ENSP00000331019,9606.ENSP00000341874,9606.ENSP00000343054,9606.ENSP00000348965,9606.ENSP00000356405,9606.ENSP00000358400,9606.ENSP00000358716,9606.ENSP00000359606,9606.ENSP00000366135,9606.ENSP00000384863,9606.ENSP00000437256	LIMD1,NOM1,EXOSC3,RPS27L,RIOK3,RBM5,DYNC1H1,CDC73,MDN1,DDX20,ZNHIT6,EXOSC10,XPO1,DICER1
GO:0071310	cellular response to organic substance	45	2219	0.21	0.0128	9606.ENSP00000158771,9606.ENSP00000219548,9606.ENSP00000247461,9606.ENSP00000248975,9606.ENSP00000251849,9606.ENSP00000259253,9606.ENSP00000259512,9606.ENSP00000261593,9606.ENSP00000269701,9606.ENSP00000273398,9606.ENSP00000287652,9606.ENSP00000290649,9606.ENSP00000303424,9606.ENSP00000306330,9606.ENSP00000309968,9606.ENSP00000313420,9606.ENSP00000316357,9606.ENSP00000324173,9606.ENSP00000325448,…	DERL2,STUB1,CANX,YWHAH,RAF1,UGGT1,DERL1,RNF138,AKAP8,ATP6V1A,TATDN2,AMFR,PTGDR,YWHAG,ADAM17,PRKDC,USP9X,HSPA5,KARS,HAX1,SP1,RIOK3,DNAJB12,ADAM15,VCP,ATP6V1H,TFRC,MPC1,ARHGEF2,CDC73,EMD,PTPN1,RNF5,AIF1,POLR2B,PRKAR1A,YWHAZ,SRPRB,NDUFA13,UBR5,HSPA8,DICER1,SLC16A1,PHB2,ATP1A1
GO:0050810	regulation of steroid biosynthetic process	6	84	0.76	0.0137	9606.ENSP00000276461,9606.ENSP00000290158,9606.ENSP00000329357,9606.ENSP00000341044,9606.ENSP00000358716,9606.ENSP00000445306	ERLIN2,KPNB1,SP1,ACACB,DDX20,ATP1A1
GO:0016579	protein deubiquitination	11	275	0.51	0.0138	9606.ENSP00000157812,9606.ENSP00000261303,9606.ENSP00000264639,9606.ENSP00000271308,9606.ENSP00000316357,9606.ENSP00000351777,9606.ENSP00000357879,9606.ENSP00000391211,9606.ENSP00000401802,9606.ENSP00000414359,9606.ENSP00000481029	PSMC4,PSMC1,PSMD3,PSMA5,USP9X,VCP,PSMD4,PSMC2,PSMC6,PSMA1,PSMC3
GO:1905477	positive regulation of protein localization to membrane	7	117	0.68	0.0138	9606.ENSP00000248975,9606.ENSP00000264335,9606.ENSP00000306330,9606.ENSP00000350012,9606.ENSP00000361930,9606.ENSP00000371267,9606.ENSP00000379287	YWHAH,YWHAE,YWHAG,ACSL3,YWHAB,YWHAQ,YWHAZ
GO:0031328	positive regulation of cellular biosynthetic process	39	1846	0.23	0.0139	9606.ENSP00000157812,9606.ENSP00000248975,9606.ENSP00000251849,9606.ENSP00000261303,9606.ENSP00000261332,9606.ENSP00000262948,9606.ENSP00000263381,9606.ENSP00000264451,9606.ENSP00000273783,9606.ENSP00000276461,9606.ENSP00000294740,9606.ENSP00000300648,9606.ENSP00000304676,9606.ENSP00000308944,9606.ENSP00000310301,9606.ENSP00000313420,9606.ENSP00000314420,9606.ENSP00000318687,9606.ENSP00000324173,…	PSMC4,YWHAH,RAF1,PSMC1,ZNF24,MAP2K2,WIZ,SLC30A9,EIF2B5,ERLIN2,ZNF281,GCN1L1,ATOH8,HLTF,SP3,PRKDC,PER1,HSPH1,HSPA5,KARS,HAX1,SP1,RPS27L,ACSL3,VCP,ARHGEF2,CDC73,FZD8,MAGED1,AIF1,RFC3,ZNF143,AKAP8L,PSMC2,PSMC6,TRIM32,CAND1,PCID2,PSMC3
GO:1903047	mitotic cell cycle process	17	564	0.38	0.0141	9606.ENSP00000251413,9606.ENSP00000264071,9606.ENSP00000264335,9606.ENSP00000269701,9606.ENSP00000286398,9606.ENSP00000290158,9606.ENSP00000303427,9606.ENSP00000306330,9606.ENSP00000313420,9606.ENSP00000331019,9606.ENSP00000348965,9606.ENSP00000349961,9606.ENSP00000354837,9606.ENSP00000358857,9606.ENSP00000380557,9606.ENSP00000385616,9606.ENSP00000433681	TUBG1,TUBB4A,YWHAE,AKAP8,SMC2,KPNB1,PDS5A,YWHAG,PRKDC,RPS27L,DYNC1H1,SMC4,ARHGEF2,EMD,AKAP8L,SUN2,NCAPD3
GO:1900102	negative regulation of endoplasmic reticulum unfolded protein response	3	13	1.27	0.0142	9606.ENSP00000324173,9606.ENSP00000356156,9606.ENSP00000360683	HSPA5,PPP1R15B,PTPN1
GO:0048193	Golgi vesicle transport	12	325	0.47	0.0154	9606.ENSP00000264028,9606.ENSP00000307275,9606.ENSP00000325002,9606.ENSP00000325827,9606.ENSP00000343435,9606.ENSP00000348965,9606.ENSP00000351777,9606.ENSP00000357048,9606.ENSP00000377390,9606.ENSP00000414202,9606.ENSP00000463393,9606.ENSP00000484855	ARCN1,SCAMP3,COPG1,SEC16A,YIF1B,DYNC1H1,VCP,COPA,PPP6R3,PPP6R1,SEC22B,EXOC5
GO:0016241	regulation of macroautophagy	8	157	0.61	0.0155	9606.ENSP00000262554,9606.ENSP00000273398,9606.ENSP00000334100,9606.ENSP00000352522,9606.ENSP00000355605,9606.ENSP00000364235,9606.ENSP00000456405,9606.ENSP00000463393	SPTLC1,ATP6V1A,EXOC7,ATP6V1H,EXOC8,RNF5,MLST8,SEC22B
GO:1903311	regulation of mRNA metabolic process	10	238	0.53	0.0157	9606.ENSP00000323046,9606.ENSP00000328848,9606.ENSP00000343054,9606.ENSP00000356405,9606.ENSP00000361930,9606.ENSP00000379287,9606.ENSP00000384863,9606.ENSP00000386894,9606.ENSP00000432083,9606.ENSP00000479494	EXOSC3,RBM10,RBM5,CDC73,YWHAB,YWHAZ,XPO1,RBM4,HSPA8,PCID2
GO:0043603	cellular amide metabolic process	20	732	0.34	0.016	9606.ENSP00000215567,9606.ENSP00000249806,9606.ENSP00000262554,9606.ENSP00000263672,9606.ENSP00000273783,9606.ENSP00000274695,9606.ENSP00000300648,9606.ENSP00000320324,9606.ENSP00000325448,9606.ENSP00000331019,9606.ENSP00000341044,9606.ENSP00000346874,9606.ENSP00000350012,9606.ENSP00000353575,9606.ENSP00000354223,9606.ENSP00000367038,9606.ENSP00000378191,9606.ENSP00000386894,9606.ENSP00000432083,…	TECR,CLN6,SPTLC1,SPCS2,EIF2B5,CDKAL1,GCN1L1,NPEPPS,KARS,RPS27L,ACACB,FAR1,ACSL3,EIF2B3,MPC1,RRBP1,AIMP1,RBM4,HSPA8,OXA1L
GO:0002274	myeloid leukocyte activation	17	574	0.38	0.0163	9606.ENSP00000261942,9606.ENSP00000264639,9606.ENSP00000271308,9606.ENSP00000290158,9606.ENSP00000310219,9606.ENSP00000325448,9606.ENSP00000348965,9606.ENSP00000351777,9606.ENSP00000354775,9606.ENSP00000364801,9606.ENSP00000365227,9606.ENSP00000367265,9606.ENSP00000391211,9606.ENSP00000399457,9606.ENSP00000432083,9606.ENSP00000442318,9606.ENSP00000481029	FAF2,PSMD3,PSMA5,KPNB1,HSPA6,KARS,DYNC1H1,VCP,PJA2,HSPA1B,AIF1,CKAP4,PSMC2,DDOST,HSPA8,CAND1,PSMC3
GO:0034975	protein folding in endoplasmic reticulum	3	14	1.24	0.0163	9606.ENSP00000247461,9606.ENSP00000300289,9606.ENSP00000324173	CANX,PDIA3,HSPA5
GO:0042026	protein refolding	3	14	1.24	0.0163	9606.ENSP00000310219,9606.ENSP00000364801,9606.ENSP00000432083	HSPA6,HSPA1B,HSPA8
GO:0043487	regulation of RNA stability	7	122	0.66	0.0163	9606.ENSP00000323046,9606.ENSP00000361930,9606.ENSP00000379287,9606.ENSP00000384863,9606.ENSP00000425133,9606.ENSP00000432083,9606.ENSP00000479494	EXOSC3,YWHAB,YWHAZ,XPO1,SMG7,HSPA8,PCID2
GO:0140056	organelle localization by membrane tethering	8	159	0.61	0.0163	9606.ENSP00000251413,9606.ENSP00000260762,9606.ENSP00000264071,9606.ENSP00000264335,9606.ENSP00000306330,9606.ENSP00000348965,9606.ENSP00000355605,9606.ENSP00000484855	TUBG1,EXOC6,TUBB4A,YWHAE,YWHAG,DYNC1H1,EXOC8,EXOC5
GO:0000278	mitotic cell cycle	18	628	0.36	0.0164	9606.ENSP00000251413,9606.ENSP00000264071,9606.ENSP00000264335,9606.ENSP00000269701,9606.ENSP00000286398,9606.ENSP00000290158,9606.ENSP00000303427,9606.ENSP00000306330,9606.ENSP00000313420,9606.ENSP00000320295,9606.ENSP00000331019,9606.ENSP00000348965,9606.ENSP00000349961,9606.ENSP00000354837,9606.ENSP00000358857,9606.ENSP00000380557,9606.ENSP00000385616,9606.ENSP00000433681	TUBG1,TUBB4A,YWHAE,AKAP8,SMC2,KPNB1,PDS5A,YWHAG,PRKDC,ENSG00000258947,RPS27L,DYNC1H1,SMC4,ARHGEF2,EMD,AKAP8L,SUN2,NCAPD3
GO:1900744	regulation of p38MAPK cascade	4	34	0.97	0.0172	9606.ENSP00000314420,9606.ENSP00000318687,9606.ENSP00000325448,9606.ENSP00000354775	PER1,HSPH1,KARS,PJA2
GO:0006997	nucleus organization	7	124	0.66	0.0173	9606.ENSP00000308369,9606.ENSP00000358857,9606.ENSP00000360483,9606.ENSP00000361845,9606.ENSP00000380557,9606.ENSP00000385616,9606.ENSP00000435365	LEMD3,EMD,NDC1,ZMPSTE24,AKAP8L,SUN2,TOR1AIP1
GO:1903046	meiotic cell cycle process	8	161	0.6	0.0173	9606.ENSP00000251413,9606.ENSP00000286398,9606.ENSP00000308369,9606.ENSP00000349961,9606.ENSP00000350162,9606.ENSP00000360483,9606.ENSP00000376475,9606.ENSP00000433681	TUBG1,SMC2,LEMD3,SMC4,SYCP2,NDC1,PRKAR1A,NCAPD3
GO:1903829	positive regulation of cellular protein localization	11	287	0.49	0.0174	9606.ENSP00000248975,9606.ENSP00000264335,9606.ENSP00000272895,9606.ENSP00000306330,9606.ENSP00000350012,9606.ENSP00000358081,9606.ENSP00000358857,9606.ENSP00000361930,9606.ENSP00000371267,9606.ENSP00000379287,9606.ENSP00000429084	YWHAH,YWHAE,ABCA12,YWHAG,ACSL3,BAG3,EMD,YWHAB,YWHAQ,YWHAZ,UBR5
GO:0044839	cell cycle G2/M phase transition	7	125	0.65	0.0179	9606.ENSP00000251413,9606.ENSP00000264071,9606.ENSP00000264335,9606.ENSP00000269701,9606.ENSP00000306330,9606.ENSP00000348965,9606.ENSP00000380557	TUBG1,TUBB4A,YWHAE,AKAP8,YWHAG,DYNC1H1,AKAP8L
GO:0022618	ribonucleoprotein complex assembly	9	203	0.55	0.0183	9606.ENSP00000273317,9606.ENSP00000331019,9606.ENSP00000343054,9606.ENSP00000348965,9606.ENSP00000356405,9606.ENSP00000358400,9606.ENSP00000358716,9606.ENSP00000359606,9606.ENSP00000437256	LIMD1,RPS27L,RBM5,DYNC1H1,CDC73,MDN1,DDX20,ZNHIT6,DICER1
GO:0010256	endomembrane system organization	12	337	0.46	0.019	9606.ENSP00000308369,9606.ENSP00000325827,9606.ENSP00000338814,9606.ENSP00000355605,9606.ENSP00000358857,9606.ENSP00000361845,9606.ENSP00000367050,9606.ENSP00000379287,9606.ENSP00000380557,9606.ENSP00000385616,9606.ENSP00000435365,9606.ENSP00000440045	LEMD3,SEC16A,BAG5,EXOC8,EMD,ZMPSTE24,RTN3,YWHAZ,AKAP8L,SUN2,TOR1AIP1,ATP2A2
GO:0010628	positive regulation of gene expression	38	1826	0.22	0.019	9606.ENSP00000157812,9606.ENSP00000248975,9606.ENSP00000251849,9606.ENSP00000261303,9606.ENSP00000261332,9606.ENSP00000262948,9606.ENSP00000264451,9606.ENSP00000273783,9606.ENSP00000276461,9606.ENSP00000294740,9606.ENSP00000300648,9606.ENSP00000304676,9606.ENSP00000308944,9606.ENSP00000310301,9606.ENSP00000313420,9606.ENSP00000314420,9606.ENSP00000318687,9606.ENSP00000324173,9606.ENSP00000325448,…	PSMC4,YWHAH,RAF1,PSMC1,ZNF24,MAP2K2,SLC30A9,EIF2B5,ERLIN2,ZNF281,GCN1L1,ATOH8,HLTF,SP3,PRKDC,PER1,HSPH1,HSPA5,KARS,HAX1,SP1,RPS27L,ARHGEF2,CDC73,BAG2,FZD8,HSPA1B,MAGED1,ZNF143,AKAP8L,PSMC2,PSMC6,UBR5,HSPA8,RBM4B,CAND1,PCID2,PSMC3
GO:0006807	nitrogen compound metabolic process	128	8349	0.09	0.0193	9606.ENSP00000054950,9606.ENSP00000157812,9606.ENSP00000158771,9606.ENSP00000170447,9606.ENSP00000215567,9606.ENSP00000219548,9606.ENSP00000237530,9606.ENSP00000237889,9606.ENSP00000249806,9606.ENSP00000251849,9606.ENSP00000259253,9606.ENSP00000259512,9606.ENSP00000261303,9606.ENSP00000261332,9606.ENSP00000261593,9606.ENSP00000261942,9606.ENSP00000262525,9606.ENSP00000262554,9606.ENSP00000262948,…	RCN1,PSMC4,DERL2,MKRN2,TECR,STUB1,RPN2,NDUFB3,CLN6,RAF1,UGGT1,DERL1,PSMC1,ZNF24,RNF138,FAF2,ZNF629,SPTLC1,MAP2K2,TCF25,SPCS2,YWHAE,SLC30A9,PSMD3,AFG3L2,AKAP8,PSMA5,LIMD1,ATP6V1A,EIF2B5,CDKAL1,ERLIN2,TATDN2,KPNB1,AMFR,ZNF281,RPN1,RICTOR,PDIA3,GCN1L1,PTGDR,PDS5A,ATOH8,RPAP1,ZBTB21,HLTF,ADAM17,SP3,PRKDC,PER1,USP9X,YME1L1,NPEPPS,EXOSC3,HSPA5,KARS,ZNF121,RBM10,SP1,RPS27L,ZGPAT,ZKSCAN8,ANAPC1,GANAB,ACA…
GO:0019725	cellular homeostasis	21	806	0.32	0.0197	9606.ENSP00000249806,9606.ENSP00000251849,9606.ENSP00000260385,9606.ENSP00000264335,9606.ENSP00000264451,9606.ENSP00000269143,9606.ENSP00000272895,9606.ENSP00000273398,9606.ENSP00000300289,9606.ENSP00000321971,9606.ENSP00000344488,9606.ENSP00000352522,9606.ENSP00000353224,9606.ENSP00000365007,9606.ENSP00000369411,9606.ENSP00000406046,9606.ENSP00000408292,9606.ENSP00000440045,9606.ENSP00000442318,…	CLN6,RAF1,RMDN3,YWHAE,SLC30A9,AFG3L2,ABCA12,ATP6V1A,PDIA3,RHOT2,JPH1,ATP6V1H,TFRC,DNAJC16,RFC3,POLD1,TRIM32,ATP2A2,CAND1,ATP1A1,TMCO1
GO:0016567	protein ubiquitination	18	645	0.35	0.0207	9606.ENSP00000170447,9606.ENSP00000219548,9606.ENSP00000259512,9606.ENSP00000261593,9606.ENSP00000290649,9606.ENSP00000308944,9606.ENSP00000313420,9606.ENSP00000320324,9606.ENSP00000339109,9606.ENSP00000351777,9606.ENSP00000354775,9606.ENSP00000356405,9606.ENSP00000364235,9606.ENSP00000408292,9606.ENSP00000429084,9606.ENSP00000442318,9606.ENSP00000478783,9606.ENSP00000483236	MKRN2,STUB1,DERL1,RNF138,AMFR,HLTF,PRKDC,NPEPPS,ANAPC1,VCP,PJA2,CDC73,RNF5,TRIM32,UBR5,CAND1,LTN1,DCAF7
GO:0006355	regulation of transcription, DNA-templated	65	3661	0.15	0.0216	9606.ENSP00000157812,9606.ENSP00000248975,9606.ENSP00000251849,9606.ENSP00000253048,9606.ENSP00000254322,9606.ENSP00000261303,9606.ENSP00000261332,9606.ENSP00000262525,9606.ENSP00000262948,9606.ENSP00000263346,9606.ENSP00000263381,9606.ENSP00000264451,9606.ENSP00000265990,9606.ENSP00000269701,9606.ENSP00000273317,9606.ENSP00000276461,9606.ENSP00000294740,9606.ENSP00000300648,9606.ENSP00000304676,…	PSMC4,YWHAH,RAF1,ZC3H4,DNAJB1,PSMC1,ZNF24,ZNF629,MAP2K2,TCF25,WIZ,SLC30A9,BTAF1,AKAP8,LIMD1,ERLIN2,ZNF281,GCN1L1,ATOH8,LEMD3,ZBTB21,HLTF,SP3,PRKDC,PER1,USP9X,HSPH1,HSPA5,SAV1,KARS,ZNF121,HAX1,SP1,ZGPAT,ZKSCAN8,GTF3C1,ARHGEF2,CDC73,BAG3,DDX20,YWHAB,FZD8,HSPA1B,MAGED1,YWHAQ,PRKAR1A,HELLS,ZNF143,AKAP8L,XPO1,ZBTB10,HIC2,PSMC2,PSMC6,TRIM32,CIAO1,NDUFA13,HSPA8,DICER1,ZC3H11A,PHB2,CAND1,FKBP8,PCID2,PSMC3
GO:0006403	RNA localization	9	211	0.53	0.0227	9606.ENSP00000323046,9606.ENSP00000359606,9606.ENSP00000360483,9606.ENSP00000366135,9606.ENSP00000384863,9606.ENSP00000425133,9606.ENSP00000438527,9606.ENSP00000479494,9606.ENSP00000481575	EXOSC3,ZNHIT6,NDC1,EXOSC10,XPO1,SMG7,ZC3H11A,PCID2,POM121C
GO:0043604	amide biosynthetic process	15	495	0.39	0.0232	9606.ENSP00000215567,9606.ENSP00000262554,9606.ENSP00000273783,9606.ENSP00000274695,9606.ENSP00000300648,9606.ENSP00000325448,9606.ENSP00000331019,9606.ENSP00000341044,9606.ENSP00000350012,9606.ENSP00000353575,9606.ENSP00000354223,9606.ENSP00000367038,9606.ENSP00000378191,9606.ENSP00000386894,9606.ENSP00000483491	TECR,SPTLC1,EIF2B5,CDKAL1,GCN1L1,KARS,RPS27L,ACACB,ACSL3,EIF2B3,MPC1,RRBP1,AIMP1,RBM4,OXA1L
GO:2001235	positive regulation of apoptotic signaling pathway	8	171	0.57	0.0233	9606.ENSP00000248975,9606.ENSP00000264335,9606.ENSP00000300289,9606.ENSP00000306330,9606.ENSP00000361930,9606.ENSP00000364847,9606.ENSP00000371267,9606.ENSP00000379287	YWHAH,YWHAE,PDIA3,YWHAG,YWHAB,MAGED1,YWHAQ,YWHAZ
GO:0048522	positive regulation of cellular process	82	4898	0.13	0.0239	9606.ENSP00000157812,9606.ENSP00000158771,9606.ENSP00000219548,9606.ENSP00000248975,9606.ENSP00000249014,9606.ENSP00000249806,9606.ENSP00000251849,9606.ENSP00000259512,9606.ENSP00000261303,9606.ENSP00000261332,9606.ENSP00000261593,9606.ENSP00000262319,9606.ENSP00000262554,9606.ENSP00000262948,9606.ENSP00000263381,9606.ENSP00000264335,9606.ENSP00000264451,9606.ENSP00000269701,9606.ENSP00000273317,…	PSMC4,DERL2,STUB1,YWHAH,CDC42EP1,CLN6,RAF1,DERL1,PSMC1,ZNF24,RNF138,TELO2,SPTLC1,MAP2K2,WIZ,YWHAE,SLC30A9,AKAP8,LIMD1,EIF2B5,ERLIN2,ZNF281,MAP1B,RICTOR,PDIA3,GCN1L1,ATOH8,YWHAG,HLTF,ADAM17,SP3,PRKDC,PER1,USP9X,HSPH1,EXOSC3,HSPA5,SAV1,KARS,HAX1,SP1,RPS27L,ACACB,RBM5,DYNC1H1,ACSL3,VCP,TFRC,PJA2,ARHGEF2,CDC73,DDX20,BAG2,PTPN1,YWHAB,FZD8,HSPA1B,MAGED1,AIF1,RFC3,YWHAQ,PRKAR1A,AIMP1,YWHAZ,ZNF143,AKAP8L…
GO:0002446	neutrophil mediated immunity	15	498	0.38	0.0243	9606.ENSP00000261942,9606.ENSP00000264639,9606.ENSP00000271308,9606.ENSP00000290158,9606.ENSP00000309968,9606.ENSP00000310219,9606.ENSP00000348965,9606.ENSP00000351777,9606.ENSP00000364801,9606.ENSP00000367265,9606.ENSP00000391211,9606.ENSP00000399457,9606.ENSP00000432083,9606.ENSP00000442318,9606.ENSP00000481029	FAF2,PSMD3,PSMA5,KPNB1,ADAM17,HSPA6,DYNC1H1,VCP,HSPA1B,CKAP4,PSMC2,DDOST,HSPA8,CAND1,PSMC3
GO:0044237	cellular metabolic process	133	8797	0.08	0.0243	9606.ENSP00000054950,9606.ENSP00000157812,9606.ENSP00000158771,9606.ENSP00000170447,9606.ENSP00000215567,9606.ENSP00000219548,9606.ENSP00000237530,9606.ENSP00000237889,9606.ENSP00000249806,9606.ENSP00000251849,9606.ENSP00000259253,9606.ENSP00000259512,9606.ENSP00000261303,9606.ENSP00000261332,9606.ENSP00000261593,9606.ENSP00000261942,9606.ENSP00000262525,9606.ENSP00000262554,9606.ENSP00000262948,…	RCN1,PSMC4,DERL2,MKRN2,TECR,STUB1,RPN2,NDUFB3,CLN6,RAF1,UGGT1,DERL1,PSMC1,ZNF24,RNF138,FAF2,ZNF629,SPTLC1,MAP2K2,TCF25,SPCS2,YWHAE,SLC30A9,PSMD3,AFG3L2,AKAP8,PSMA5,LIMD1,ATP6V1A,EIF2B5,CDKAL1,ERLIN2,TATDN2,KPNB1,AMFR,ZNF281,RPN1,RICTOR,GCN1L1,PTGDR,PDS5A,ATOH8,RPAP1,ZBTB21,HLTF,ADAM17,SP3,PRKDC,PER1,USP9X,YME1L1,NPEPPS,EXOSC3,HSPA5,KARS,ZNF121,RBM10,SP1,RPS27L,ZGPAT,ZKSCAN8,ANAPC1,GANAB,ACACB,RIO…
GO:0051321	meiotic cell cycle	9	214	0.53	0.0243	9606.ENSP00000251413,9606.ENSP00000286398,9606.ENSP00000308369,9606.ENSP00000349961,9606.ENSP00000350162,9606.ENSP00000360483,9606.ENSP00000376475,9606.ENSP00000385616,9606.ENSP00000433681	TUBG1,SMC2,LEMD3,SMC4,SYCP2,NDC1,PRKAR1A,SUN2,NCAPD3
GO:0043065	positive regulation of apoptotic process	17	604	0.35	0.0244	9606.ENSP00000248975,9606.ENSP00000264335,9606.ENSP00000273783,9606.ENSP00000300289,9606.ENSP00000306330,9606.ENSP00000313420,9606.ENSP00000324729,9606.ENSP00000331019,9606.ENSP00000343054,9606.ENSP00000351777,9606.ENSP00000354837,9606.ENSP00000358716,9606.ENSP00000361930,9606.ENSP00000364847,9606.ENSP00000371267,9606.ENSP00000379287,9606.ENSP00000423673	YWHAH,YWHAE,EIF2B5,PDIA3,YWHAG,PRKDC,SAV1,RPS27L,RBM5,VCP,ARHGEF2,DDX20,YWHAB,MAGED1,YWHAQ,YWHAZ,NDUFA13
GO:0010629	negative regulation of gene expression	35	1670	0.23	0.0248	9606.ENSP00000254322,9606.ENSP00000261332,9606.ENSP00000262948,9606.ENSP00000263346,9606.ENSP00000265990,9606.ENSP00000273317,9606.ENSP00000294740,9606.ENSP00000304676,9606.ENSP00000308759,9606.ENSP00000310301,9606.ENSP00000314420,9606.ENSP00000316357,9606.ENSP00000323046,9606.ENSP00000332013,9606.ENSP00000341044,9606.ENSP00000356405,9606.ENSP00000358081,9606.ENSP00000358716,9606.ENSP00000361930,…	DNAJB1,ZNF24,MAP2K2,TCF25,BTAF1,LIMD1,ZNF281,ATOH8,ZBTB21,SP3,PER1,USP9X,EXOSC3,ZGPAT,ACACB,CDC73,BAG3,DDX20,YWHAB,FZD8,HSPA1B,MAGED1,AIF1,EXOSC10,YWHAQ,HELLS,XPO1,RBM4,HIC2,NDUFA13,SMG7,HSPA8,DICER1,PHB2,PCID2
GO:0046890	regulation of lipid biosynthetic process	8	174	0.57	0.0248	9606.ENSP00000276461,9606.ENSP00000290158,9606.ENSP00000329357,9606.ENSP00000333300,9606.ENSP00000341044,9606.ENSP00000350012,9606.ENSP00000358716,9606.ENSP00000445306	ERLIN2,KPNB1,SP1,HSD17B13,ACACB,ACSL3,DDX20,ATP1A1
GO:1901990	regulation of mitotic cell cycle phase transition	12	351	0.44	0.0248	9606.ENSP00000251413,9606.ENSP00000264071,9606.ENSP00000264335,9606.ENSP00000306330,9606.ENSP00000309968,9606.ENSP00000313420,9606.ENSP00000331019,9606.ENSP00000348965,9606.ENSP00000356405,9606.ENSP00000365227,9606.ENSP00000441875,9606.ENSP00000479494	TUBG1,TUBB4A,YWHAE,YWHAG,ADAM17,PRKDC,RPS27L,DYNC1H1,CDC73,AIF1,PHB2,PCID2
GO:0036230	granulocyte activation	15	502	0.38	0.025	9606.ENSP00000261942,9606.ENSP00000264639,9606.ENSP00000271308,9606.ENSP00000290158,9606.ENSP00000310219,9606.ENSP00000325448,9606.ENSP00000348965,9606.ENSP00000351777,9606.ENSP00000364801,9606.ENSP00000367265,9606.ENSP00000391211,9606.ENSP00000399457,9606.ENSP00000432083,9606.ENSP00000442318,9606.ENSP00000481029	FAF2,PSMD3,PSMA5,KPNB1,HSPA6,KARS,DYNC1H1,VCP,HSPA1B,CKAP4,PSMC2,DDOST,HSPA8,CAND1,PSMC3
GO:0043618	regulation of transcription from RNA polymerase II promoter in response to stress	5	67	0.78	0.025	9606.ENSP00000254322,9606.ENSP00000273317,9606.ENSP00000300648,9606.ENSP00000324173,9606.ENSP00000358081	DNAJB1,LIMD1,GCN1L1,HSPA5,BAG3
GO:0080134	regulation of response to stress	29	1299	0.25	0.025	9606.ENSP00000158771,9606.ENSP00000251849,9606.ENSP00000254322,9606.ENSP00000262177,9606.ENSP00000262948,9606.ENSP00000264335,9606.ENSP00000281938,9606.ENSP00000296782,9606.ENSP00000313420,9606.ENSP00000314420,9606.ENSP00000318687,9606.ENSP00000324173,9606.ENSP00000325448,9606.ENSP00000338814,9606.ENSP00000341874,9606.ENSP00000354775,9606.ENSP00000354837,9606.ENSP00000356156,9606.ENSP00000358081,…	DERL2,RAF1,DNAJB1,DNAJB6,MAP2K2,YWHAE,HSPB8,RICTOR,PRKDC,PER1,HSPH1,HSPA5,KARS,BAG5,RIOK3,PJA2,ARHGEF2,PPP1R15B,BAG3,BAG2,PTPN1,FZD8,HSPA1B,UBAC2,DNAJC7,TRIM32,UBR5,HSPA8,MLST8
GO:1901564	organonitrogen compound metabolic process	87	5281	0.12	0.025	9606.ENSP00000054950,9606.ENSP00000157812,9606.ENSP00000158771,9606.ENSP00000170447,9606.ENSP00000215567,9606.ENSP00000219548,9606.ENSP00000237530,9606.ENSP00000237889,9606.ENSP00000249806,9606.ENSP00000251849,9606.ENSP00000259253,9606.ENSP00000259512,9606.ENSP00000261303,9606.ENSP00000261593,9606.ENSP00000261942,9606.ENSP00000262554,9606.ENSP00000262948,9606.ENSP00000263672,9606.ENSP00000264335,…	RCN1,PSMC4,DERL2,MKRN2,TECR,STUB1,RPN2,NDUFB3,CLN6,RAF1,UGGT1,DERL1,PSMC1,RNF138,FAF2,SPTLC1,MAP2K2,SPCS2,YWHAE,PSMD3,AFG3L2,PSMA5,ATP6V1A,EIF2B5,CDKAL1,ERLIN2,AMFR,RPN1,RICTOR,PDIA3,GCN1L1,PTGDR,HLTF,ADAM17,PRKDC,PER1,USP9X,YME1L1,NPEPPS,HSPA5,KARS,RPS27L,ANAPC1,GANAB,ACACB,RIOK3,PPM1G,DNAJB12,FAR1,ADAM15,ACSL3,VCP,EIF2B3,MPC1,PJA2,PPP1R15B,CDC73,PSMD4,BAG2,PTPN1,CTPS1,ZMPSTE24,YWHAB,RNF5,HSPA1B…
GO:0006887	exocytosis	20	774	0.32	0.0256	9606.ENSP00000260762,9606.ENSP00000261942,9606.ENSP00000264639,9606.ENSP00000271308,9606.ENSP00000272895,9606.ENSP00000290158,9606.ENSP00000310219,9606.ENSP00000334100,9606.ENSP00000348965,9606.ENSP00000351777,9606.ENSP00000353094,9606.ENSP00000355605,9606.ENSP00000364801,9606.ENSP00000367265,9606.ENSP00000391211,9606.ENSP00000399457,9606.ENSP00000432083,9606.ENSP00000442318,9606.ENSP00000481029,…	EXOC6,FAF2,PSMD3,PSMA5,ABCA12,KPNB1,HSPA6,EXOC7,DYNC1H1,VCP,SDF4,EXOC8,HSPA1B,CKAP4,PSMC2,DDOST,HSPA8,CAND1,PSMC3,EXOC5
GO:0034622	cellular protein-containing complex assembly	21	832	0.31	0.0259	9606.ENSP00000237889,9606.ENSP00000251413,9606.ENSP00000273317,9606.ENSP00000331019,9606.ENSP00000343054,9606.ENSP00000345575,9606.ENSP00000348965,9606.ENSP00000355605,9606.ENSP00000356405,9606.ENSP00000357597,9606.ENSP00000357879,9606.ENSP00000358400,9606.ENSP00000358716,9606.ENSP00000359606,9606.ENSP00000360483,9606.ENSP00000365227,9606.ENSP00000369915,9606.ENSP00000377601,9606.ENSP00000423673,…	NDUFB3,TUBG1,LIMD1,RPS27L,RBM5,DNAJB12,DYNC1H1,EXOC8,CDC73,TSPYL1,PSMD4,MDN1,DDX20,ZNHIT6,NDC1,AIF1,NAP1L4,HELLS,NDUFA13,DICER1,OXA1L
GO:2001234	negative regulation of apoptotic signaling pathway	9	218	0.52	0.0259	9606.ENSP00000251849,9606.ENSP00000318687,9606.ENSP00000338814,9606.ENSP00000354837,9606.ENSP00000360683,9606.ENSP00000361635,9606.ENSP00000364801,9606.ENSP00000408292,9606.ENSP00000423673	RAF1,HSPH1,BAG5,ARHGEF2,PTPN1,VDAC2,HSPA1B,TRIM32,NDUFA13
GO:0007007	inner mitochondrial membrane organization	4	41	0.89	0.0271	9606.ENSP00000269143,9606.ENSP00000309561,9606.ENSP00000366800,9606.ENSP00000423673	AFG3L2,C19orf70,DNAJC11,NDUFA13
GO:0045893	positive regulation of transcription, DNA-templated	31	1435	0.24	0.0271	9606.ENSP00000157812,9606.ENSP00000248975,9606.ENSP00000251849,9606.ENSP00000261303,9606.ENSP00000261332,9606.ENSP00000262948,9606.ENSP00000264451,9606.ENSP00000276461,9606.ENSP00000294740,9606.ENSP00000300648,9606.ENSP00000304676,9606.ENSP00000308944,9606.ENSP00000310301,9606.ENSP00000313420,9606.ENSP00000314420,9606.ENSP00000318687,9606.ENSP00000324173,9606.ENSP00000325448,9606.ENSP00000329002,…	PSMC4,YWHAH,RAF1,PSMC1,ZNF24,MAP2K2,SLC30A9,ERLIN2,ZNF281,GCN1L1,ATOH8,HLTF,SP3,PRKDC,PER1,HSPH1,HSPA5,KARS,HAX1,SP1,ARHGEF2,CDC73,FZD8,MAGED1,ZNF143,AKAP8L,PSMC2,PSMC6,CAND1,PCID2,PSMC3
GO:0050789	regulation of biological process	161	11116	0.06	0.0271	9606.ENSP00000025301,9606.ENSP00000157812,9606.ENSP00000158771,9606.ENSP00000219548,9606.ENSP00000227525,9606.ENSP00000246117,9606.ENSP00000247461,9606.ENSP00000248975,9606.ENSP00000249014,9606.ENSP00000249806,9606.ENSP00000251413,9606.ENSP00000251849,9606.ENSP00000253048,9606.ENSP00000254322,9606.ENSP00000256079,9606.ENSP00000259253,9606.ENSP00000259512,9606.ENSP00000261303,9606.ENSP00000261332,…	AKAP11,PSMC4,DERL2,STUB1,TMEM109,NCLN,CANX,YWHAH,CDC42EP1,CLN6,TUBG1,RAF1,ZC3H4,DNAJB1,IPO8,UGGT1,DERL1,PSMC1,ZNF24,RNF138,DNAJB6,PRR11,TELO2,ZNF629,SPTLC1,MAP2K2,TCF25,WIZ,TUBB4A,YWHAE,SLC30A9,PSMD3,BTAF1,AFG3L2,AKAP8,ABCA12,LIMD1,ATP6V1A,EIF2B5,ERLIN2,HSPB8,TATDN2,KPNB1,AMFR,ZNF281,MAP1B,RICTOR,PDIA3,GCN1L1,PTGDR,PDS5A,ATOH8,YWHAG,LEMD3,ZBTB21,HLTF,ADAM17,SP3,PRKDC,PER1,USP9X,YME1L1,HSPH1,RHOT2…
GO:0070887	cellular response to chemical stimulus	50	2672	0.18	0.0271	9606.ENSP00000158771,9606.ENSP00000219548,9606.ENSP00000247461,9606.ENSP00000248975,9606.ENSP00000251849,9606.ENSP00000259253,9606.ENSP00000259512,9606.ENSP00000261593,9606.ENSP00000269701,9606.ENSP00000273317,9606.ENSP00000273398,9606.ENSP00000287652,9606.ENSP00000290649,9606.ENSP00000303424,9606.ENSP00000306330,9606.ENSP00000309968,9606.ENSP00000313420,9606.ENSP00000316357,9606.ENSP00000320324,…	DERL2,STUB1,CANX,YWHAH,RAF1,UGGT1,DERL1,RNF138,AKAP8,LIMD1,ATP6V1A,TATDN2,AMFR,PTGDR,YWHAG,ADAM17,PRKDC,USP9X,NPEPPS,HSPA5,KARS,HAX1,SP1,RIOK3,DNAJB12,ADAM15,VCP,ATP6V1H,TFRC,MPC1,ARHGEF2,CDC73,EMD,PTPN1,RNF5,HSPA1B,AIF1,POLR2B,PRKAR1A,YWHAZ,SRPRB,NDUFA13,UBR5,HSPA8,DICER1,ATP2A2,SLC16A1,PHB2,ATP1A1,SLC25A24
GO:0071034	CUT catabolic process	2	4	1.6	0.0271	9606.ENSP00000323046,9606.ENSP00000366135	EXOSC3,EXOSC10
GO:0071616	acyl-CoA biosynthetic process	4	41	0.89	0.0271	9606.ENSP00000215567,9606.ENSP00000341044,9606.ENSP00000350012,9606.ENSP00000354223	TECR,ACACB,ACSL3,MPC1
GO:0072384	organelle transport along microtubule	5	69	0.76	0.0271	9606.ENSP00000296755,9606.ENSP00000321971,9606.ENSP00000325002,9606.ENSP00000348965,9606.ENSP00000385616	MAP1B,RHOT2,COPG1,DYNC1H1,SUN2
GO:0097167	circadian regulation of translation	2	4	1.6	0.0271	9606.ENSP00000314420,9606.ENSP00000386894	PER1,RBM4
GO:0043153	entrainment of circadian clock by photoperiod	3	19	1.1	0.0284	9606.ENSP00000314420,9606.ENSP00000386894,9606.ENSP00000433071	PER1,RBM4,RBM4B
GO:0010557	positive regulation of macromolecule biosynthetic process	36	1758	0.22	0.0286	9606.ENSP00000157812,9606.ENSP00000248975,9606.ENSP00000251849,9606.ENSP00000261303,9606.ENSP00000261332,9606.ENSP00000262948,9606.ENSP00000263381,9606.ENSP00000264451,9606.ENSP00000273783,9606.ENSP00000276461,9606.ENSP00000294740,9606.ENSP00000300648,9606.ENSP00000304676,9606.ENSP00000308944,9606.ENSP00000310301,9606.ENSP00000313420,9606.ENSP00000314420,9606.ENSP00000318687,9606.ENSP00000324173,…	PSMC4,YWHAH,RAF1,PSMC1,ZNF24,MAP2K2,WIZ,SLC30A9,EIF2B5,ERLIN2,ZNF281,GCN1L1,ATOH8,HLTF,SP3,PRKDC,PER1,HSPH1,HSPA5,KARS,HAX1,SP1,RPS27L,ARHGEF2,CDC73,FZD8,MAGED1,RFC3,ZNF143,AKAP8L,PSMC2,PSMC6,TRIM32,CAND1,PCID2,PSMC3
GO:0031648	protein destabilization	4	42	0.88	0.0287	9606.ENSP00000259512,9606.ENSP00000313420,9606.ENSP00000356405,9606.ENSP00000364235	DERL1,PRKDC,CDC73,RNF5
GO:0032880	regulation of protein localization	22	901	0.29	0.0287	9606.ENSP00000158771,9606.ENSP00000248975,9606.ENSP00000262177,9606.ENSP00000264335,9606.ENSP00000272895,9606.ENSP00000306330,9606.ENSP00000318687,9606.ENSP00000325448,9606.ENSP00000329002,9606.ENSP00000350012,9606.ENSP00000358081,9606.ENSP00000358857,9606.ENSP00000360683,9606.ENSP00000361930,9606.ENSP00000371267,9606.ENSP00000379287,9606.ENSP00000380557,9606.ENSP00000383911,9606.ENSP00000384863,…	DERL2,YWHAH,DNAJB6,YWHAE,ABCA12,YWHAG,HSPH1,KARS,HAX1,ACSL3,BAG3,EMD,PTPN1,YWHAB,YWHAQ,YWHAZ,AKAP8L,UBAC2,XPO1,UBR5,HSPA8,SLC16A1
GO:0032940	secretion by cell	23	959	0.28	0.0287	9606.ENSP00000247461,9606.ENSP00000251849,9606.ENSP00000260762,9606.ENSP00000261942,9606.ENSP00000264639,9606.ENSP00000271308,9606.ENSP00000272895,9606.ENSP00000290158,9606.ENSP00000310219,9606.ENSP00000334100,9606.ENSP00000348965,9606.ENSP00000351777,9606.ENSP00000353094,9606.ENSP00000355605,9606.ENSP00000364801,9606.ENSP00000367265,9606.ENSP00000391211,9606.ENSP00000399457,9606.ENSP00000432083,…	CANX,RAF1,EXOC6,FAF2,PSMD3,PSMA5,ABCA12,KPNB1,HSPA6,EXOC7,DYNC1H1,VCP,SDF4,EXOC8,HSPA1B,CKAP4,PSMC2,DDOST,HSPA8,CAND1,SLC1A5,PSMC3,EXOC5
GO:0045540	regulation of cholesterol biosynthetic process	4	42	0.88	0.0287	9606.ENSP00000276461,9606.ENSP00000290158,9606.ENSP00000329357,9606.ENSP00000341044	ERLIN2,KPNB1,SP1,ACACB
GO:0016192	vesicle-mediated transport	35	1699	0.22	0.0293	9606.ENSP00000247461,9606.ENSP00000260762,9606.ENSP00000261942,9606.ENSP00000264028,9606.ENSP00000264639,9606.ENSP00000271308,9606.ENSP00000272895,9606.ENSP00000290158,9606.ENSP00000307275,9606.ENSP00000310219,9606.ENSP00000318687,9606.ENSP00000325002,9606.ENSP00000325827,9606.ENSP00000334100,9606.ENSP00000343435,9606.ENSP00000348965,9606.ENSP00000351777,9606.ENSP00000352522,9606.ENSP00000353094,…	CANX,EXOC6,FAF2,ARCN1,PSMD3,PSMA5,ABCA12,KPNB1,SCAMP3,HSPA6,HSPH1,COPG1,SEC16A,EXOC7,YIF1B,DYNC1H1,VCP,ATP6V1H,SDF4,TFRC,EXOC8,COPA,HSPA1B,AIF1,RTN3,CKAP4,PPP6R3,PSMC2,DDOST,PPP6R1,HSPA8,CAND1,SEC22B,PSMC3,EXOC5
GO:0002275	myeloid cell activation involved in immune response	15	519	0.37	0.0309	9606.ENSP00000261942,9606.ENSP00000264639,9606.ENSP00000271308,9606.ENSP00000290158,9606.ENSP00000310219,9606.ENSP00000325448,9606.ENSP00000348965,9606.ENSP00000351777,9606.ENSP00000364801,9606.ENSP00000367265,9606.ENSP00000391211,9606.ENSP00000399457,9606.ENSP00000432083,9606.ENSP00000442318,9606.ENSP00000481029	FAF2,PSMD3,PSMA5,KPNB1,HSPA6,KARS,DYNC1H1,VCP,HSPA1B,CKAP4,PSMC2,DDOST,HSPA8,CAND1,PSMC3
GO:0065007	biological regulation	168	11740	0.06	0.0316	9606.ENSP00000025301,9606.ENSP00000157812,9606.ENSP00000158771,9606.ENSP00000219548,9606.ENSP00000227525,9606.ENSP00000246117,9606.ENSP00000247461,9606.ENSP00000248975,9606.ENSP00000249014,9606.ENSP00000249806,9606.ENSP00000251413,9606.ENSP00000251849,9606.ENSP00000253048,9606.ENSP00000254322,9606.ENSP00000256079,9606.ENSP00000259253,9606.ENSP00000259512,9606.ENSP00000260385,9606.ENSP00000261303,…	AKAP11,PSMC4,DERL2,STUB1,TMEM109,NCLN,CANX,YWHAH,CDC42EP1,CLN6,TUBG1,RAF1,ZC3H4,DNAJB1,IPO8,UGGT1,DERL1,RMDN3,PSMC1,ZNF24,RNF138,FAF2,DNAJB6,PRR11,TELO2,ZNF629,SPTLC1,MAP2K2,TCF25,WIZ,TUBB4A,YWHAE,SLC30A9,PSMD3,BTAF1,AFG3L2,AKAP8,ABCA12,LIMD1,ATP6V1A,EIF2B5,ERLIN2,HSPB8,TATDN2,KPNB1,AMFR,ZNF281,MAP1B,RICTOR,PDIA3,GCN1L1,PTGDR,PDS5A,ATOH8,YWHAG,LEMD3,ZBTB21,HLTF,ADAM17,SP3,PRKDC,PER1,USP9X,YME1L1,…
GO:0065009	regulation of molecular function	59	3322	0.15	0.0316	9606.ENSP00000219548,9606.ENSP00000248975,9606.ENSP00000249014,9606.ENSP00000251849,9606.ENSP00000254322,9606.ENSP00000259512,9606.ENSP00000261942,9606.ENSP00000262177,9606.ENSP00000262319,9606.ENSP00000262948,9606.ENSP00000264335,9606.ENSP00000264639,9606.ENSP00000265990,9606.ENSP00000273783,9606.ENSP00000290649,9606.ENSP00000296782,9606.ENSP00000300648,9606.ENSP00000306330,9606.ENSP00000309968,…	STUB1,YWHAH,CDC42EP1,RAF1,DNAJB1,DERL1,FAF2,DNAJB6,TELO2,MAP2K2,YWHAE,PSMD3,BTAF1,EIF2B5,AMFR,RICTOR,GCN1L1,YWHAG,ADAM17,HSPH1,HSPA5,SAV1,KARS,RPS27L,ZGPAT,BAG5,ACACB,JPH1,ADAM15,VCP,ATP6V1H,EIF2B3,ARHGEF2,PPP1R15B,COPA,BAG3,BAG2,PTPN1,YWHAB,FZD8,HSPA1B,MAGED1,AUP1,IPO7,RFC3,PRKAR1A,PPP6R3,AIMP1,DNAJC7,TRIM32,PPP6R1,NDUFA13,TOR1AIP1,PHB2,CAND1,MLST8,PCID2,IQSEC1,OXA1L
GO:1903508	positive regulation of nucleic acid-templated transcription	32	1520	0.23	0.032	9606.ENSP00000157812,9606.ENSP00000248975,9606.ENSP00000251849,9606.ENSP00000261303,9606.ENSP00000261332,9606.ENSP00000262948,9606.ENSP00000264451,9606.ENSP00000276461,9606.ENSP00000294740,9606.ENSP00000300648,9606.ENSP00000304676,9606.ENSP00000308944,9606.ENSP00000310301,9606.ENSP00000313420,9606.ENSP00000314420,9606.ENSP00000318687,9606.ENSP00000324173,9606.ENSP00000325448,9606.ENSP00000329002,…	PSMC4,YWHAH,RAF1,PSMC1,ZNF24,MAP2K2,SLC30A9,ERLIN2,ZNF281,GCN1L1,ATOH8,HLTF,SP3,PRKDC,PER1,HSPH1,HSPA5,KARS,HAX1,SP1,ARHGEF2,CDC73,FZD8,MAGED1,ZNF143,AKAP8L,PSMC2,PSMC6,TRIM32,CAND1,PCID2,PSMC3
GO:0033043	regulation of organelle organization	26	1155	0.26	0.0338	9606.ENSP00000248975,9606.ENSP00000249014,9606.ENSP00000262948,9606.ENSP00000264071,9606.ENSP00000264335,9606.ENSP00000269701,9606.ENSP00000296782,9606.ENSP00000306330,9606.ENSP00000329002,9606.ENSP00000348965,9606.ENSP00000354837,9606.ENSP00000358081,9606.ENSP00000361930,9606.ENSP00000364235,9606.ENSP00000364801,9606.ENSP00000366135,9606.ENSP00000371267,9606.ENSP00000376475,9606.ENSP00000379287,…	YWHAH,CDC42EP1,MAP2K2,TUBB4A,YWHAE,AKAP8,RICTOR,YWHAG,HAX1,DYNC1H1,ARHGEF2,BAG3,YWHAB,RNF5,HSPA1B,EXOSC10,YWHAQ,PRKAR1A,YWHAZ,AKAP8L,XPO1,UBR5,PHB2,MLST8,SEC22B,PCID2
GO:1903898	negative regulation of PERK-mediated unfolded protein response	2	5	1.51	0.0342	9606.ENSP00000356156,9606.ENSP00000360683	PPP1R15B,PTPN1
GO:0046827	positive regulation of protein export from nucleus	3	21	1.06	0.0344	9606.ENSP00000264335,9606.ENSP00000358081,9606.ENSP00000358857	YWHAE,BAG3,EMD
GO:0019220	regulation of phosphate metabolic process	34	1657	0.22	0.0345	9606.ENSP00000251849,9606.ENSP00000262319,9606.ENSP00000262948,9606.ENSP00000264335,9606.ENSP00000269701,9606.ENSP00000296782,9606.ENSP00000300648,9606.ENSP00000306330,9606.ENSP00000309968,9606.ENSP00000313420,9606.ENSP00000314420,9606.ENSP00000318687,9606.ENSP00000325448,9606.ENSP00000329002,9606.ENSP00000332013,9606.ENSP00000350012,9606.ENSP00000351777,9606.ENSP00000354775,9606.ENSP00000354837,…	RAF1,TELO2,MAP2K2,YWHAE,AKAP8,RICTOR,GCN1L1,YWHAG,ADAM17,PRKDC,PER1,HSPH1,KARS,HAX1,ZGPAT,ACSL3,VCP,PJA2,ARHGEF2,PPP1R15B,PTPN1,YWHAB,FZD8,MAGED1,AIF1,IPO7,PRKAR1A,PPP6R3,AKAP8L,PPP6R1,SMG7,PHB2,MLST8,FKBP8
GO:0051254	positive regulation of RNA metabolic process	33	1596	0.22	0.0352	9606.ENSP00000157812,9606.ENSP00000248975,9606.ENSP00000251849,9606.ENSP00000261303,9606.ENSP00000261332,9606.ENSP00000262948,9606.ENSP00000264451,9606.ENSP00000276461,9606.ENSP00000294740,9606.ENSP00000300648,9606.ENSP00000304676,9606.ENSP00000308944,9606.ENSP00000310301,9606.ENSP00000313420,9606.ENSP00000314420,9606.ENSP00000318687,9606.ENSP00000324173,9606.ENSP00000325448,9606.ENSP00000329002,…	PSMC4,YWHAH,RAF1,PSMC1,ZNF24,MAP2K2,SLC30A9,ERLIN2,ZNF281,GCN1L1,ATOH8,HLTF,SP3,PRKDC,PER1,HSPH1,HSPA5,KARS,HAX1,SP1,ARHGEF2,CDC73,FZD8,MAGED1,ZNF143,AKAP8L,PSMC2,PSMC6,TRIM32,HSPA8,CAND1,PCID2,PSMC3
GO:0050790	regulation of catalytic activity	43	2249	0.19	0.0354	9606.ENSP00000219548,9606.ENSP00000249014,9606.ENSP00000251849,9606.ENSP00000254322,9606.ENSP00000261942,9606.ENSP00000262177,9606.ENSP00000262319,9606.ENSP00000262948,9606.ENSP00000264335,9606.ENSP00000264639,9606.ENSP00000296782,9606.ENSP00000300648,9606.ENSP00000306330,9606.ENSP00000309968,9606.ENSP00000318687,9606.ENSP00000325448,9606.ENSP00000331019,9606.ENSP00000332013,9606.ENSP00000338814,…	STUB1,CDC42EP1,RAF1,DNAJB1,FAF2,DNAJB6,TELO2,MAP2K2,YWHAE,PSMD3,RICTOR,GCN1L1,YWHAG,ADAM17,HSPH1,KARS,RPS27L,ZGPAT,BAG5,ACACB,VCP,ATP6V1H,PPP1R15B,BAG3,BAG2,PTPN1,YWHAB,FZD8,MAGED1,AUP1,IPO7,RFC3,PRKAR1A,PPP6R3,DNAJC7,PPP6R1,NDUFA13,TOR1AIP1,CAND1,MLST8,PCID2,IQSEC1,OXA1L
GO:0043462	regulation of ATPase activity	5	76	0.72	0.0358	9606.ENSP00000254322,9606.ENSP00000262177,9606.ENSP00000406463,9606.ENSP00000435365,9606.ENSP00000483491	DNAJB1,DNAJB6,DNAJC7,TOR1AIP1,OXA1L
GO:2000113	negative regulation of cellular macromolecule biosynthetic process	29	1348	0.24	0.0361	9606.ENSP00000254322,9606.ENSP00000261332,9606.ENSP00000263346,9606.ENSP00000265990,9606.ENSP00000273317,9606.ENSP00000294740,9606.ENSP00000303427,9606.ENSP00000304676,9606.ENSP00000308759,9606.ENSP00000310301,9606.ENSP00000314420,9606.ENSP00000316357,9606.ENSP00000332013,9606.ENSP00000356405,9606.ENSP00000358081,9606.ENSP00000358716,9606.ENSP00000361930,9606.ENSP00000363826,9606.ENSP00000364847,…	DNAJB1,ZNF24,TCF25,BTAF1,LIMD1,ZNF281,PDS5A,ATOH8,ZBTB21,SP3,PER1,USP9X,ZGPAT,CDC73,BAG3,DDX20,YWHAB,FZD8,MAGED1,EXOSC10,YWHAQ,HELLS,XPO1,RBM4,HIC2,NDUFA13,HSPA8,DICER1,PHB2
GO:0008152	metabolic process	141	9569	0.07	0.0381	9606.ENSP00000054950,9606.ENSP00000157812,9606.ENSP00000158771,9606.ENSP00000170447,9606.ENSP00000215567,9606.ENSP00000219548,9606.ENSP00000237530,9606.ENSP00000237889,9606.ENSP00000248975,9606.ENSP00000249806,9606.ENSP00000251849,9606.ENSP00000259253,9606.ENSP00000259512,9606.ENSP00000261303,9606.ENSP00000261332,9606.ENSP00000261593,9606.ENSP00000261942,9606.ENSP00000262525,9606.ENSP00000262554,…	RCN1,PSMC4,DERL2,MKRN2,TECR,STUB1,RPN2,NDUFB3,YWHAH,CLN6,RAF1,UGGT1,DERL1,PSMC1,ZNF24,RNF138,FAF2,ZNF629,SPTLC1,MAP2K2,TCF25,SPCS2,YWHAE,SLC30A9,PSMD3,AFG3L2,AKAP8,PSMA5,LIMD1,ATP6V1A,EIF2B5,CDKAL1,ERLIN2,TATDN2,KPNB1,AMFR,ZNF281,RPN1,RICTOR,PDIA3,GCN1L1,PTGDR,PDS5A,ATOH8,RPAP1,ZBTB21,HLTF,ADAM17,SP3,PRKDC,PER1,USP9X,YME1L1,NPEPPS,EXOSC3,HSPA5,KARS,ZNF121,RBM10,SP1,RPS27L,ZGPAT,ZKSCAN8,HSD17B13,A…
GO:0031327	negative regulation of cellular biosynthetic process	31	1479	0.23	0.0381	9606.ENSP00000254322,9606.ENSP00000261332,9606.ENSP00000263346,9606.ENSP00000265990,9606.ENSP00000273317,9606.ENSP00000276461,9606.ENSP00000294740,9606.ENSP00000303427,9606.ENSP00000304676,9606.ENSP00000308759,9606.ENSP00000310301,9606.ENSP00000314420,9606.ENSP00000316357,9606.ENSP00000332013,9606.ENSP00000356405,9606.ENSP00000358081,9606.ENSP00000358716,9606.ENSP00000361930,9606.ENSP00000363826,…	DNAJB1,ZNF24,TCF25,BTAF1,LIMD1,ERLIN2,ZNF281,PDS5A,ATOH8,ZBTB21,SP3,PER1,USP9X,ZGPAT,CDC73,BAG3,DDX20,YWHAB,FZD8,MAGED1,EXOSC10,YWHAQ,HELLS,XPO1,RBM4,HIC2,NDUFA13,HSPA8,DICER1,PHB2,ATP1A1
GO:0045892	negative regulation of transcription, DNA-templated	26	1169	0.25	0.0381	9606.ENSP00000254322,9606.ENSP00000261332,9606.ENSP00000263346,9606.ENSP00000265990,9606.ENSP00000273317,9606.ENSP00000294740,9606.ENSP00000304676,9606.ENSP00000308759,9606.ENSP00000310301,9606.ENSP00000314420,9606.ENSP00000316357,9606.ENSP00000332013,9606.ENSP00000356405,9606.ENSP00000358081,9606.ENSP00000358716,9606.ENSP00000361930,9606.ENSP00000363826,9606.ENSP00000364847,9606.ENSP00000371267,…	DNAJB1,ZNF24,TCF25,BTAF1,LIMD1,ZNF281,ATOH8,ZBTB21,SP3,PER1,USP9X,ZGPAT,CDC73,BAG3,DDX20,YWHAB,FZD8,MAGED1,YWHAQ,HELLS,XPO1,HIC2,NDUFA13,HSPA8,DICER1,PHB2
GO:0043488	regulation of mRNA stability	6	113	0.63	0.0387	9606.ENSP00000323046,9606.ENSP00000361930,9606.ENSP00000379287,9606.ENSP00000384863,9606.ENSP00000432083,9606.ENSP00000479494	EXOSC3,YWHAB,YWHAZ,XPO1,HSPA8,PCID2
GO:0031400	negative regulation of protein modification process	16	592	0.34	0.0397	9606.ENSP00000264335,9606.ENSP00000306330,9606.ENSP00000313420,9606.ENSP00000314420,9606.ENSP00000318687,9606.ENSP00000332013,9606.ENSP00000338814,9606.ENSP00000356156,9606.ENSP00000359727,9606.ENSP00000360683,9606.ENSP00000361930,9606.ENSP00000364801,9606.ENSP00000369042,9606.ENSP00000376475,9606.ENSP00000429084,9606.ENSP00000476767	YWHAE,YWHAG,PRKDC,PER1,HSPH1,ZGPAT,BAG5,PPP1R15B,BAG2,PTPN1,YWHAB,HSPA1B,IPO7,PRKAR1A,UBR5,FKBP8
GO:0043312	neutrophil degranulation	14	485	0.36	0.0397	9606.ENSP00000261942,9606.ENSP00000264639,9606.ENSP00000271308,9606.ENSP00000290158,9606.ENSP00000310219,9606.ENSP00000348965,9606.ENSP00000351777,9606.ENSP00000364801,9606.ENSP00000367265,9606.ENSP00000391211,9606.ENSP00000399457,9606.ENSP00000432083,9606.ENSP00000442318,9606.ENSP00000481029	FAF2,PSMD3,PSMA5,KPNB1,HSPA6,DYNC1H1,VCP,HSPA1B,CKAP4,PSMC2,DDOST,HSPA8,CAND1,PSMC3
GO:0055085	transmembrane transport	27	1235	0.24	0.0397	9606.ENSP00000227525,9606.ENSP00000251849,9606.ENSP00000259512,9606.ENSP00000264335,9606.ENSP00000264451,9606.ENSP00000269143,9606.ENSP00000272895,9606.ENSP00000273398,9606.ENSP00000276461,9606.ENSP00000322020,9606.ENSP00000341044,9606.ENSP00000347924,9606.ENSP00000351777,9606.ENSP00000352522,9606.ENSP00000353224,9606.ENSP00000354223,9606.ENSP00000361635,9606.ENSP00000364235,9606.ENSP00000423673,…	TMEM109,RAF1,DERL1,YWHAE,SLC30A9,AFG3L2,ABCA12,ATP6V1A,ERLIN2,SLC25A22,ACACB,SFXN4,VCP,ATP6V1H,TFRC,MPC1,VDAC2,RNF5,NDUFA13,HSPA8,ATP2A2,SLC16A1,PHB2,SLC1A5,ATP1A1,SLC25A24,TMCO1
GO:0006323	DNA packaging	8	195	0.52	0.0401	9606.ENSP00000269701,9606.ENSP00000286398,9606.ENSP00000349961,9606.ENSP00000357597,9606.ENSP00000369915,9606.ENSP00000377601,9606.ENSP00000380557,9606.ENSP00000433681	AKAP8,SMC2,SMC4,TSPYL1,NAP1L4,HELLS,AKAP8L,NCAPD3
GO:0042791	5S class rRNA transcription by RNA polymerase III	2	6	1.43	0.0424	9606.ENSP00000348510,9606.ENSP00000361180	GTF3C1,GTF3C5
GO:0042797	tRNA transcription by RNA polymerase III	2	6	1.43	0.0424	9606.ENSP00000348510,9606.ENSP00000361180	GTF3C1,GTF3C5
GO:0071035	nuclear polyadenylation-dependent rRNA catabolic process	2	6	1.43	0.0424	9606.ENSP00000323046,9606.ENSP00000366135	EXOSC3,EXOSC10
GO:0044238	primary metabolic process	131	8808	0.08	0.0437	9606.ENSP00000054950,9606.ENSP00000157812,9606.ENSP00000158771,9606.ENSP00000170447,9606.ENSP00000215567,9606.ENSP00000219548,9606.ENSP00000237530,9606.ENSP00000237889,9606.ENSP00000248975,9606.ENSP00000249806,9606.ENSP00000251849,9606.ENSP00000259253,9606.ENSP00000259512,9606.ENSP00000261303,9606.ENSP00000261332,9606.ENSP00000261593,9606.ENSP00000261942,9606.ENSP00000262525,9606.ENSP00000262554,…	RCN1,PSMC4,DERL2,MKRN2,TECR,STUB1,RPN2,NDUFB3,YWHAH,CLN6,RAF1,UGGT1,DERL1,PSMC1,ZNF24,RNF138,FAF2,ZNF629,SPTLC1,MAP2K2,TCF25,SPCS2,YWHAE,SLC30A9,PSMD3,AFG3L2,AKAP8,PSMA5,LIMD1,ATP6V1A,EIF2B5,CDKAL1,ERLIN2,TATDN2,KPNB1,AMFR,ZNF281,RPN1,RICTOR,PDIA3,GCN1L1,PTGDR,PDS5A,ATOH8,RPAP1,ZBTB21,HLTF,ADAM17,SP3,PRKDC,PER1,USP9X,YME1L1,NPEPPS,EXOSC3,HSPA5,KARS,ZNF121,RBM10,SP1,RPS27L,ZGPAT,ZKSCAN8,ANAPC1,LBR…
GO:0035336	long-chain fatty-acyl-CoA metabolic process	3	24	1	0.0446	9606.ENSP00000215567,9606.ENSP00000346874,9606.ENSP00000350012	TECR,FAR1,ACSL3
GO:0051130	positive regulation of cellular component organization	25	1128	0.25	0.0447	9606.ENSP00000157812,9606.ENSP00000219548,9606.ENSP00000248975,9606.ENSP00000249014,9606.ENSP00000261303,9606.ENSP00000264335,9606.ENSP00000269701,9606.ENSP00000296755,9606.ENSP00000296782,9606.ENSP00000306330,9606.ENSP00000324173,9606.ENSP00000329002,9606.ENSP00000348965,9606.ENSP00000351777,9606.ENSP00000361930,9606.ENSP00000364801,9606.ENSP00000371267,9606.ENSP00000379287,9606.ENSP00000380557,…	PSMC4,STUB1,YWHAH,CDC42EP1,PSMC1,YWHAE,AKAP8,MAP1B,RICTOR,YWHAG,HSPA5,HAX1,DYNC1H1,VCP,YWHAB,HSPA1B,YWHAQ,YWHAZ,AKAP8L,PSMC2,PSMC6,PHB2,CAND1,MLST8,PSMC3
GO:0046903	secretion	24	1070	0.25	0.046	9606.ENSP00000247461,9606.ENSP00000251849,9606.ENSP00000260762,9606.ENSP00000261942,9606.ENSP00000264639,9606.ENSP00000271308,9606.ENSP00000272895,9606.ENSP00000290158,9606.ENSP00000310219,9606.ENSP00000334100,9606.ENSP00000348965,9606.ENSP00000351777,9606.ENSP00000353094,9606.ENSP00000355605,9606.ENSP00000357048,9606.ENSP00000364801,9606.ENSP00000367265,9606.ENSP00000391211,9606.ENSP00000399457,…	CANX,RAF1,EXOC6,FAF2,PSMD3,PSMA5,ABCA12,KPNB1,HSPA6,EXOC7,DYNC1H1,VCP,SDF4,EXOC8,COPA,HSPA1B,CKAP4,PSMC2,DDOST,HSPA8,CAND1,SLC1A5,PSMC3,EXOC5
GO:0006357	regulation of transcription by RNA polymerase II	48	2633	0.16	0.0464	9606.ENSP00000157812,9606.ENSP00000251849,9606.ENSP00000253048,9606.ENSP00000254322,9606.ENSP00000261303,9606.ENSP00000261332,9606.ENSP00000262525,9606.ENSP00000263346,9606.ENSP00000263381,9606.ENSP00000264451,9606.ENSP00000273317,9606.ENSP00000276461,9606.ENSP00000294740,9606.ENSP00000300648,9606.ENSP00000304676,9606.ENSP00000308369,9606.ENSP00000308759,9606.ENSP00000308944,9606.ENSP00000310301,…	PSMC4,RAF1,ZC3H4,DNAJB1,PSMC1,ZNF24,ZNF629,TCF25,WIZ,SLC30A9,LIMD1,ERLIN2,ZNF281,GCN1L1,ATOH8,LEMD3,ZBTB21,HLTF,SP3,PRKDC,PER1,USP9X,HSPH1,HSPA5,ZNF121,HAX1,SP1,ZGPAT,ZKSCAN8,ARHGEF2,CDC73,BAG3,DDX20,FZD8,MAGED1,PRKAR1A,ZNF143,AKAP8L,XPO1,HIC2,PSMC2,PSMC6,CIAO1,DICER1,ZC3H11A,CAND1,FKBP8,PSMC3
GO:0031331	positive regulation of cellular catabolic process	11	343	0.41	0.0465	9606.ENSP00000157812,9606.ENSP00000219548,9606.ENSP00000261303,9606.ENSP00000261593,9606.ENSP00000262554,9606.ENSP00000351777,9606.ENSP00000359727,9606.ENSP00000360683,9606.ENSP00000391211,9606.ENSP00000401802,9606.ENSP00000481029	PSMC4,STUB1,PSMC1,RNF138,SPTLC1,VCP,BAG2,PTPN1,PSMC2,PSMC6,PSMC3
GO:0010638	positive regulation of organelle organization	15	552	0.34	0.0467	9606.ENSP00000248975,9606.ENSP00000249014,9606.ENSP00000264335,9606.ENSP00000269701,9606.ENSP00000296782,9606.ENSP00000306330,9606.ENSP00000329002,9606.ENSP00000348965,9606.ENSP00000361930,9606.ENSP00000364801,9606.ENSP00000371267,9606.ENSP00000379287,9606.ENSP00000380557,9606.ENSP00000441875,9606.ENSP00000456405	YWHAH,CDC42EP1,YWHAE,AKAP8,RICTOR,YWHAG,HAX1,DYNC1H1,YWHAB,HSPA1B,YWHAQ,YWHAZ,AKAP8L,PHB2,MLST8
GO:0051168	nuclear export	7	161	0.54	0.0486	9606.ENSP00000262982,9606.ENSP00000360483,9606.ENSP00000384863,9606.ENSP00000425133,9606.ENSP00000438527,9606.ENSP00000479494,9606.ENSP00000481575	CSE1L,NDC1,XPO1,SMG7,ZC3H11A,PCID2,POM121C
GO:0036498	IRE1-mediated unfolded protein response	4	52	0.79	0.0496	9606.ENSP00000287652,9606.ENSP00000324173,9606.ENSP00000360683,9606.ENSP00000418401	TATDN2,HSPA5,PTPN1,SRPRB
